# Supplementary material for: Where does Neisseria acquire foreign DNA from: an examination of the source of genomic and pathogenic islands and the evolution of the Neisseria genus
Source: BMC Evol Biol. 2013 Sep 4;13:184. doi: 10.1186/1471-2148-13-184 (PMC3848584; doi:10.1186/1471-2148-13-184)
Supplement: Additional file 6: Table S1 — Includes the complete listing of the wRUCPs identified in the 18 Neisseria strains. [file 1471-2148-13-184-S6.xlsx]

## Sheet: Ng_NC_002946
NC_002946	genome_average	0.336725	stdev	0.0685908
window	avgR2	start	end	strand	length	code	gene	syn	x	COG	protein
71	0.181754	354395	356284	-	629	59800807	-	NGO0363	-	-	stress-sensitive restriction system protein
71	0.181754	356285	357322	-	345	59800808	-	NGO0364	-	-	restriction endonuclease R.NgoVII
71	0.181754	357319	358443	-	374	59800809	-	NGO0365	-	COG0270L	site-specific DNA-methyltransferase M.NgoVII
71	0.181754	358468	358725	+	85	59800810	-	NGO0366	-	-	hypothetical protein
71	0.181754	358830	360209	+	459	59800811	-	NGO0367	-	COG1066O	DNA repair protein RadA
126	0.18188	627312	630086	-	924	59801067	-	NGO0640	-	COG3421S	RmsR
126	0.18188	630076	632346	-	756	59801068	-	NGO0641	-	COG2189L	type III restriction/modification system modification methylase
126	0.18188	632563	633483	-	306	59801069	truB	NGO0642	-	COG0130J	tRNA pseudouridine synthase B
126	0.18188	633541	634086	-	181	59801070	-	NGO0643	-	-	hypothetical protein
126	0.18188	634076	634447	-	123	59801071	rbfA	NGO0644	-	COG0858J	ribosome-binding factor A
126	0.18188	634630	635874	+	414	59801072	clpX	NGO0645	-	COG1219O	ATP-dependent protease ATP-binding subunit ClpX
169	0.184688	844641	845615	+	324	59801264	-	NGO0862	-	COG0158G	fructose-1,6-bisphosphatase
169	0.184688	845774	845992	-	72	59801265	-	NGO0863	-	COG2841S	hypothetical protein
169	0.184688	848531	848773	+	80	59801266	-	NGO0865	-	-	hypothetical protein
169	0.184688	848840	850090	+	416	59801267	glyA	NGO0866	-	COG0112E	serine hydroxymethyltransferase
205	0.153996	1023468	1025549	+	693	59801434	-	NGO1064	-	COG1966T	hypothetical protein
205	0.153996	1025539	1025733	+	64	59801435	-	NGO1065	-	COG2879S	hypothetical protein
205	0.153996	1025841	1026155	+	104	59801436	-	NGO1066	-	COG3676L	MafI protein
205	0.153996	1026289	1027251	+	320	59801437	-	NGO1067	-	-	MafA adhesin protein
205	0.153996	1027291	1028697	+	468	59801438	-	NGO1068	-	-	MafB-like protein
205	0.153996	1028713	1029015	+	100	59801439	-	NGO1069	-	-	hypothetical protein
205	0.153996	1029707	1030024	+	105	59801440	-	NGO1070	-	-	hypothetical protein
222	0.122395	1110897	1111319	-	140	59801537	-	NGO1173	-	COG3727L	DNA mismatch endonuclease, patch repair protein
222	0.122395	1114327	1114473	+	48	59801538	-	NGO1176	-	-	hypothetical protein
222	0.122395	1114850	1115299	-	149	59801539	-	NGO1177	-	COG4968NU	hypothetical protein
223	0.0484832	1114850	1115299	-	149	59801539	-	NGO1177	-	COG4968NU	hypothetical protein
223	0.0484832	1115387	1115686	-	99	59801540	-	NGO1178	-	COG1555L	ComE1
228	0.182678	1138854	1140245	+	463	59801556	-	NGO1196	-	COG1643L	ATP-dependent DNA helicase related protein
228	0.182678	1140196	1141815	+	539	59801557	-	NGO1197	-	-	hypothetical protein
228	0.182678	1142045	1143619	+	524	59801558	-	NGO1198	-	COG2194R	hypothetical protein
228	0.182678	1143685	1146915	+	1076	59801559	-	NGO1199	-	COG1643L	ATP dependent DNA helicase
252	0.100982	1263560	1263847	-	95	59801658	-	NGO1306	-	-	hypothetical protein
252	0.100982	1263920	1265104	+	394	59801659	-	NGO1307	-	COG0452H	flavoprotein
270	0.120991	1350801	1351505	-	234	59801734	-	NGO1386	-	-	hypothetical protein
270	0.120991	1351641	1352183	-	180	59801735	-	NGO1387	-	-	hypothetical protein
270	0.120991	1352310	1352537	-	75	59801736	-	NGO1388	-	-	hypothetical protein
270	0.120991	1352596	1352919	-	107	59801737	-	NGO1389	-	-	hypothetical protein
270	0.120991	1352909	1353262	-	117	59801738	-	NGO1390	-	-	hypothetical protein
270	0.120991	1353559	1354107	-	182	59801739	-	NGO1391	-	-	hypothetical protein
270	0.120991	1354097	1355914	-	605	59801740	-	NGO1392	-	-	MafB-like protein
293	0.177077	1463053	1465164	-	703	59801834	-	NGO1496	-	-	TbpB
293	0.177077	1465247	1465390	-	47	59801835	-	NGO1497	-	-	hypothetical protein
293	0.177077	1465500	1465661	-	53	59801836	-	NGO1498	-	-	hypothetical protein
293	0.177077	1467069	1468178	+	369	59801837	-	NGO1499	-	COG3177S	hypothetical protein
293	0.177077	1468907	1469719	-	270	59801838	-	NGO1500	-	COG0796M	glutamate racemase
293	0.177077	1469908	1470369	+	153	59801839	-	NGO1501	-	COG0802R	hypothetical protein
313	0.188325	1565113	1565850	+	245	59801920	-	NGO1592	-	-	hypothetical protein
313	0.188325	1565922	1566266	+	114	59801921	-	NGO1593	-	-	hypothetical protein
313	0.188325	1566514	1566786	+	90	59801922	-	NGO1594	-	-	hypothetical protein
313	0.188325	1566907	1567452	+	181	59801923	-	NGO1595	-	-	hypothetical protein
313	0.188325	1567856	1568257	+	133	59801924	-	NGO1596	-	-	hypothetical protein
313	0.188325	1568599	1570263	-	554	59801925	-	NGO1597	-	-	hypothetical protein
374	0.192612	1870115	1871236	-	373	59802216	-	NGO1901	-	COG0484O	molecular chaperone DnaJ
374	0.192612	1872224	1872517	-	97	59802217	-	NGO1902	-	COG1555L	ComE4
375	0.115792	1878578	1878994	-	138	59802218	-	NGO1904	-	COG1734T	DskA
375	0.115792	1879145	1879936	-	263	59802219	-	NGO1905	-	COG0345E	pyrroline-5-carboxylate reductase
375	0.115792	1879985	1880392	-	135	59802220	-	NGO1906	-	-	hypothetical protein
388	0.125451	1939913	1940899	+	328	59802274	-	NGO1963	-	COG0616OU	protease
388	0.125451	1942504	1942878	-	124	59802275	-	NGO1965	-	-	hypothetical protein
388	0.125451	1943052	1943408	-	118	59802276	-	NGO1966	-	-	hypothetical protein
388	0.125451	1944697	1945056	-	119	59802277	-	NGO1967	-	-	hypothetical protein
389	0.0856342	1944697	1945056	-	119	59802277	-	NGO1967	-	-	hypothetical protein
389	0.0856342	1947207	1947416	-	69	59802278	-	NGO1969	-	-	hypothetical protein
389	0.0856342	1947493	1947852	-	119	59802279	-	NGO1970	-	-	hypothetical protein
389	0.0856342	1947857	1949353	-	498	59802280	-	NGO1971	-	-	MafB5
389	0.0856342	1949393	1950355	-	320	59802281	-	NGO1972	-	-	MafA4
408	0.186031	2039365	2040288	-	307	59802368	lpxC	NGO2065	-	COG0774M	UDP-3-O-[3-hydroxymyristoyl] N-acetylglucosamine deacetylase

## Sheet: Ng_NC_011035
NC_011035	genome_average	0.318897	stdev	0.0791892
window	avgR2	start	end	strand	length	code	gene	syn	x	COG	protein
115	0.0748281	574842	575165	-	107	194098269	-	NGK_0701	-	-	hypothetical protein
115	0.0748281	575168	575302	-	44	194098270	-	NGK_0702	-	-	MafB-like protein
115	0.0748281	575514	575693	-	59	194098271	-	NGK_0703	-	-	protein MafB5
115	0.0748281	576112	576237	-	41	194098272	-	NGK_0704	-	-	hypothetical protein
115	0.0748281	577159	578565	-	468	194098273	-	NGK_0705	-	-	protein MafB2
115	0.0748281	578685	578819	+	44	194098274	-	NGK_0706	-	-	hypothetical protein
115	0.0748281	578807	578923	-	38	194098275	-	NGK_0707	-	-	hypothetical protein
115	0.0748281	579473	580342	-	289	194098276	-	NGK_0708	-	-	protein MafB5
116	0.0892885	579473	580342	-	289	194098276	-	NGK_0708	-	-	protein MafB5
116	0.0892885	581385	581513	+	42	194098277	-	NGK_0709	-	-	hypothetical protein
116	0.0892885	581532	581984	-	150	194098278	-	NGK_0710	-	-	MAFB alternative C-terminus
116	0.0892885	582512	582871	-	119	194098279	-	NGK_0711	-	-	hypothetical protein
116	0.0892885	583064	584593	-	509	194098280	-	NGK_0712	-	COG5529R	adhesin
116	0.0892885	584633	585595	-	320	194100169	-	NGK_0713	-	-	adhesin
153	0.158581	763874	765124	-	416	194098502	glyA	NGK_0939	-	COG0112E	serine hydroxymethyltransferase
153	0.158581	765191	765433	-	80	194098503	-	NGK_0940	-	-	hypothetical protein
153	0.158581	765606	766850	-	414	194098504	-	NGK_0941	-	COG0405E	gamma-glutamyl aminopeptidase
153	0.158581	766940	767062	-	40	194098505	-	NGK_0942	-	COG0405E	gamma-glutamyl aminopeptidase
153	0.158581	767831	768217	+	128	194098506	-	NGK_0943	-	COG2841S	hypothetical protein
153	0.158581	768376	769539	-	387	194098507	-	NGK_0944	-	COG0158G	fructose-1,6-bisphosphatase
153	0.158581	769593	769841	+	82	194098508	-	NGK_0945	-	-	hypothetical protein
153	0.158581	769891	770223	+	110	194098509	-	NGK_0946	-	-	putative secreted protein
167	0.0818901	834633	835292	+	219	194098589	-	NGK_1026	-	COG0692L	uracil-DNA glycosylase
167	0.0818901	835309	835488	-	59	194098590	-	NGK_1027	-	-	oxidoreductase
167	0.0818901	835474	835608	+	44	194098591	-	NGK_1028	-	-	hypothetical protein
167	0.0818901	835664	835846	+	60	194098592	-	NGK_1029	-	-	NADH dehydrogenase subunit 2
167	0.0818901	836087	836974	+	295	194098593	-	NGK_1030	-	COG1192D	protein ParA
167	0.0818901	836971	838461	+	496	194098594	-	NGK_1031	-	COG1475K	ParB family partitioning protein
167	0.0818901	838535	839056	+	173	194098595	-	NGK_1032	-	-	hypothetical protein
167	0.0818901	839053	839808	+	251	194098596	-	NGK_1033	-	-	hypothetical protein
167	0.0818901	839799	841325	+	508	194098597	-	NGK_1034	-	-	hypothetical protein
168	0.0707891	839799	841325	+	508	194098597	-	NGK_1034	-	-	hypothetical protein
168	0.0707891	841463	842566	+	367	194098598	-	NGK_1035	-	-	hypothetical protein
168	0.0707891	842653	843207	+	184	194098599	-	NGK_1036	-	-	hypothetical protein
168	0.0707891	843587	844018	+	143	194098600	-	NGK_1037	-	COG0629L	protein SsbB
168	0.0707891	844210	846249	+	679	194098601	-	NGK_1038	-	COG0550L	protein TopB
169	0.0920832	844210	846249	+	679	194098601	-	NGK_1038	-	COG0550L	protein TopB
169	0.0920832	846237	846803	+	188	194098602	-	NGK_1039	-	-	hypothetical protein
169	0.0920832	846816	846914	+	32	194098603	-	NGK_1040	-	-	hypothetical protein
169	0.0920832	846907	847479	+	190	194098604	-	NGK_1041	-	COG3108S	hypothetical protein
169	0.0920832	848906	849310	+	134	194098605	-	NGK_1042	-	-	hypothetical protein
169	0.0920832	849377	849892	+	171	194098606	-	NGK_1043	-	-	hypothetical protein
169	0.0920832	849902	850483	+	193	194098607	-	NGK_1044	-	-	hypothetical protein
170	0.155753	849902	850483	+	193	194098607	-	NGK_1044	-	-	hypothetical protein
170	0.155753	850808	851116	+	102	194098608	-	NGK_1045	-	-	hypothetical protein
170	0.155753	851451	851633	+	60	194098609	-	NGK_1046	-	COG4453S	hypothetical protein
170	0.155753	851899	852126	+	75	194098610	-	NGK_1047	-	COG0456R	hypothetical protein
170	0.155753	852222	854705	+	827	194098611	-	NGK_1048	-	COG0553KL	hypothetical protein
170	0.155753	854953	855210	+	85	194098612	-	NGK_1049	-	-	hypothetical protein
171	0.154658	854953	855210	+	85	194098612	-	NGK_1049	-	-	hypothetical protein
171	0.154658	855706	855987	+	93	194098613	-	NGK_1050	-	-	hypothetical protein
171	0.154658	856046	857179	+	377	194098614	-	NGK_1051	-	COG4123R	hypothetical protein
171	0.154658	857256	857597	+	113	194098615	-	NGK_1052	-	-	hypothetical protein
171	0.154658	857833	858414	+	193	194098616	-	NGK_1053	-	-	hypothetical protein
171	0.154658	858506	859021	+	171	194098617	-	NGK_1054	-	-	hypothetical protein
171	0.154658	859230	859355	+	41	194098618	-	NGK_1055	-	-	hypothetical protein
171	0.154658	859484	860371	+	295	194098619	-	NGK_1056	-	-	hypothetical protein
172	0.086549	859484	860371	+	295	194098619	-	NGK_1056	-	-	hypothetical protein
172	0.086549	860460	860924	+	154	194098620	-	NGK_1057	-	-	hypothetical protein
172	0.086549	861328	861639	+	103	194098621	-	NGK_1058	-	COG2002K	hypothetical protein
172	0.086549	861911	862090	+	59	194098622	-	NGK_1059	-	-	hypothetical protein
172	0.086549	862205	863275	+	356	194098623	-	NGK_1060	-	-	hypothetical protein
172	0.086549	863328	863942	+	204	194098624	-	NGK_1061	-	-	hypothetical protein
172	0.086549	863997	864359	+	120	194098625	-	NGK_1062	-	-	hypothetical protein
172	0.086549	864563	865150	+	195	194098626	-	NGK_1063	-	COG1278K	CspA protein
173	0.0640994	864563	865150	+	195	194098626	-	NGK_1063	-	COG1278K	CspA protein
173	0.0640994	865275	865520	+	81	194098627	-	NGK_1064	-	-	hypothetical protein
173	0.0640994	865577	865735	-	52	194098628	-	NGK_1065	-	-	hypothetical protein
173	0.0640994	865739	865996	-	85	194098629	-	NGK_1066	-	COG4678G	AtlA protein
173	0.0640994	866326	869328	-	1000	194098630	-	NGK_1067	-	-	protein TraG
173	0.0640994	869335	870693	-	452	194098631	-	NGK_1068	-	-	protein TraH
174	0.154511	869335	870693	-	452	194098631	-	NGK_1068	-	-	protein TraH
174	0.154511	871018	871794	-	258	194098632	-	NGK_1069	-	-	protein TraF
174	0.154511	871806	872231	-	141	194098633	-	NGK_1070	-	-	hypothetical protein
174	0.154511	872218	873471	-	417	194098634	-	NGK_1071	-	-	protein TraN
174	0.154511	873798	875042	-	414	194098635	-	NGK_1072	-	-	hypothetical protein
175	0.125837	873798	875042	-	414	194098635	-	NGK_1072	-	-	hypothetical protein
175	0.125837	875039	875794	-	251	194098636	-	NGK_1073	-	-	protein TrbC
175	0.125837	875806	876924	-	372	194098637	-	NGK_1074	-	-	protein TraU
175	0.125837	876921	877577	-	218	194098638	-	NGK_1075	-	-	protein TraW
175	0.125837	877586	878131	-	181	194098639	-	NGK_1076	-	COG4959OU	protein TrbI
175	0.125837	878131	878679	-	182	194098640	-	NGK_1077	-	-	hypothetical protein
175	0.125837	878707	881283	-	858	194098641	-	NGK_1078	-	COG3451U	protein TraC
176	0.133702	878707	881283	-	858	194098641	-	NGK_1078	-	COG3451U	protein TraC
176	0.133702	881293	881898	-	201	194098642	-	NGK_1079	-	-	protein TraV
176	0.133702	881871	882431	-	186	194098643	-	NGK_1080	-	COG1651O	protein DsbC
176	0.133702	882600	883913	-	437	194098644	-	NGK_1081	-	-	protein TraB
176	0.133702	883915	884472	-	185	194098645	-	NGK_1082	-	-	protein TraK
176	0.133702	884651	885301	-	216	194098646	-	NGK_1083	-	-	protein TraE
177	0.0848716	884651	885301	-	216	194098646	-	NGK_1083	-	-	protein TraE
177	0.0848716	885313	885594	-	93	194098647	-	NGK_1084	-	-	protein TraL
177	0.0848716	885616	885840	-	74	194098648	-	NGK_1085	-	-	TraA protein
177	0.0848716	885968	886489	-	173	194098649	-	NGK_1086	-	COG2885M	hypothetical protein
177	0.0848716	886459	886920	-	153	194098650	-	NGK_1087	-	COG0741M	protein LtgX
177	0.0848716	887431	887850	+	139	194098651	-	NGK_1088	-	-	hypothetical protein
177	0.0848716	887847	890399	+	850	194098652	-	NGK_1089	-	-	TraI
178	0.131643	887847	890399	+	850	194098652	-	NGK_1089	-	-	TraI
178	0.131643	890396	892438	+	680	194098653	-	NGK_1090	-	COG3505U	protein TraD
178	0.131643	892545	893123	+	192	194098654	-	NGK_1091	-	-	protein TraD
178	0.131643	893344	893523	-	59	194098655	-	NGK_1092	-	-	hypothetical protein
178	0.131643	893568	894080	-	170	194098656	-	NGK_1093	-	-	Periplasmic protein
178	0.131643	894171	894446	-	91	194098657	-	NGK_1094	-	-	hypothetical protein
178	0.131643	894553	896475	-	640	194098658	-	NGK_1095	-	COG0488R	ABC transporter ATP-binding protein
195	0.131356	974128	975219	+	363	229597260	-	NGK_1194	-	COG0108H	bifunctional 3,4-dihydroxy-2-butanone 4-phosphate synthase/GTP cyclohydrolase II-like protein
195	0.131356	975254	975385	-	43	194098758	-	NGK_1195	-	-	hypothetical protein
195	0.131356	975382	975519	-	45	194098759	-	NGK_1196	-	-	ABC transporter
195	0.131356	975530	977131	-	533	194098760	-	NGK_1197	-	COG0286V	hypothetical protein
195	0.131356	977198	978037	-	279	194098761	-	NGK_1198	-	-	hypothetical protein
195	0.131356	978601	979803	-	400	194098762	-	NGK_1199	-	COG0732V	hypothetical protein
195	0.131356	979850	980083	-	77	194098763	-	NGK_1200	-	COG3943R	hypothetical protein
208	0.148108	1039177	1040097	+	306	194098833	truB	NGK_1271	-	COG0130J	tRNA pseudouridine synthase B
208	0.148108	1040315	1040815	+	166	194098834	-	NGK_1272	-	COG2189L	restriction modification protein Mod
208	0.148108	1041136	1042509	+	457	194098835	-	NGK_1273	-	COG2189L	Twin-argninine leader-binding protein DmsD
208	0.148108	1042499	1045273	+	924	194098836	-	NGK_1274	-	COG3421S	protein Rmsprotein R
253	0.100072	1268974	1270158	+	394	194099071	-	NGK_1528	-	COG0452H	putative flavoprotein
271	0.114184	1354419	1355048	-	209	194099162	-	NGK_1622	-	-	hypothetical protein
271	0.114184	1355197	1355319	-	40	194099163	-	NGK_1623	-	-	hypothetical protein
271	0.114184	1355850	1356581	-	243	194099164	-	NGK_1624	-	-	hypothetical protein
271	0.114184	1356591	1356707	+	38	194099165	-	NGK_1625	-	-	hypothetical protein
271	0.114184	1356748	1357167	-	139	194100197	-	NGK_1626	-	-	hypothetical protein
271	0.114184	1357164	1357901	-	245	194100198	-	NGK_1627	-	-	hypothetical protein
271	0.114184	1358032	1358319	-	95	194100199	-	NGK_1628	-	-	hypothetical protein
271	0.114184	1358844	1359281	-	145	194100200	-	NGK_1629	-	-	hypothetical protein
271	0.114184	1359419	1359754	-	111	194099166	-	NGK_1630	-	-	hypothetical protein
271	0.114184	1359751	1360482	-	243	194099167	-	NGK_1631	-	-	hypothetical protein
294	0.099529	1467766	1470510	-	914	194099301	-	NGK_1771	-	COG1629P	transferrin-binding protein A
294	0.099529	1470597	1472687	-	696	194099302	-	NGK_1772	-	-	TbpB
294	0.099529	1472770	1472913	-	47	194099303	-	NGK_1773	-	-	hypothetical protein
294	0.099529	1472948	1473169	-	73	194099304	-	NGK_1774	-	-	hypothetical protein
294	0.099529	1473671	1473832	-	53	194100207	-	NGK_1775	-	-	hypothetical protein
294	0.099529	1474036	1474197	-	53	194099305	-	NGK_1776	-	-	hypothetical protein
294	0.099529	1474401	1474562	-	53	194100208	-	NGK_1777	-	-	hypothetical protein
294	0.099529	1474964	1475125	-	53	194100209	-	NGK_1778	-	-	hypothetical protein
314	0.14164	1569117	1570847	+	576	194099410	-	NGK_1886	-	-	protein MafB4
314	0.14164	1570825	1571106	+	93	194099411	-	NGK_1887	-	-	hypothetical protein
314	0.14164	1571201	1571809	+	202	194099412	-	NGK_1888	-	-	hypothetical protein
314	0.14164	1571806	1572222	+	138	194099413	-	NGK_1889	-	-	hypothetical protein
314	0.14164	1572358	1573035	+	225	194099414	-	NGK_1890	-	-	hypothetical protein
314	0.14164	1573560	1573847	+	95	194099415	-	NGK_1891	-	-	hypothetical protein
314	0.14164	1573978	1574715	+	245	194099416	-	NGK_1892	-	-	hypothetical protein
314	0.14164	1574712	1575131	+	139	194099417	-	NGK_1893	-	-	hypothetical protein
323	0.110424	1614058	1615431	-	457	194099462	-	NGK_1957	-	COG2946L	hypothetical protein
323	0.110424	1615546	1615968	-	140	194099463	-	NGK_1958	-	COG3727L	Putative very short patch repair endonuclease
323	0.110424	1615974	1616570	-	198	194099464	-	NGK_1959	-	-	hypothetical protein
323	0.110424	1616760	1617617	-	285	194099465	-	NGK_1960	-	COG0326O	hypothetical protein
323	0.110424	1617631	1618002	-	123	194099466	-	NGK_1961	-	COG0270L	modification methylase
323	0.110424	1617999	1618511	-	170	194099467	-	NGK_1962	-	COG0270L	modification methylase
323	0.110424	1618827	1618958	-	43	194099469	-	NGK_1964	-	-	hypothetical protein
323	0.110424	1618976	1619122	+	48	194099468	-	NGK_1963	-	-	hypothetical protein
324	0.042952	1620064	1620453	+	129	194099470	-	NGK_1965	-	-	hypothetical protein
324	0.042952	1620524	1620652	-	42	194100232	-	NGK_1966	-	COG1555L	comE operon protein 1-like protein
377	0.0769821	1883961	1885526	+	521	194099761	-	NGK_2271	-	-	protein MafB5
377	0.0769821	1885523	1885894	+	123	194099762	-	NGK_2272	-	-	hypothetical protein
377	0.0769821	1886145	1887641	+	498	194099763	-	NGK_2273	-	-	protein MafB5
377	0.0769821	1887646	1888005	+	119	194099764	-	NGK_2274	-	-	hypothetical protein
377	0.0769821	1888082	1888291	+	69	194099765	-	NGK_2275	-	-	hypothetical protein
377	0.0769821	1888365	1889240	+	291	194099766	-	NGK_2276	-	-	MafB protein
377	0.0769821	1889237	1889593	+	118	194099767	-	NGK_2277	-	-	hypothetical protein
391	0.0280437	1959822	1960352	-	176	194100247	-	NGK_2355	-	-	hypothetical protein
396	0.129226	1979465	1980937	-	490	194099866	-	NGK_2378	-	COG0469G	PykA
396	0.129226	1980938	1981057	+	39	194099867	-	NGK_2379	-	-	hypothetical protein
396	0.129226	1981197	1981526	+	109	194099868	-	NGK_2380	-	COG3676L	IS1016 transposase
396	0.129226	1981702	1981923	+	73	194099869	-	NGK_2381	-	-	hypothetical protein
396	0.129226	1984129	1985199	+	356	194099870	-	NGK_2382	-	COG1566V	putative secretion protein
397	0.112045	1984129	1985199	+	356	194099870	-	NGK_2382	-	COG1566V	putative secretion protein
397	0.112045	1985202	1987289	+	695	194099871	-	NGK_2383	-	COG2274V	putative protein export protein
397	0.112045	1987371	1987514	-	47	194099873	-	NGK_2385	-	-	hypothetical protein
397	0.112045	1987514	1987660	-	48	194099872	-	NGK_2384	-	-	hypothetical protein
397	0.112045	1987740	1988240	+	166	194099874	-	NGK_2386	-	COG3676L	IS1016 transposase
397	0.112045	1988570	1989121	+	183	194099875	-	NGK_2387	-	-	membrane protein
397	0.112045	1989386	1989961	-	191	194099876	-	NGK_2388	-	COG3271R	Bacteriocin resistance protein, putative

## Sheet: Ng_NC_017511
NC_017511	genome_average	0.330993	stdev	0.07331
window	avgR2	start	end	strand	length	code	gene	syn	x	COG	protein
24	0.161406	119504	120658	+	384	385334994	-	NGTW08_0102	-	-	hypothetical protein
24	0.161406	121302	122576	+	424	385334995	-	NGTW08_0103	-	-	putative secretion protein
24	0.161406	122776	123108	+	110	385334996	-	NGTW08_0104	-	-	hypothetical protein
24	0.161406	123122	123337	+	71	385334997	-	NGTW08_0105	-	-	hypothetical protein
24	0.161406	123439	125160	+	573	385334998	-	NGTW08_0106	-	-	putative protein export protein
56	0.176901	279997	280455	-	152	385335152	ntpA	NGTW08_0262	-	-	dATP pyrophosphohydrolase
56	0.176901	281118	282461	+	447	385335153	-	NGTW08_0264	-	-	MafB1 protein
56	0.176901	283109	283396	+	95	385335154	-	NGTW08_0265	-	-	hypothetical protein
56	0.176901	284122	284508	+	128	385335155	-	NGTW08_0266	-	-	hypothetical protein
56	0.176901	284846	285064	+	72	385335156	-	NGTW08_0267	-	-	hypothetical protein
95	0.178251	473994	475259	-	421	385335352	hisS	NGTW08_0464	-	-	histidyl-tRNA synthetase
95	0.178251	475256	475411	-	51	385335353	-	NGTW08_0465	-	-	hypothetical protein
95	0.178251	475401	476072	-	223	385335354	-	NGTW08_0466	-	-	hypothetical protein
95	0.178251	476128	476352	-	74	385335355	-	NGTW08_0467	-	-	hypothetical protein
95	0.178251	478447	478698	-	83	385335356	-	NGTW08_0468	-	-	hypothetical protein
95	0.178251	478821	479072	-	83	385335357	-	NGTW08_0469	-	-	hypothetical protein
95	0.178251	479238	480161	+	307	385335358	-	NGTW08_0470	-	-	hypothetical protein
110	0.10528	548519	550036	-	505	385335438	-	NGTW08_0550	-	-	putative serotype-1-specific antigen
110	0.10528	550957	551202	-	81	385335439	-	NGTW08_0551	-	-	autotransporter serine protease (AusP)
110	0.10528	551183	551671	-	162	385335440	-	NGTW08_0552	-	-	putative serotype-1-specific antigen
110	0.10528	552159	552482	-	107	385335441	-	NGTW08_0553	-	-	hypothetical protein
110	0.10528	552485	552673	-	62	385335442	-	NGTW08_0554	-	-	hypothetical protein
110	0.10528	553149	553466	-	105	385335443	-	NGTW08_0555	-	-	hypothetical protein
110	0.10528	553484	553657	+	57	385335444	-	NGTW08_0556	-	-	hypothetical protein
110	0.10528	554568	555455	-	295	385335445	-	NGTW08_0557	-	-	protein MafB2
111	0.087115	554568	555455	-	295	385335445	-	NGTW08_0557	-	-	protein MafB2
111	0.087115	555569	555814	-	81	385335446	-	NGTW08_0558	-	-	hypothetical protein
111	0.087115	555955	556863	-	302	385335447	-	NGTW08_0559	-	-	protein MafB2
148	0.175951	739754	741004	-	416	385335643	glyA	NGTW08_0756	-	-	serine hydroxymethyltransferase
148	0.175951	741071	741313	-	80	385335644	-	NGTW08_0757	-	-	hypothetical protein
148	0.175951	741486	742730	-	414	385335645	-	NGTW08_0758	-	-	gamma-glutamyl aminopeptidase
148	0.175951	742820	742993	-	57	385335646	-	NGTW08_0759	-	-	hypothetical protein
148	0.175951	743711	744097	+	128	385335647	-	NGTW08_0760	-	-	hypothetical protein
148	0.175951	744256	745419	-	387	385335648	-	NGTW08_0761	-	-	fructose-1,6-bisphosphatase
177	0.181679	884083	885006	-	307	385335797	-	NGTW08_0913	-	-	hypothetical protein
177	0.181679	884966	888436	-	1156	385335798	-	NGTW08_0914	-	-	hemagglutinin/hemolysin-like protein
177	0.181679	888447	889238	-	263	385335799	-	NGTW08_0915	-	-	hemagglutinin/hemolysin-like protein
177	0.181679	889786	889974	+	62	385335800	-	NGTW08_0916	-	-	hypothetical protein
177	0.181679	889971	891308	+	445	385335801	-	NGTW08_0917	-	-	bifunctional 3,4-dihydroxy-2-butanone 4-phosphate synthase/GTP cyclohydrolase II-like protein
235	0.0333345	1179987	1181171	+	394	385336083	-	NGTW08_1199	-	-	putative flavoprotein
253	0.0981379	1264862	1265092	-	76	385336164	-	NGTW08_1281	-	-	hypothetical protein
253	0.0981379	1265839	1266177	-	112	385336165	-	NGTW08_1282	-	-	hypothetical protein
253	0.0981379	1266444	1266602	-	52	385336166	-	NGTW08_1283	-	-	hypothetical protein
253	0.0981379	1267797	1268132	-	111	385336167	-	NGTW08_1284	-	-	hypothetical protein
253	0.0981379	1268129	1268860	-	243	385336168	-	NGTW08_1285	-	-	hypothetical protein
253	0.0981379	1269289	1269831	-	180	385336169	-	NGTW08_1286	-	-	hypothetical protein
253	0.0981379	1269958	1270191	-	77	385336170	-	NGTW08_1287	-	-	hypothetical protein
295	0.108079	1474806	1475105	+	99	385336371	-	NGTW08_1494	-	-	hypothetical protein
295	0.108079	1475286	1475483	+	65	385336372	-	NGTW08_1495	-	-	hypothetical protein
295	0.108079	1475614	1475922	+	102	385336373	-	NGTW08_1496	-	-	hypothetical protein
295	0.108079	1476464	1476751	+	95	385336374	-	NGTW08_1497	-	-	hypothetical protein
295	0.108079	1476882	1477220	+	112	385336375	-	NGTW08_1498	-	-	hypothetical protein
295	0.108079	1477548	1477967	+	139	385336376	-	NGTW08_1499	-	-	hypothetical protein
295	0.108079	1478296	1478487	+	63	385336377	-	NGTW08_1500	-	-	hypothetical protein
295	0.108079	1478469	1478621	+	50	385336378	-	NGTW08_1501	-	-	hypothetical protein
295	0.108079	1478608	1479153	+	181	385336379	-	NGTW08_1502	-	-	hypothetical protein
295	0.108079	1479260	1479412	-	50	385336380	-	NGTW08_1503	-	-	hypothetical protein
295	0.108079	1479605	1479958	+	117	385336381	-	NGTW08_1504	-	-	hypothetical protein
303	0.177899	1513519	1515039	-	506	385336424	-	NGTW08_1548	-	-	protein TspB2
303	0.177899	1515026	1515343	-	105	385336425	-	NGTW08_1549	-	-	hypothetical protein
303	0.177899	1515471	1515626	-	51	385336426	-	NGTW08_1550	-	-	putative phage associated protein
303	0.177899	1515756	1516040	-	94	385336427	-	NGTW08_1551	-	-	putative phage associated protein
303	0.177899	1516048	1516245	-	65	385336428	-	NGTW08_1552	-	-	putative phage associated protein
303	0.177899	1516250	1516540	-	96	385336429	-	NGTW08_1553	-	-	putative phage associated protein
303	0.177899	1516585	1517820	-	411	385336430	-	NGTW08_1554	-	-	hypothetical protein
303	0.177899	1517934	1518356	-	140	385336431	-	NGTW08_1555	-	-	putative DNA mismatch endonuclease, patch repair protein
303	0.177899	1518362	1518958	-	198	385336432	-	NGTW08_1557	-	-	hypothetical protein
304	0.103569	1520019	1520390	-	123	385336433	-	NGTW08_1558	-	-	modification methylase
304	0.103569	1520387	1520899	-	170	385336434	-	NGTW08_1559	-	-	modification methylase
304	0.103569	1522424	1522819	-	131	385336435	-	NGTW08_1560	-	-	ComE1
305	0.057962	1528409	1528627	+	72	385336436	-	NGTW08_1561	-	-	hypothetical protein
305	0.057962	1528785	1529318	-	177	385336437	-	NGTW08_1562	-	-	Pseudouridine synthase
325	0.0237889	1624698	1625093	-	131	385336535	-	NGTW08_1662	-	-	ComE1
338	0.180169	1690053	1690688	-	211	385336591	-	NGTW08_1718	-	-	Putative inner membrane protein
338	0.180169	1691224	1691712	+	162	385336592	-	NGTW08_1719	-	-	hypothetical protein
338	0.180169	1691681	1691899	+	72	385336593	-	NGTW08_1720	-	-	hypothetical protein
338	0.180169	1692339	1692785	+	148	385336594	-	NGTW08_1721	-	-	L-pilin
338	0.180169	1692881	1693327	+	148	385336595	-	NGTW08_1722	-	-	L-pilin
338	0.180169	1693423	1693869	+	148	385336596	-	NGTW08_1723	-	-	L-pilin
338	0.180169	1693965	1694411	+	148	385336597	-	NGTW08_1724	-	-	L-pilin
338	0.180169	1694590	1695618	+	342	385336598	lpxC	NGTW08_1725	-	-	UDP-3-O-[3-hydroxymyristoyl] N-acetylglucosamine deacetylase
344	0.177073	1719832	1720203	+	123	385336620	-	NGTW08_1749	-	-	pilin
344	0.177073	1720241	1720687	+	148	385336621	-	NGTW08_1750	-	-	L-pilin
344	0.177073	1720783	1721229	+	148	385336622	-	NGTW08_1751	-	-	L-pilin
344	0.177073	1721325	1721771	+	148	385336623	-	NGTW08_1752	-	-	L-pilin
344	0.177073	1721867	1722313	+	148	385336624	-	NGTW08_1753	-	-	L-pilin
344	0.177073	1722409	1722855	+	148	385336625	-	NGTW08_1754	-	-	L-pilin
344	0.177073	1723228	1723422	+	64	385336626	-	NGTW08_1755	-	-	hypothetical protein
344	0.177073	1723911	1725926	-	671	385336627	-	NGTW08_1756	-	-	thiamine biosynthesis protein ThiC
358	0.0607221	1789545	1790387	+	280	385336699	-	NGTW08_1828	-	-	MafA adhesin protein
358	0.0607221	1790528	1790737	+	69	385336700	-	NGTW08_1829	-	-	hypothetical protein
358	0.0607221	1791266	1791637	+	123	385336701	-	NGTW08_1830	-	-	hypothetical protein
358	0.0607221	1792317	1792490	+	57	385336702	-	NGTW08_1831	-	-	hypothetical protein
358	0.0607221	1792567	1792776	+	69	385336703	-	NGTW08_1832	-	-	hypothetical protein
358	0.0607221	1793505	1793861	+	118	385336704	-	NGTW08_1833	-	-	hypothetical protein
373	0.0604857	1869241	1869636	+	131	385336769	-	NGTW08_1898	-	-	ComE1
373	0.0604857	1869850	1870236	-	128	385336770	-	NGTW08_1899	-	-	IS1106 transposase
376	0.182088	1879922	1880923	+	333	385336778	-	NGTW08_1907	-	-	putative 5-methylcytosine methyltransferase
376	0.182088	1880910	1881923	+	337	385336779	-	NGTW08_1908	-	-	protein DamH
376	0.182088	1881986	1883110	+	374	385336780	-	NGTW08_1909	-	-	restriction endonuclease
376	0.182088	1883129	1883410	+	93	385336781	-	NGTW08_1910	-	-	hypothetical protein
376	0.182088	1883663	1884877	+	404	385336782	-	NGTW08_1911	-	-	protein GltS
376	0.182088	1884976	1885992	+	338	385336783	-	NGTW08_1912	-	-	hypothetical protein
378	0.0607656	1888644	1890116	-	490	385336789	-	NGTW08_1918	-	-	PykA
378	0.0607656	1890113	1890268	-	51	385336790	-	NGTW08_1919	-	-	hypothetical protein
378	0.0607656	1890688	1890909	+	73	385336791	-	NGTW08_1920	-	-	hypothetical protein
378	0.0607656	1893119	1894189	+	356	385336792	-	NGTW08_1921	-	-	putative secretion protein
378	0.0607656	1894192	1896279	+	695	385336793	-	NGTW08_1922	-	-	putative protein export protein
379	0.160813	1894192	1896279	+	695	385336793	-	NGTW08_1922	-	-	putative protein export protein
379	0.160813	1896361	1896663	-	100	385336794	-	NGTW08_1923	-	-	hypothetical protein
379	0.160813	1897068	1897619	+	183	385336795	-	NGTW08_1924	-	-	hypothetical protein
379	0.160813	1897884	1898459	-	191	385336796	-	NGTW08_1925	-	-	hypothetical protein
379	0.160813	1899276	1900118	-	280	385336797	-	NGTW08_1926	-	-	PhnO-like protein
422	0.18204	2109867	2110358	+	163	385336997	-	NGTW08_2132	-	-	F0F1 ATP synthase subunit delta
422	0.18204	2110510	2111916	+	468	385336998	-	NGTW08_2133	-	-	F0F1 ATP synthase subunit alpha
422	0.18204	2112055	2112816	+	253	385336999	-	NGTW08_2134	-	-	F0F1 ATP synthase subunit gamma
422	0.18204	2112854	2114251	+	465	385337000	-	NGTW08_2135	-	-	F0F1 ATP synthase subunit beta
422	0.18204	2114283	2114684	+	133	385337001	atpC	NGTW08_2136	-	-	F0F1 ATP synthase subunit epsilon
422	0.18204	2114856	2115752	+	298	385337002	glyQ	NGTW08_2137	-	-	glycyl-tRNA synthetase subunit alpha

## Sheet: NmA_NC_003116
NC_003116	genome_average	0.297119	stdev	0.0723551
window	avgR2	start	end	strand	length	code	gene	syn	x	COG	protein
36	0.0453356	179641	180804	-	387	218767228	-	NMA0197	-	COG3524M	capsule polysaccharide export inner-membrane protein
36	0.0453356	180819	181982	-	387	218767229	-	NMA0198	-	COG1596M	capsule polysaccharide export outer membrane protein
36	0.0453356	182201	183319	+	372	218767230	-	NMA0199	-	COG0381M	UDP-N-acetyl-D-glucosamine 2-epimerase
36	0.0453356	183321	184958	+	545	218767231	-	NMA0200	-	-	capsule biosynthesis protein
50	0.1269	250476	250988	-	170	218767286	-	NMA0264	-	COG4969NU	fimbrial protein (pilin)
60	0.0534901	299659	300060	-	133	218767319	-	NMA0311	-	-	hypothetical protein
60	0.0534901	300863	301180	-	105	218767320	-	NMA0314	-	-	hypothetical protein
60	0.0534901	301872	302174	-	100	218767321	-	NMA0316	-	-	hypothetical protein
60	0.0534901	302197	302466	-	89	218767322	-	NMA0317	-	-	hypothetical protein
60	0.0534901	302487	302693	-	68	218767323	-	NMA0318	-	-	hypothetical protein
60	0.0534901	303514	303885	-	123	218767324	-	NMA0320	-	-	hypothetical protein
60	0.0534901	303882	304088	-	68	218767325	-	NMA0321	-	-	hypothetical protein
60	0.0534901	304091	304252	-	53	218767326	-	NMA0322	-	-	hypothetical protein
60	0.0534901	304265	304471	-	68	218767327	-	NMA0323	-	-	hypothetical protein
60	0.0534901	304481	305929	-	482	218767328	-	NMA0324	-	-	adhesin
78	0.0565508	389809	390321	+	170	218767408	coaD	NMA0421	-	COG0669H	phosphopantetheine adenylyltransferase
78	0.0565508	390347	391009	+	220	218767409	-	NMA0422	-	COG0564J	psedouridine synthase
79	0.0819058	396694	397158	+	154	218767410	-	NMA0423	-	COG1555L	DNA transport competence protein
79	0.0819058	397246	397695	+	149	218767411	-	NMA0424	-	COG4968NU	pilin
79	0.0819058	397856	398125	-	89	218767412	-	NMA0425	-	-	hypothetical protein
79	0.0819058	398752	399807	+	351	218767413	-	NMA0427	-	COG0270L	cytosine-specific DNA methylase
79	0.0819058	399821	401467	+	548	218767414	-	NMA0428	-	COG0326O	hypothetical protein
121	0.126279	604582	605079	+	165	218767583	lspA	NMA0623	-	COG0597MU	lipoprotein signal peptidase
121	0.126279	605108	606076	+	322	218767584	ispH	NMA0624	-	COG0761IM	4-hydroxy-3-methylbut-2-enyl diphosphate reductase
121	0.126279	606164	606643	-	159	218767585	-	NMA0625	-	COG0546R	phosphatase
121	0.126279	609568	609894	-	108	218767586	-	NMA0629	-	COG3512S	hypothetical protein
121	0.126279	609887	610801	-	304	218767587	-	NMA0630	-	COG1518L	hypothetical protein
137	0.0779092	682841	685342	+	833	218767638	-	NMA0692	-	COG3210U	hypothetical protein
137	0.0779092	685339	685827	+	162	218767639	-	NMA0693	-	-	hypothetical protein
137	0.0779092	686015	686287	+	90	218767640	-	NMA0694	-	-	hypothetical protein
137	0.0779092	686491	687459	+	322	218767641	-	NMA0695	-	-	hypothetical protein
137	0.0779092	687462	688397	+	311	218767642	-	NMA0696	-	-	hypothetical protein
137	0.0779092	688810	689160	+	116	218767643	-	NMA0696A	-	-	hypothetical protein
137	0.0779092	689167	689346	+	59	218767644	-	NMA0697	-	-	hypothetical protein
137	0.0779092	689728	690186	+	152	218767645	-	NMA0698	-	-	hypothetical protein
152	0.147417	760370	761023	-	217	218767707	-	NMA0769	-	COG3676L	transposase for IS1016
152	0.147417	761709	762674	-	321	218767708	-	NMA0772	-	COG3547L	DNA-invertase
152	0.147417	762890	763138	+	82	218767709	-	NMA0773	-	-	hypothetical protein
152	0.147417	763535	764593	-	352	218767710	-	NMA0774	-	-	hypothetical protein
152	0.147417	764596	764883	-	95	218767711	-	NMA0775	-	-	integral membrane protein
152	0.147417	764885	766399	-	504	218767712	-	NMA0776	-	-	cell-surface protein
153	0.137991	764885	766399	-	504	218767712	-	NMA0776	-	-	cell-surface protein
153	0.137991	766341	766646	-	101	218767713	-	NMA0777	-	-	hypothetical protein
153	0.137991	766775	767050	-	91	218767714	-	NMA0778	-	-	hypothetical protein
153	0.137991	767061	767279	-	72	218767715	-	NMA0779	-	-	integral membrane protein
153	0.137991	767362	767565	-	67	218767716	-	NMA0780	-	-	hypothetical protein
153	0.137991	767583	767894	-	103	218767717	-	NMA0781	-	-	hypothetical protein
153	0.137991	767915	769264	-	449	218767718	-	NMA0782	-	COG2946L	phage replication protein
153	0.137991	769261	769476	-	71	218767719	-	NMA0783	-	-	hypothetical protein
153	0.137991	769762	770283	+	173	218767720	-	NMA0784	-	-	membrane protein
154	0.110269	769762	770283	+	173	218767720	-	NMA0784	-	-	membrane protein
154	0.110269	770333	770782	+	149	218767721	-	NMA0785	-	-	hypothetical protein
154	0.110269	770816	771322	+	168	218767722	-	NMA0786	-	-	membrane protein
154	0.110269	774834	775760	-	308	218767723	-	NMA0789	-	COG0803P	periplasmic binding protein
205	0.0941882	1024473	1025129	-	218	218767963	-	NMA1066	-	COG3271R	hypothetical protein
205	0.0941882	1025411	1025947	-	178	218767964	-	NMA1068	-	-	hypothetical protein
205	0.0941882	1026115	1026315	-	66	218767965	-	NMA1070	-	-	hypothetical protein
205	0.0941882	1026430	1026849	-	139	218767966	-	NMA1071	-	-	hypothetical protein
205	0.0941882	1026907	1027272	-	121	218767967	-	NMA1072	-	-	hypothetical protein
205	0.0941882	1027254	1027799	-	181	218767968	-	NMA1073	-	-	hypothetical protein
205	0.0941882	1027962	1028234	-	90	218767969	-	NMA1074	-	-	hypothetical protein
205	0.0941882	1028500	1028790	-	96	218767970	-	NMA1075	-	-	hypothetical protein
205	0.0941882	1029110	1029358	-	82	218767971	-	NMA1077	-	-	hypothetical protein
205	0.0941882	1029404	1029772	-	122	218767972	-	NMA1078	-	-	hypothetical protein
205	0.0941882	1029914	1030159	-	81	218767973	-	NMA1079	-	-	hypothetical protein
211	0.137308	1054773	1055438	+	221	218767998	-	NMA1106	-	COG4970NU	hypothetical protein
211	0.137308	1055468	1056082	+	204	218767999	-	NMA1107	-	COG4967NU	hypothetical protein
211	0.137308	1056079	1057077	+	332	218768000	-	NMA1108	-	COG4966NU	hypothetical protein
211	0.137308	1057056	1057649	+	197	218768001	-	NMA1109	-	COG4726NU	hypothetical protein
211	0.137308	1057639	1058127	+	162	218768002	-	NMA1110	-	COG4969NU	pilin
211	0.137308	1059437	1059919	-	160	218768003	-	NMA1111	-	COG1296E	hypothetical protein
305	0.0816492	1523857	1526085	-	742	218768413	-	NMA1620	-	COG2274V	cytolysin secretion ABC transporter
305	0.0816492	1526885	1527424	-	179	218768414	-	NMA1621	-	COG3676L	insertion element IS1016 transposase
305	0.0816492	1527761	1528195	+	144	218768415	-	NMA1622	-	-	hypothetical protein
305	0.0816492	1528206	1528427	+	73	218768416	-	NMA1623	-	-	hypothetical protein
305	0.0816492	1528462	1529190	+	242	218768417	-	NMA1624	-	-	integral membrane protein
305	0.0816492	1529177	1530229	+	350	218768418	-	NMA1625	-	-	RTX family exoprotein
336	0.108198	1679155	1681380	-	741	218768521	-	NMA1740	-	-	lactoferrin-binding protein
336	0.108198	1684464	1686098	-	544	218768522	pyrG	NMA1742	-	COG0504F	CTP synthetase
348	0.133703	1739857	1740159	+	100	218768571	-	NMA1796	-	-	hypothetical protein
348	0.133703	1740491	1742110	+	539	218768572	-	NMA1797	-	-	TspB protein
348	0.133703	1742413	1742697	+	94	218768573	-	NMA1798	-	-	integral membrane protein
348	0.133703	1742698	1743885	+	395	218768574	-	NMA1799	-	COG4128R	hypothetical protein
348	0.133703	1744100	1745056	+	318	218768575	-	NMA1800	-	COG3547L	invertase/transposase
362	0.104809	1807779	1810034	-	751	218768657	-	NMA1886	-	COG3256P	nitric oxide reductase
362	0.104809	1810404	1811564	+	386	218768658	-	NMA1887	-	COG2132Q	nitrite reductase, major outer membrane copper-containing protein
362	0.104809	1811744	1812499	+	251	218768659	-	NMA1888	-	COG1262S	hypothetical protein
368	0.0696868	1839829	1840422	+	197	218768678	-	NMA1913	-	-	hypothetical protein
368	0.0696868	1840534	1841154	+	206	218768679	-	NMA1914	-	-	hypothetical protein
368	0.0696868	1841085	1841549	-	154	218768680	-	NMA1915	-	COG1555L	DNA transport competence protein
369	0.145696	1847422	1848606	+	394	218768681	-	NMA1916	-	COG0452H	hypothetical protein
369	0.145696	1848673	1850829	-	718	218768682	-	NMA1917	-	COG0317TK	guanosine-3',5'-bis(diphosphate) 3'-pyrophosphohydrolase
393	0.109393	1962649	1965381	-	910	218768775	-	NMA2024	-	COG1629P	transferrin-binding protein A
393	0.109393	1965468	1967564	-	698	218768776	-	NMA2025	-	-	transferrin-binding protein B
393	0.109393	1969683	1970495	-	270	218768777	glr	NMA2026	-	COG0796M	glutamate racemase
414	0.128979	2069526	2070200	+	224	218768854	-	NMA2115	-	-	hypothetical protein
414	0.128979	2070178	2070459	+	93	218768855	-	NMA2116	-	-	hypothetical protein
414	0.128979	2070639	2071124	+	161	218768856	-	NMA2117	-	-	hypothetical protein
414	0.128979	2071193	2071570	+	125	218768857	-	NMA2118	-	-	hypothetical protein
414	0.128979	2071875	2072276	+	133	218768858	-	NMA2120	-	-	hypothetical protein
414	0.128979	2072376	2072891	+	171	218768859	-	NMA2121	-	-	hypothetical protein
414	0.128979	2073056	2074180	+	374	218768860	-	NMA2122	-	-	hypothetical protein
414	0.128979	2074267	2074542	-	91	218768861	-	NMA2123	-	-	hypothetical protein
414	0.128979	2074559	2075326	-	255	218768862	-	NMA2124	-	-	hypothetical protein
426	0.0505517	2129942	2130400	-	152	218768919	-	NMA2186	-	-	hypothetical protein
426	0.0505517	2130512	2130976	-	154	218768920	-	NMA2187	-	COG1555L	DNA transport competence protein

## Sheet: NmA_NC_017512
NC_017512	genome_average	0.29918	stdev	0.0703194
window	avgR2	start	end	strand	length	code	gene	syn	x	COG	protein
12	0.0527123	59755	60066	-	103	385337166	-	NMAA_0046	-	-	hypothetical protein
12	0.0527123	60225	60626	-	133	385337167	-	NMAA_0047	-	-	hypothetical protein
12	0.0527123	61429	61746	-	105	385337168	-	NMAA_0048	-	-	hypothetical protein
12	0.0527123	62438	62740	-	100	385337169	-	NMAA_0049	-	-	hypothetical protein
12	0.0527123	62763	63032	-	89	385337170	-	NMAA_0050	-	-	hypothetical protein
12	0.0527123	63053	63259	-	68	385337171	-	NMAA_0051	-	-	hypothetical protein
12	0.0527123	64080	64451	-	123	385337172	-	NMAA_0052	-	-	hypothetical protein
12	0.0527123	64448	64654	-	68	385337173	-	NMAA_0053	-	-	hypothetical protein
12	0.0527123	64831	65037	-	68	385337174	-	NMAA_0054	-	-	hypothetical protein
26	0.0902207	132147	133136	-	329	385337235	porB	NMAA_0115	-	-	major outer-membrane protein P.IB (protein IB; PIB; porin)
26	0.0902207	134379	134696	-	105	385337236	-	NMAA_0116	-	-	putative PemK-like protein
26	0.0902207	134721	134930	-	69	385337237	-	NMAA_0117	-	-	putative PemI-like protein
32	0.0943487	160464	160910	+	148	385337259	comE2	NMAA_0139	-	-	DNA-binding competence protein ComE2
32	0.0943487	160998	161447	+	149	385337260	comP	NMAA_0140	-	-	minor pilin ComP
32	0.0943487	161608	161877	-	89	385337261	-	NMAA_0141	-	-	hypothetical protein
32	0.0943487	162504	163559	+	351	385337262	-	NMAA_0142	-	-	putative cytosine-specific methyltransferase
32	0.0943487	163573	165219	+	548	385337263	-	NMAA_0143	-	-	hypothetical protein
88	0.14708	438436	444483	+	2015	385337479	tpsA	NMAA_0358	-	-	hemagglutinin/hemolysin-related protein TpsA
88	0.14708	444488	444871	+	127	385337480	-	NMAA_0359	-	-	hypothetical protein
91	0.125833	457029	457517	+	162	385337482	-	NMAA_0361	-	-	hypothetical protein
91	0.125833	457705	457977	+	90	385337483	-	NMAA_0362	-	-	hypothetical protein
91	0.125833	459152	460087	+	311	385337484	-	NMAA_0363	-	-	hypothetical protein
107	0.141083	534762	535820	-	352	385337548	-	NMAA_0426	-	-	putative zonular occludens toxin-like protein
107	0.141083	535823	536110	-	95	385337549	-	NMAA_0427	-	-	hypothetical protein
107	0.141083	536112	537638	-	508	385337550	-	NMAA_0428	-	-	putative TspB protein
107	0.141083	537568	537873	-	101	385337551	-	NMAA_0429	-	-	hypothetical protein
107	0.141083	538002	538277	-	91	385337552	-	NMAA_0430	-	-	hypothetical protein
107	0.141083	538288	538506	-	72	385337553	-	NMAA_0431	-	-	hypothetical protein
107	0.141083	538589	538792	-	67	385337554	-	NMAA_0432	-	-	hypothetical protein
107	0.141083	538810	539121	-	103	385337555	-	NMAA_0433	-	-	hypothetical protein
107	0.141083	539142	540491	-	449	385337556	-	NMAA_0434	-	-	putative phage replication initiation factor
108	0.089936	539142	540491	-	449	385337556	-	NMAA_0434	-	-	putative phage replication initiation factor
108	0.089936	540488	540703	-	71	385337557	-	NMAA_0435	-	-	hypothetical protein
108	0.089936	540989	541510	+	173	385337558	-	NMAA_0436	-	-	hypothetical protein
108	0.089936	541560	542009	+	149	385337559	-	NMAA_0437	-	-	hypothetical protein
108	0.089936	542043	542549	+	168	385337560	-	NMAA_0438	-	-	hypothetical protein
159	0.119246	793870	795165	-	431	385337797	hisS	NMAA_0675	-	-	histidyl-tRNA synthetase (histidine-tRNA ligase; HisRS)
159	0.119246	795259	795915	-	218	385337798	-	NMAA_0676	-	-	putative peptidase
159	0.119246	795973	796119	-	48	385337799	-	NMAA_0677	-	-	hypothetical protein
159	0.119246	796197	796733	-	178	385337800	-	NMAA_0678	-	-	hypothetical protein
159	0.119246	796721	796897	-	58	385337801	-	NMAA_0679	-	-	hypothetical protein
159	0.119246	796901	797101	-	66	385337802	-	NMAA_0680	-	-	hypothetical protein
159	0.119246	797216	797635	-	139	385337803	-	NMAA_0681	-	-	hypothetical protein
159	0.119246	797693	798085	-	130	385337804	-	NMAA_0682	-	-	hypothetical protein
159	0.119246	798040	798585	-	181	385337805	-	NMAA_0683	-	-	hypothetical protein
159	0.119246	798748	799020	-	90	385337806	-	NMAA_0684	-	-	hypothetical protein
159	0.119246	799089	799259	-	56	385337807	-	NMAA_0685	-	-	hypothetical protein
159	0.119246	799896	800144	-	82	385337808	-	NMAA_0686	-	-	hypothetical protein
234	0.157338	1169232	1170518	+	428	385338140	eno	NMAA_1018	-	-	enolase (2-phosphoglycerate dehydratase; 2-phospho-D-glycerate hydro-lyase)
234	0.157338	1170532	1170810	+	92	385338141	-	NMAA_1019	-	-	putative cell division protein FtsB
234	0.157338	1170851	1171141	-	96	385338142	-	NMAA_1020	-	-	putative ferredoxin-like protein
234	0.157338	1171339	1172493	-	384	385338143	nrdB	NMAA_1021	-	-	ribonucleoside-diphosphate reductase beta subunit (ribonucleotide reductase)
234	0.157338	1172533	1173720	-	395	385338144	-	NMAA_1022	-	-	putative type II restriction-modification system enzyme Res
234	0.157338	1173713	1174726	-	337	385338145	-	NMAA_1023	-	-	putative type II restriction-modification system enzyme Mod
234	0.157338	1174784	1177063	-	759	385338146	nrdA	NMAA_1024	-	-	ribonucleoside-diphosphate reductase alpha subunit (ribonucleotide reductase)
254	0.152317	1269103	1270023	+	306	385338224	truB	NMAA_1102	-	-	tRNA pseudouridine synthase B (tRNA pseudouridine 55 synthase; Psi55 synthase; tRNA-uridine isomerase; tRNA pseudouridylate synthase)
254	0.152317	1272479	1275259	+	926	385338225	-	NMAA_1103	-	-	putative type III restriction-modification system enzyme Res

## Sheet: NmB_NC_003112
NC_003112	genome_average	0.285442	stdev	0.0759685
window	avgR2	start	end	strand	length	code	gene	syn	x	COG	protein
9	0.0879926	45079	45363	+	94	15675987	-	NMB0047	-	COG2827L	hypothetical protein
15	0.0445843	74483	75409	+	308	15676002	-	NMB0065	-	-	hypothetical protein
15	0.0445843	75694	76428	+	244	15676003	ermC	NMB0066	-	COG0030J	rRNA adenine N-6-methyltransferase
15	0.0445843	76613	77290	-	225	15677983	-	NMB0067	-	-	polysialic acid capsule biosynthesis protein SiaD
15	0.0445843	77374	78423	-	349	15676004	siaC	NMB0068	-	COG2089M	polysialic acid capsule biosynthesis protein SiaC
15	0.0445843	78424	79110	-	228	15676005	siaB	NMB0069	-	COG1083M	polysialic acid capsule biosynthesis protein SiaB
15	0.0445843	79114	80247	-	377	15676006	synX	NMB0070	-	COG0381M	polysialic acid capsule biosynthesis protein SynX
21	0.0646976	105235	105423	+	62	15676025	-	NMB0094	-	-	hypothetical protein
21	0.0646976	105430	105582	+	50	15676026	-	NMB0095	-	-	hypothetical protein
21	0.0646976	105683	105853	+	56	15676027	-	NMB0096	-	-	hypothetical protein
21	0.0646976	109488	109631	-	47	15676028	-	NMB0099	-	-	hypothetical protein
21	0.0646976	109631	109777	-	48	15676029	-	NMB0100	-	-	hypothetical protein
62	0.0818356	313104	313550	+	148	15676221	-	NMB0299	-	COG1555L	comEA-related protein
62	0.0818356	313965	314171	+	68	15676222	-	NMB0301	-	-	hypothetical protein
74	0.113365	370096	370869	+	257	15676279	-	NMB0364	-	-	FrpC operon protein
74	0.113365	370886	371161	+	91	15677990	-	NMB0365	-	-	iron-regulated protein FrpC, truncation
74	0.113365	371248	372381	-	377	15676280	-	NMB0366	-	-	hypothetical protein
74	0.113365	372445	372831	-	128	15676281	-	NMB0367	-	-	hypothetical protein
74	0.113365	372900	373358	-	152	15676282	-	NMB0368	-	-	hypothetical protein
74	0.113365	373339	373728	-	129	15676283	-	NMB0369	-	-	hypothetical protein
74	0.113365	373860	374237	-	125	15676284	-	NMB0370	-	-	hypothetical protein
74	0.113365	374259	374666	-	135	15676285	-	NMB0371	-	-	hypothetical protein
74	0.113365	374672	375349	-	225	15676286	-	NMB0372	-	-	hypothetical protein
94	0.108152	469578	470039	-	153	15676368	-	NMB0457	-	COG0802R	hypothetical protein
94	0.108152	470241	471053	+	270	15676369	murI	NMB0458	-	COG0796M	glutamate racemase
94	0.108152	472101	473210	-	369	15676370	-	NMB0459	-	COG3177S	hypothetical protein
105	0.110835	520930	526866	+	1978	77358708	-	NMB0497	-	COG3210U	hemagglutinin/hemolysin-like protein
105	0.110835	526873	527382	+	169	15676407	-	NMB0498	-	-	hypothetical protein
105	0.110835	527508	529130	+	540	15676408	-	NMB0499	-	COG3210U	hypothetical protein
105	0.110835	529139	529516	+	125	15676409	-	NMB0500	-	-	hypothetical protein
105	0.110835	529794	530168	+	124	15676410	-	NMB0501	-	-	hypothetical protein
107	0.100547	533728	535248	+	506	15676415	-	NMB0506	-	COG3210U	hypothetical protein
107	0.100547	535245	535733	+	162	15676416	-	NMB0507	-	-	hypothetical protein
107	0.100547	535920	536192	+	90	15676417	-	NMB0508	-	-	hypothetical protein
107	0.100547	536372	537154	+	260	15676418	-	NMB0509	-	-	hypothetical protein
107	0.100547	537173	537436	+	87	15676419	-	NMB0510	-	-	hypothetical protein
107	0.100547	537543	539465	+	640	15676420	-	NMB0511	-	COG3210U	hypothetical protein
107	0.100547	539474	539896	+	140	15676421	-	NMB0512	-	-	hypothetical protein
107	0.100547	539933	540334	+	133	15676422	-	NMB0513	-	COG3792S	hypothetical protein
108	0.133314	539933	540334	+	133	15676422	-	NMB0513	-	COG3792S	hypothetical protein
108	0.133314	540457	540696	+	79	15676423	-	NMB0514	-	-	hypothetical protein
108	0.133314	540693	541076	+	127	15676424	-	NMB0515	-	-	hypothetical protein
108	0.133314	541079	542014	+	311	15676425	-	NMB0516	-	-	hypothetical protein
108	0.133314	542054	542209	-	51	15676426	-	NMB0517	-	-	hypothetical protein
108	0.133314	542523	542774	+	83	15676427	-	NMB0518	-	-	hypothetical protein
108	0.133314	542762	542965	+	67	15676428	-	NMB0519	-	-	hypothetical protein
108	0.133314	542968	543147	+	59	15676429	-	NMB0520	-	-	hypothetical protein
108	0.133314	543529	543987	+	152	15676430	-	NMB0521	-	-	hypothetical protein
108	0.133314	543995	544120	+	41	15677993	-	NMB0522	-	COG3676L	transposase, truncated
108	0.133314	544508	545728	-	406	15676431	rbn	NMB0524	-	COG1295S	ribonuclease BN/unknown domain fusion protein
151	0.113538	754557	755549	+	330	15676622	pheS	NMB0724	-	COG0016J	phenylalanyl-tRNA synthetase subunit alpha
151	0.113538	755732	756790	+	352	15676623	-	NMB0725	-	COG0270L	modification methylase HgaI-1
151	0.113538	756793	758262	+	489	15676624	-	NMB0726	-	-	type II restriction enzyme HgaI
151	0.113538	758259	758909	+	216	15676625	-	NMB0727	-	COG0863L	N-6 adenine-specific DNA methylase
151	0.113538	758934	761297	+	787	15676626	pheT	NMB0728	-	COG0072J	phenylalanyl-tRNA synthetase subunit beta
201	0.132746	1004343	1005455	-	370	15676882	-	NMB0991	-	COG3039L	IS1106 transposase
201	0.132746	1005589	1007364	-	591	15676883	hsf	NMB0992	-	COG5295UW	adhesin
201	0.132746	1009296	1009466	-	56	15676884	-	NMB0993	-	COG1773C	rubredoxin
286	0.104466	1429441	1431669	-	742	15677261	-	NMB1400	-	COG2274V	ABC transporter family protein
286	0.104466	1432482	1433021	-	179	15677262	-	NMB1401	-	COG3676L	IS1016C2 transposase
286	0.104466	1433358	1433792	+	144	15677263	-	NMB1402	-	-	hypothetical protein
286	0.104466	1433833	1434024	+	63	15677264	-	NMB1403	-	-	FrpA/C-like protein
286	0.104466	1434059	1434787	+	242	15677265	-	NMB1404	-	-	hypothetical protein
286	0.104466	1434801	1436003	+	400	15677266	-	NMB1405	-	-	FrpA/C-like protein
287	0.0555774	1434801	1436003	+	400	15677266	-	NMB1405	-	-	FrpA/C-like protein
287	0.0555774	1436434	1436796	+	120	15677267	-	NMB1406	-	-	hypothetical protein
287	0.0555774	1437998	1438492	+	164	15677268	-	NMB1408	-	-	hypothetical protein
287	0.0555774	1438620	1439048	+	142	15677269	-	NMB1409	-	-	FrpA/C-like protein
287	0.0555774	1439285	1439824	+	179	15677270	-	NMB1410	-	-	hypothetical protein
287	0.0555774	1439995	1440648	-	217	15677271	-	NMB1411	-	COG3676L	IS1016C2 transposase
288	0.0776253	1439995	1440648	-	217	15677271	-	NMB1411	-	COG3676L	IS1016C2 transposase
288	0.0776253	1441254	1442063	+	269	15677272	-	NMB1412	-	-	FrpC operon protein
288	0.0776253	1442836	1443609	+	257	15677273	-	NMB1414	-	-	FrpC operon protein
288	0.0776253	1443626	1449115	+	1829	15677274	frpC	NMB1415	-	COG2931Q	iron-regulated protein FrpC
289	0.107724	1443626	1449115	+	1829	15677274	frpC	NMB1415	-	COG2931Q	iron-regulated protein FrpC
289	0.107724	1449457	1452060	-	867	15677275	pepN	NMB1416	-	COG0308E	aminopeptidase
320	0.103984	1600542	1600763	+	73	15677394	-	NMB1542	-	-	hypothetical protein
320	0.103984	1600909	1602123	+	404	15677395	-	NMB1543	-	COG2946L	hypothetical protein
320	0.103984	1602135	1602446	+	103	15677396	-	NMB1544	-	-	hypothetical protein
320	0.103984	1602450	1602650	+	66	15677397	-	NMB1545	-	-	hypothetical protein
320	0.103984	1602833	1603117	+	94	15677398	-	NMB1546	-	-	hypothetical protein
320	0.103984	1603145	1603447	+	100	15677399	-	NMB1547	-	-	hypothetical protein
320	0.103984	1603779	1605425	+	548	15677400	-	NMB1548	-	-	tspB protein
339	0.11165	1693832	1695385	-	517	15677478	-	NMB1628	-	-	tspB protein
339	0.11165	1695363	1695728	-	121	15677479	-	NMB1629	-	-	hypothetical protein
339	0.11165	1695793	1696095	-	100	15677480	-	NMB1630	-	-	hypothetical protein
339	0.11165	1696123	1696407	-	94	15677481	-	NMB1631	-	-	hypothetical protein
339	0.11165	1696590	1696790	-	66	15677482	-	NMB1632	-	-	hypothetical protein
339	0.11165	1696794	1697105	-	103	15677483	-	NMB1633	-	-	hypothetical protein
339	0.11165	1697126	1698334	-	402	15677484	-	NMB1634	-	COG2946L	hypothetical protein
339	0.11165	1698479	1698700	-	73	15677485	-	NMB1635	-	-	hypothetical protein
345	0.0170365	1724748	1725365	-	205	15677506	-	NMB1657	-	COG1555L	comE operon protein 1-like protein
367	0.098887	1834685	1835122	+	145	15677595	-	NMB1753	-	COG3309S	VapD-like protein
367	0.098887	1835119	1835220	-	33	15677596	-	NMB1754	-	-	cryptic plasmid protein A-like protein
367	0.098887	1835366	1835710	+	114	15677597	-	NMB1755	-	-	hypothetical protein
367	0.098887	1836018	1836212	+	64	15677598	-	NMB1756	-	-	hypothetical protein
367	0.098887	1836567	1836797	+	76	15677599	-	NMB1757	-	-	hypothetical protein
367	0.098887	1837046	1837258	+	70	15677600	-	NMB1758	-	-	hypothetical protein
367	0.098887	1837441	1838805	+	454	15677601	-	NMB1759	-	COG3177S	hypothetical protein
367	0.098887	1839166	1839672	+	168	15677602	-	NMB1760	-	-	hypothetical protein
367	0.098887	1839835	1841088	+	417	15677603	-	NMB1761	-	COG3550R	hypothetical protein
368	0.101971	1839835	1841088	+	417	15677603	-	NMB1761	-	COG3550R	hypothetical protein
368	0.101971	1841413	1843200	-	595	15677604	-	NMB1762	-	COG2831U	hemolysin activation protein HecB
368	0.101971	1843255	1843713	-	152	15677605	-	NMB1763	-	COG2994O	toxin-activating protein
368	0.101971	1843879	1844193	-	104	15677606	-	NMB1764	-	-	hypothetical protein
368	0.101971	1844205	1844504	-	99	15677607	-	NMB1765	-	-	hypothetical protein
368	0.101971	1844485	1845498	-	337	15677608	-	NMB1766	-	-	hypothetical protein
369	0.132519	1844485	1845498	-	337	15677608	-	NMB1766	-	-	hypothetical protein
369	0.132519	1845567	1845983	-	138	15677609	-	NMB1767	-	-	hypothetical protein
369	0.132519	1845987	1853531	-	2514	15677610	-	NMB1768	-	COG3210U	hemagglutinin/hemolysin-like protein
370	0.115705	1845987	1853531	-	2514	15677610	-	NMB1768	-	COG3210U	hemagglutinin/hemolysin-like protein
370	0.115705	1854110	1855075	+	321	15677611	-	NMB1770	-	COG2826L	IS30 family transposase
371	0.101709	1854110	1855075	+	321	15677611	-	NMB1770	-	COG2826L	IS30 family transposase
371	0.101709	1855143	1855577	-	144	15677612	-	NMB1771	-	-	hypothetical protein
371	0.101709	1855574	1857412	-	612	15677613	-	NMB1772	-	COG3210U	hypothetical protein
371	0.101709	1857447	1857821	-	124	15677614	-	NMB1773	-	-	hypothetical protein
371	0.101709	1858099	1858476	-	125	15677615	-	NMB1774	-	-	hypothetical protein
371	0.101709	1858485	1860290	-	601	15677616	-	NMB1775	-	COG3210U	hypothetical protein
426	0.0477851	2130043	2130291	-	82	15677839	-	NMB2014	-	-	hypothetical protein
426	0.0477851	2130656	2130925	+	89	15677840	-	NMB2015	-	-	hypothetical protein
426	0.0477851	2131086	2131535	-	149	15677841	-	NMB2016	-	COG4968NU	type IV pilin-like protein
426	0.0477851	2131623	2132069	-	148	15677842	-	NMB2017	-	COG1555L	ComEA-like protein
445	0.0621386	2225343	2225549	+	68	15677926	-	NMB2108	-	-	hypothetical protein
445	0.0621386	2225681	2225932	+	83	15677927	-	NMB2109	-	-	hypothetical protein
445	0.0621386	2225929	2226300	+	123	15677928	-	NMB2110	-	-	hypothetical protein
445	0.0621386	2227348	2227617	+	89	15677929	-	NMB2112	-	-	hypothetical protein
445	0.0621386	2227640	2227942	+	100	15677930	-	NMB2113	-	-	hypothetical protein
445	0.0621386	2228631	2228975	+	114	15677931	-	NMB2115	-	-	hypothetical protein
445	0.0621386	2229013	2229357	+	114	15677932	-	NMB2116	-	-	hypothetical protein
446	0.0847605	2230382	2230699	+	105	15677933	-	NMB2118	-	-	hypothetical protein
446	0.0847605	2231303	2231509	+	68	77358710	-	NMB2119	-	-	MafB-like protein
446	0.0847605	2231513	2231914	+	133	15677934	-	NMB2120	-	-	hypothetical protein
446	0.0847605	2232073	2232417	+	114	15677935	-	NMB2121	-	-	hypothetical protein
446	0.0847605	2232451	2232555	+	34	15677936	-	NMB2122	-	-	MafB-like protein
446	0.0847605	2232560	2232916	+	118	15677937	-	NMB2123	-	-	hypothetical protein
446	0.0847605	2232964	2233092	+	42	15677938	-	NMB2124	-	-	hypothetical protein
446	0.0847605	2233089	2233463	+	124	15677939	-	NMB2125	-	-	hypothetical protein
446	0.0847605	2234420	2235406	-	328	15677940	-	NMB2127	-	COG0616OU	protease

## Sheet: NmB_NC_017505
NC_017505	genome_average	0.289979	stdev	0.076068
window	avgR2	start	end	strand	length	code	gene	syn	x	COG	protein
14	0.0413128	69219	70238	-	339	385327434	-	NMBB_0070	-	-	UDP-glucose 4-epimerase
14	0.0413128	70621	71574	+	317	385327435	-	NMBB_0071	-	-	hypothetical protein
14	0.0413128	72070	73557	-	495	385327436	siaD	NMBB_0072	-	-	polysialic acid capsule biosynthesis protein SiaD
14	0.0413128	73641	74690	-	349	385327437	siaC	NMBB_0073	-	-	polysialic acid capsule biosynthesis protein SiaC
14	0.0413128	74691	75377	-	228	385327438	siaB	NMBB_0073A	-	-	polysialic acid capsule biosynthesis protein SiaB
15	0.105398	74691	75377	-	228	385327438	siaB	NMBB_0073A	-	-	polysialic acid capsule biosynthesis protein SiaB
15	0.105398	75381	76514	-	377	385327439	-	NMBB_0074	-	-	N-acetylglucosamine-6-phosphate 2-epimerase
15	0.105398	76641	77816	+	391	385327440	-	NMBB_0075	-	-	capsule polysaccharide export outer membrane protein
15	0.105398	77831	78994	+	387	385327441	-	NMBB_0076	-	-	capsule polysaccharide export inner-membrane protein
15	0.105398	78994	79791	+	265	385327442	-	NMBB_0077	-	-	capsule polysaccharide export inner-membrane protein
15	0.105398	79788	80438	+	216	385327443	-	NMBB_0078	-	-	capsule polysaccharide export ATP-binding protein CtrD
21	0.105695	104709	105974	+	421	385327464	-	NMBB_0101	-	-	putative protein export protein
21	0.105695	105977	108064	+	695	385327465	-	NMBB_0102	-	-	putative protein export protein
21	0.105695	108146	108448	-	100	385327466	-	NMBB_0103	-	-	hypothetical protein
21	0.105695	109238	109789	+	183	385327467	-	NMBB_0106	-	-	putative inner membrane protein
62	0.0409643	309601	310407	+	268	385327662	-	NMBB_0335	-	-	CcsA-like protein
74	0.135176	370239	370949	+	236	385327718	-	NMBB_0406	-	-	putative rtx iron-regulated frpc protein outer membrane
74	0.135176	370966	371241	+	91	385327719	-	NMBB_0407	-	-	iron-regulated protein FrpC
74	0.135176	371328	372461	-	377	385327720	-	NMBB_0408	-	-	hypothetical protein
74	0.135176	372525	372911	-	128	385327721	-	NMBB_0408A	-	-	MafB alternative C terminus
74	0.135176	372980	373435	-	151	385327722	-	NMBB_0409	-	-	hypothetical protein
74	0.135176	373416	374045	-	209	385327723	-	NMBB_0410	-	-	hypothetical protein
74	0.135176	374297	374608	-	103	385327724	-	NMBB_0411	-	-	hypothetical protein
74	0.135176	374612	375280	-	222	385327725	-	NMBB_0412	-	-	hypothetical protein
91	0.124131	454818	455690	-	290	385327790	-	NMBB_0484	-	-	prephenate dehydrogenase
91	0.124131	455673	456587	+	304	385327791	-	NMBB_0485	-	-	nitrilase/cyanide hydratase and apolipoprotein N- acyltransferase
91	0.124131	456777	456920	-	47	385327792	-	NMBB_0486	-	-	hypothetical protein
91	0.124131	457318	457848	+	176	385327793	-	NMBB_0487	-	-	hypothetical protein
91	0.124131	459698	460663	-	321	385327794	-	NMBB_0491	-	-	IS1655 transposase
96	0.131237	478571	481318	+	915	385327809	-	NMBB_0508	-	-	transferrin-binding protein A
96	0.131237	481336	481476	+	46	385327810	-	NMBB_0509	-	-	hypothetical protein
96	0.131237	484038	485234	-	398	385327811	potF	NMBB_0511	-	-	putative spermidine/putrescine transport system substrate-binding protein
103	0.131124	511028	519469	-	2813	385327839	-	NMBB_0542	-	-	putative hemagglutinin
103	0.131124	519597	520082	-	161	385327840	-	NMBB_0543	-	-	putative replicative DNA helicase
106	0.0681855	527852	530353	+	833	385327845	-	NMBB_0549	-	-	putative hemagglutinin
106	0.0681855	530818	531003	-	61	385327846	-	NMBB_0550	-	-	hypothetical protein
106	0.0681855	531688	532293	+	201	385327847	-	NMBB_0551	-	-	hypothetical protein
106	0.0681855	534471	536336	+	621	385327848	-	NMBB_0553	-	-	putative hemagglutinin
107	0.102016	534471	536336	+	621	385327848	-	NMBB_0553	-	-	putative hemagglutinin
107	0.102016	537981	538916	+	311	385327849	-	NMBB_0555	-	-	hypothetical protein
107	0.102016	539149	540087	+	312	385327850	-	NMBB_0556	-	-	hypothetical protein
136	0.137442	679672	680094	+	140	385327981	-	NMBB_0719B	-	-	hypothetical protein
136	0.137442	680285	680509	+	74	385327982	-	NMBB_0719C	-	-	hypothetical protein
136	0.137442	680512	680901	+	129	385327983	-	NMBB_0720	-	-	hypothetical protein
136	0.137442	680980	681150	+	56	385327984	-	NMBB_0721	-	-	hypothetical protein
136	0.137442	682276	682665	+	129	385327985	-	NMBB_0722	-	-	hypothetical protein
136	0.137442	682766	683155	+	129	385327986	-	NMBB_0723	-	-	hypothetical protein
136	0.137442	683256	683645	+	129	385327987	-	NMBB_0725	-	-	hypothetical protein
136	0.137442	683768	684709	+	313	385327988	mafA2	NMBB_0727	-	-	Adhesin MafA2
136	0.137442	684713	685981	+	422	385327989	mafB2	NMBB_0728	-	-	Adhesin MafB2
146	0.121525	727709	733192	-	1827	385328036	-	NMBB_0786	-	-	IgA1 protease
276	0.0643959	1379465	1380472	+	335	385328665	frpC3	NMBB_1560	-	-	Iron-regulated protein frpA
276	0.0643959	1381010	1381567	+	185	385328666	-	NMBB_1561	-	-	FrpA/C-like protein
276	0.0643959	1383822	1384568	+	248	385328667	-	NMBB_1564	-	-	FrpC operon protein
276	0.0643959	1384585	1389474	+	1629	385328668	-	NMBB_1565	-	-	iron-regulated protein FrpC
277	0.107275	1384585	1389474	+	1629	385328668	-	NMBB_1565	-	-	iron-regulated protein FrpC
277	0.107275	1389816	1392419	-	867	385328669	-	NMBB_1566	-	-	aminopeptidase N
305	0.0982796	1524360	1525988	-	542	385328787	-	NMBB_1715	-	-	TspB protein
305	0.0982796	1526320	1526622	-	100	385328788	-	NMBB_1716	-	-	putative inner membrane protein
305	0.0982796	1526650	1526880	-	76	385328789	-	NMBB_1717	-	-	hypothetical protein
305	0.0982796	1527118	1527318	-	66	385328790	-	NMBB_1717A	-	-	hypothetical protein
305	0.0982796	1527322	1527633	-	103	385328791	-	NMBB_1718	-	-	hypothetical protein
305	0.0982796	1527645	1528859	-	404	385328792	-	NMBB_1719	-	-	hypothetical protein
305	0.0982796	1529003	1529224	-	73	385328793	-	NMBB_1720	-	-	hypothetical protein
316	0.101841	1579813	1581450	-	545	385328833	-	NMBB_1772	-	-	lactoferrin-binding protein
316	0.101841	1583326	1583487	+	53	385328834	-	NMBB_1774	-	-	hypothetical protein
316	0.101841	1584475	1586109	-	544	385328835	-	NMBB_1778	-	-	CTP synthase
332	0.116321	1659146	1660321	+	391	385328900	-	NMBB_1863	-	-	major anaerobically induced outer membrane protein
332	0.116321	1660501	1661256	+	251	385328901	-	NMBB_1864	-	-	hypothetical protein
332	0.116321	1663319	1663534	-	71	385328902	-	NMBB_1865	-	-	hypothetical protein
332	0.116321	1663743	1664528	+	261	385328903	-	NMBB_1866	-	-	outer membrane opacity-related protein
332	0.116321	1664729	1665286	-	185	385328904	-	NMBB_1868	-	-	hypothetical protein
358	0.135674	1789750	1790028	+	92	385329009	-	NMBB_1998	-	-	hypothetical protein
358	0.135674	1790361	1791998	+	545	385329010	-	NMBB_1999	-	-	TspB protein
358	0.135674	1791999	1792289	+	96	385329011	-	NMBB_2000	-	-	hypothetical protein
358	0.135674	1792299	1793384	+	361	385329012	-	NMBB_2001	-	-	hypothetical protein
358	0.135674	1794010	1794960	+	316	385329013	-	NMBB_2002	-	-	putative transposase
359	0.0995269	1797108	1797545	+	145	385329014	-	NMBB_2008	-	-	VapD-like protein
359	0.0995269	1797789	1798133	+	114	385329015	-	NMBB_2009	-	-	hypothetical protein
359	0.0995269	1798438	1798632	+	64	385329016	-	NMBB_2009A	-	-	hypothetical protein
359	0.0995269	1798987	1799217	+	76	385329017	-	NMBB_2010	-	-	hypothetical protein
359	0.0995269	1799466	1799678	+	70	385329018	-	NMBB_2010A	-	-	hypothetical protein
359	0.0995269	1799813	1801228	+	471	385329019	-	NMBB_2011	-	-	hypothetical protein
360	0.130398	1799813	1801228	+	471	385329019	-	NMBB_2011	-	-	hypothetical protein
360	0.130398	1802221	1803510	+	429	385329020	-	NMBB_2012	-	-	hypothetical protein
360	0.130398	1803835	1805622	-	595	385329021	-	NMBB_2013	-	-	putative hemolysin activator
361	0.101472	1803835	1805622	-	595	385329021	-	NMBB_2013	-	-	putative hemolysin activator
361	0.101472	1805677	1806135	-	152	385329022	-	NMBB_2014	-	-	putative toxin-activating protein
361	0.101472	1806862	1807869	-	335	385329023	-	NMBB_2015	-	-	ISNme1 transposase
361	0.101472	1808206	1809270	-	354	385329024	-	NMBB_2016	-	-	hypothetical protein
361	0.101472	1809339	1809755	-	138	385329025	-	NMBB_2016A	-	-	hypothetical protein
361	0.101472	1809759	1817303	-	2514	385329026	-	NMBB_2017	-	-	putative hemagglutinin
363	0.120466	1809759	1817303	-	2514	385329026	-	NMBB_2017	-	-	putative hemagglutinin
364	0.127817	1820184	1820933	-	249	385329027	-	NMBB_2019	-	-	hypothetical protein
364	0.127817	1820936	1822846	-	636	385329028	-	NMBB_2020	-	-	hypothetical protein
364	0.127817	1823422	1826085	-	887	385329029	-	NMBB_2021	-	-	putative hemagglutinin
367	0.135653	1835048	1836790	-	580	385329032	-	NMBB_2024	-	-	putative hemolysin activator
367	0.135653	1837198	1837368	-	56	385329033	-	NMBB_2025	-	-	hypothetical protein
367	0.135653	1839605	1840759	-	384	385329034	-	NMBB_2028	-	-	hypothetical protein
421	0.106698	2102239	2105484	+	1081	385329258	hrpA	NMBB_2309	-	-	ATP-dependent RNA helicase HrpA
421	0.106698	2105543	2107150	+	535	385329259	-	NMBB_2310	-	-	ATPase associated with various cellular activities
421	0.106698	2107141	2108601	+	486	385329260	-	NMBB_2311	-	-	hypothetical protein
421	0.106698	2108664	2108909	+	81	385329261	-	NMBB_2312	-	-	hypothetical protein
421	0.106698	2109021	2109290	+	89	385329262	-	NMBB_2312A	-	-	hypothetical protein
421	0.106698	2109451	2109900	-	149	385329263	-	NMBB_2312B	-	-	hypothetical protein
421	0.106698	2109988	2110344	-	118	385329264	-	NMBB_2313	-	-	hypothetical protein
422	0.0223985	2109988	2110344	-	118	385329264	-	NMBB_2313	-	-	hypothetical protein
440	0.066198	2199843	2201249	+	468	385329351	mafB	NMBB_2419	-	-	mafB protein
440	0.066198	2201948	2202409	+	153	385329352	-	NMBB_2420	-	-	mafB related protein
440	0.066198	2202602	2202820	+	72	385329353	-	NMBB_2420A	-	-	hypothetical protein
440	0.066198	2203530	2203724	+	64	385329354	-	NMBB_2421	-	-	putative mafB alternative C-terminus
440	0.066198	2203729	2204085	+	118	385329355	-	NMBB_2421A	-	-	MafB alternative c terminus
440	0.066198	2204133	2204261	+	42	385329356	-	NMBB_2421B	-	-	hypothetical protein
440	0.066198	2204258	2204632	+	124	385329357	-	NMBB_2421C	-	-	hypothetical protein

## Sheet: NmB_NC_017513
NC_017513	genome_average	0.28792	stdev	0.0774444
window	avgR2	start	end	strand	length	code	gene	syn	x	COG	protein
15	0.0692929	74612	75775	-	387	385339125	-	NMBG2136_0071	-	-	capsule polysaccharide export inner-membrane protein CtrB
15	0.0692929	75790	76965	-	391	385339126	-	NMBG2136_0072	-	-	capsule polysaccharide export outer membrane protein CtrA
15	0.0692929	77100	78233	+	377	385339127	-	NMBG2136_0073	-	-	UDP-N-acetylglucosamine 2-epimerase
15	0.0692929	78237	78923	+	228	385339128	-	NMBG2136_0074	-	-	N-acylneuraminate cytidylyltransferase
15	0.0692929	78924	79973	+	349	385339129	-	NMBG2136_0075	-	-	polysialic acid capsule biosynthesis protein SiaC
16	0.0527231	80057	81544	+	495	385339130	-	NMBG2136_0076	-	-	alpha-2,8-polysialyltransferase SiaD
16	0.0527231	82387	82926	+	179	385339131	-	NMBG2136_0077	-	-	transposase IS4 family
16	0.0527231	82908	83837	-	309	385339132	-	NMBG2136_0078	-	-	hypothetical protein
16	0.0527231	84218	85237	+	339	385339133	-	NMBG2136_0079	-	-	UDP-glucose 4-epimerase
20	0.124447	98693	100165	-	490	385339144	pyk	NMBG2136_0091	-	-	pyruvate kinase
20	0.124447	100688	101227	+	179	385339145	-	NMBG2136_0092	-	-	transposase IS4 family
20	0.124447	101442	101771	+	109	385339146	-	NMBG2136_0093	-	-	putative transposase
20	0.124447	102215	102754	+	179	385339147	-	NMBG2136_0094	-	-	transposase IS4 family
20	0.124447	102841	103392	+	183	385339148	-	NMBG2136_0095	-	-	hypothetical protein
91	0.118274	454816	455097	-	93	385339466	-	NMBG2136_0430	-	-	hypothetical protein
91	0.118274	458356	458658	+	100	385339467	-	NMBG2136_0433	-	-	hypothetical protein
91	0.118274	458676	458843	+	55	385339468	-	NMBG2136_0434	-	-	hypothetical protein
91	0.118274	459052	459165	-	37	385339469	-	NMBG2136_0435	-	-	hypothetical protein
91	0.118274	459569	460984	+	471	385339470	-	NMBG2136_0436	-	-	hemolysin secretion/activation protein, ShlB family
93	0.0886266	461094	467174	+	2026	385339471	-	NMBG2136_0437	-	-	hemagglutinin/hemolysin family protein
93	0.0886266	467181	467690	+	169	385339472	-	NMBG2136_0438	-	-	hypothetical protein
93	0.0886266	467759	469840	+	693	385339473	-	NMBG2136_0439	-	-	hemagglutinin/hemolysin family protein
93	0.0886266	469859	470233	+	124	385339474	-	NMBG2136_0440	-	-	hypothetical protein
96	0.129136	480217	482322	+	701	385339483	-	NMBG2136_0449	-	-	hypothetical protein
96	0.129136	482682	482807	+	41	385339484	-	NMBG2136_0450	-	-	hypothetical protein
96	0.129136	483007	483267	+	86	385339485	-	NMBG2136_0451	-	-	hypothetical protein
96	0.129136	483498	484439	+	313	385339486	-	NMBG2136_0452	-	-	hypothetical protein
96	0.129136	484442	485377	+	311	385339487	-	NMBG2136_0453	-	-	hypothetical protein
111	0.067964	555373	556026	-	217	385339550	-	NMBG2136_0519	-	-	putative transposase
111	0.067964	556782	557288	+	168	385339551	-	NMBG2136_0520	-	-	hypothetical protein
111	0.067964	557827	558366	+	179	385339552	-	NMBG2136_0521	-	-	transposase IS4 family
111	0.067964	558666	559172	+	168	385339553	-	NMBG2136_0522	-	-	hypothetical protein
111	0.067964	559972	563604	+	1210	385339554	-	NMBG2136_0523	-	-	Iron-regulated protein frpC
112	0.132613	559972	563604	+	1210	385339554	-	NMBG2136_0523	-	-	Iron-regulated protein frpC
112	0.132613	563884	564810	-	308	385339555	-	NMBG2136_0524	-	-	ABC transporter substrate-binding protein
112	0.132613	564887	565762	-	291	385339556	-	NMBG2136_0525	-	-	ABC transporter permease
125	0.0610919	625357	626595	+	412	385339615	-	NMBG2136_0586	-	-	hypothetical protein
125	0.0610919	626758	627045	+	95	385339616	-	NMBG2136_0587	-	-	hypothetical protein
125	0.0610919	627304	628056	+	250	385339617	-	NMBG2136_0588	-	-	hypothetical protein
125	0.0610919	628937	629248	+	103	385339618	-	NMBG2136_0589	-	-	hypothetical protein
125	0.0610919	629508	629648	+	46	385339619	-	NMBG2136_0590	-	-	hypothetical protein
125	0.0610919	629747	629971	+	74	385339620	-	NMBG2136_0591	-	-	hypothetical protein
127	0.116899	634430	635137	+	235	385339627	-	NMBG2136_0598	-	-	hypothetical protein
127	0.116899	635140	635463	+	107	385339628	-	NMBG2136_0599	-	-	hypothetical protein
127	0.116899	635696	635968	+	90	385339629	-	NMBG2136_0600	-	-	hypothetical protein
127	0.116899	636089	636634	+	181	385339630	-	NMBG2136_0601	-	-	hypothetical protein
127	0.116899	636770	637477	+	235	385339631	-	NMBG2136_0602	-	-	hypothetical protein
127	0.116899	637770	638309	+	179	385339632	-	NMBG2136_0603	-	-	transposase IS4 family
127	0.116899	638348	638677	+	109	385339633	-	NMBG2136_0604	-	-	hypothetical protein
127	0.116899	638803	639063	+	86	385339634	-	NMBG2136_0605	-	-	hypothetical protein
127	0.116899	639094	639495	+	133	385339635	-	NMBG2136_0606	-	-	hypothetical protein
127	0.116899	639677	640066	+	129	385339636	-	NMBG2136_0607	-	-	hypothetical protein
170	0.10497	851957	852439	-	160	385339849	-	NMBG2136_0830	-	-	hypothetical protein
170	0.10497	852582	853034	+	150	385339850	-	NMBG2136_0831	-	-	dUTP diphosphatase
170	0.10497	853110	854297	+	395	385339851	-	NMBG2136_0832	-	-	class I and II aminotransferase
170	0.10497	854559	855338	+	259	385339852	-	NMBG2136_0833	-	-	hypothetical protein
179	0.0643418	894597	896609	-	670	385339903	-	NMBG2136_0886	-	-	peptidase, C39 family
179	0.0643418	897087	897293	-	68	385339904	-	NMBG2136_0887	-	-	hypothetical protein
179	0.0643418	897300	898463	-	387	385339905	-	NMBG2136_0888	-	-	cupin family protein
179	0.0643418	898525	899064	-	179	385339906	-	NMBG2136_0889	-	-	transposase IS4 family
179	0.0643418	899484	899687	-	67	385339907	-	NMBG2136_0890	-	-	hypothetical protein
268	0.0662973	1339904	1340041	-	45	385340298	-	NMBG2136_1298	-	-	hypothetical protein
268	0.0662973	1340422	1341075	-	217	385340299	-	NMBG2136_1299	-	-	putative transposase
268	0.0662973	1341412	1341846	+	144	385340300	-	NMBG2136_1300	-	-	hypothetical protein
268	0.0662973	1342188	1342841	+	217	385340301	-	NMBG2136_1301	-	-	hypothetical protein
268	0.0662973	1343059	1344057	+	332	385340302	-	NMBG2136_1302	-	-	RTX prokaryotic toxin family protein
269	0.0794071	1346518	1347075	+	185	385340303	-	NMBG2136_1304	-	-	iron-regulated protein frpA
269	0.0794071	1347719	1347850	+	43	385340304	-	NMBG2136_1305	-	-	hypothetical protein
269	0.0794071	1348540	1353399	+	1619	385340305	-	NMBG2136_1306	-	-	Iron-regulated protein frpC
270	0.0895885	1348540	1353399	+	1619	385340305	-	NMBG2136_1306	-	-	Iron-regulated protein frpC
270	0.0895885	1353715	1356318	-	867	385340306	pepN	NMBG2136_1307	-	-	membrane alanyl aminopeptidase
300	0.0844508	1497406	1500240	-	944	385340416	-	NMBG2136_1421	-	-	lactoferrin-binding protein A
300	0.0844508	1500237	1502471	-	744	385340417	-	NMBG2136_1422	-	-	lactoferrin-binding protein B
318	0.0693414	1590083	1590838	+	251	385340490	-	NMBG2136_1505	-	-	hypothetical protein
318	0.0693414	1594001	1594675	+	224	385340491	-	NMBG2136_1506	-	-	opacity protein
318	0.0693414	1594876	1595433	-	185	385340492	-	NMBG2136_1507	-	-	nitroreductase family protein
324	0.0319436	1624736	1625920	+	394	385340514	coaBC	NMBG2136_1534	-	-	phosphopantothenoylcysteine decarboxylase/phosphopantothenate--cysteine ligase
349	0.118607	1744290	1746434	-	714	385340614	-	NMBG2136_1640	-	-	transferrin-binding protein 2
349	0.118607	1748191	1749300	+	369	385340615	-	NMBG2136_1641	-	-	Fic family protein
353	0.0833825	1767945	1768748	+	267	385340630	-	NMBG2136_1658	-	-	opacity protein
353	0.0833825	1769190	1770002	-	270	385340631	-	NMBG2136_1659	-	-	hydrolase
370	0.120722	1849132	1850550	+	472	385340695	-	NMBG2136_1726	-	-	hypothetical protein
370	0.120722	1850553	1850870	+	105	385340696	-	NMBG2136_1727	-	-	hypothetical protein
370	0.120722	1851004	1851681	+	225	385340697	-	NMBG2136_1728	-	-	hypothetical protein
370	0.120722	1851687	1852094	+	135	385340698	-	NMBG2136_1729	-	-	hypothetical protein
370	0.120722	1852116	1852493	+	125	385340699	-	NMBG2136_1730	-	-	hypothetical protein
370	0.120722	1852625	1853014	+	129	385340700	-	NMBG2136_1731	-	-	hypothetical protein
370	0.120722	1853103	1853450	+	115	385340701	-	NMBG2136_1732	-	-	hypothetical protein
370	0.120722	1853519	1853896	+	125	385340702	-	NMBG2136_1733	-	-	hypothetical protein
370	0.120722	1853980	1854474	+	164	385340703	-	NMBG2136_1734	-	-	hypothetical protein
370	0.120722	1854594	1855727	+	377	385340704	-	NMBG2136_1735	-	-	hypothetical protein
382	0.0659582	1910533	1910655	-	40	385340758	-	NMBG2136_1794	-	-	hypothetical protein
382	0.0659582	1910759	1910965	-	68	385340759	-	NMBG2136_1795	-	-	hypothetical protein
382	0.0659582	1911132	1911581	-	149	385340760	-	NMBG2136_1796	-	-	hypothetical protein
382	0.0659582	1911669	1911968	-	99	385340761	-	NMBG2136_1797	-	-	competence protein comEA
386	0.106636	1929705	1930487	-	260	385340772	-	NMBG2136_1814	-	-	inositol-1-monophosphatase
386	0.106636	1930708	1931433	+	241	385340773	-	NMBG2136_1815	-	-	hypothetical protein
386	0.106636	1934594	1935400	-	268	385340774	-	NMBG2136_1816	-	-	lacto-N-neotetraose biosynthesis glycosyltransferase LgtH
415	0.122281	2074808	2075605	+	265	385340884	truA	NMBG2136_1937	-	-	tRNA pseudouridine synthase A
415	0.122281	2075728	2075967	+	79	385340885	-	NMBG2136_1938	-	-	hypothetical protein
415	0.122281	2075961	2076278	+	105	385340886	-	NMBG2136_1939	-	-	pemK family protein
415	0.122281	2077113	2078198	+	361	385340887	-	NMBG2136_1940	-	-	major outer membrane protein P.IB precursor

## Sheet: NmB_NC_017514
NC_017514	genome_average	0.286769	stdev	0.0764237
window	avgR2	start	end	strand	length	code	gene	syn	x	COG	protein
14	0.0602195	70006	70959	+	317	385341046	-	NMBM01240149_0064	-	-	hypothetical protein
14	0.0602195	71427	72434	-	335	385341047	-	NMBM01240149_0065	-	-	transposase, IS4 family
14	0.0602195	72679	74166	-	495	385341048	-	NMBM01240149_0066	-	-	alpha-2,8-polysialyltransferase SiaD
14	0.0602195	74250	75299	-	349	385341049	-	NMBM01240149_0067	-	-	polysialic acid capsule biosynthesis protein SiaC
15	0.0913343	74250	75299	-	349	385341049	-	NMBM01240149_0067	-	-	polysialic acid capsule biosynthesis protein SiaC
15	0.0913343	75300	75986	-	228	385341050	-	NMBM01240149_0068	-	-	N-acylneuraminate cytidylyltransferase
15	0.0913343	75990	77123	-	377	385341051	-	NMBM01240149_0069	-	-	UDP-N-acetylglucosamine 2-epimerase
15	0.0913343	77258	78433	+	391	385341052	-	NMBM01240149_0070	-	-	capsule polysaccharide export outer membrane protein CtrA
15	0.0913343	78448	79611	+	387	385341053	-	NMBM01240149_0071	-	-	capsule polysaccharide export inner-membrane protein CtrB
15	0.0913343	79611	80408	+	265	385341054	-	NMBM01240149_0072	-	-	capsule polysaccharide export inner-membrane protein CtrC
21	0.0761706	105327	106592	+	421	385341070	-	NMBM01240149_0091	-	-	MceH
21	0.0761706	106595	108682	+	695	385341071	-	NMBM01240149_0092	-	-	toxin secretion ABC transporter, permease/ATP-binding protein
21	0.0761706	108907	109053	-	48	385341072	-	NMBM01240149_0093	-	-	hypothetical protein
36	0.0380234	179818	180471	+	217	385341138	-	NMBM01240149_0164	-	-	ribosomal large subunit pseudouridine synthase C
37	0.0804907	186324	186623	+	99	385341139	-	NMBM01240149_0170	-	-	competence protein comEA
37	0.0804907	186711	187160	+	149	385341140	-	NMBM01240149_0171	-	-	prepilin-type N-terminal cleavage/methylation domain-containing protein
37	0.0804907	187321	187518	-	65	385341141	-	NMBM01240149_0172	-	-	hypothetical protein
37	0.0804907	187702	187914	-	70	385341142	-	NMBM01240149_0173	-	-	hypothetical protein
37	0.0804907	188146	188616	+	156	385341143	-	NMBM01240149_0174	-	-	IS1106 transposase
37	0.0804907	189262	189861	+	199	385341144	-	NMBM01240149_0175	-	-	ScaI restriction endonuclease family protein
37	0.0804907	189918	190787	-	289	385341145	-	NMBM01240149_0176	-	-	adenine-specific methyltransferase HpaI
94	0.0954684	468601	471264	+	887	385341373	-	NMBM01240149_0414	-	-	hypothetical protein
94	0.0954684	471271	471780	+	169	385341374	-	NMBM01240149_0415	-	-	hypothetical protein
94	0.0954684	471906	473528	+	540	385341375	-	NMBM01240149_0416	-	-	hypothetical protein
94	0.0954684	473537	473914	+	125	385341376	-	NMBM01240149_0417	-	-	hypothetical protein
94	0.0954684	474450	474566	+	38	385341377	-	NMBM01240149_0418	-	-	hypothetical protein
94	0.0954684	474601	476406	+	601	385341378	-	NMBM01240149_0419	-	-	hypothetical protein
96	0.124323	480039	487568	+	2509	385341382	-	NMBM01240149_0423	-	-	filamentous hemagglutinin family N-terminal domain protein
97	0.124317	480039	487568	+	2509	385341382	-	NMBM01240149_0423	-	-	filamentous hemagglutinin family N-terminal domain protein
97	0.124317	488209	488508	+	99	385341383	-	NMBM01240149_0424	-	-	Leukotoxin-activating lysine-acyltransferase lktC
97	0.124317	488563	490350	+	595	385341384	-	NMBM01240149_0425	-	-	hemolysin secretion/activation protein, ShlB family
98	0.105737	488563	490350	+	595	385341384	-	NMBM01240149_0425	-	-	hemolysin secretion/activation protein, ShlB family
98	0.105737	490687	491976	-	429	385341385	-	NMBM01240149_0426	-	-	hipA family protein
98	0.105737	492103	492567	-	154	385341386	-	NMBM01240149_0427	-	-	hypothetical protein
99	0.105628	495565	495759	-	64	385341387	-	NMBM01240149_0429	-	-	hypothetical protein
99	0.105628	495890	496009	-	39	385341388	-	NMBM01240149_0430	-	-	hypothetical protein
99	0.105628	496352	496474	+	40	385341389	-	NMBM01240149_0431	-	-	hypothetical protein
99	0.105628	496653	497090	-	145	385341390	-	NMBM01240149_0432	-	-	virulence associated protein D
99	0.105628	497656	497775	+	39	385341391	-	NMBM01240149_0433	-	-	hypothetical protein
99	0.105628	498162	498275	+	37	385341392	-	NMBM01240149_0434	-	-	hypothetical protein
99	0.105628	498472	498852	+	126	385341393	-	NMBM01240149_0435	-	-	putative transposase
99	0.105628	498905	499093	-	62	385341394	-	NMBM01240149_0436	-	-	putative hemagglutinin/hemolysin family protein
99	0.105628	499238	500188	-	316	385341395	-	NMBM01240149_0437	-	-	IS110 family transposase
126	0.101439	632356	633111	-	251	385341499	-	NMBM01240149_0553	-	-	hypothetical protein
126	0.101439	633291	634466	-	391	385341500	nirK	NMBM01240149_0554	-	-	nitrite reductase
126	0.101439	634864	637119	+	751	385341501	-	NMBM01240149_0555	-	-	nitric oxide reductase
142	0.0805785	712716	714893	+	725	385341565	-	NMBM01240149_0628	-	-	lactoferrin-binding protein B
142	0.0805785	714890	717724	+	944	385341566	-	NMBM01240149_0629	-	-	lactoferrin-binding protein A
153	0.121684	766235	766960	+	241	385341602	-	NMBM01240149_0668	-	-	Replication initiation factor family protein
153	0.121684	766972	767283	+	103	385341603	-	NMBM01240149_0669	-	-	hypothetical protein
153	0.121684	767287	767487	+	66	385341604	-	NMBM01240149_0670	-	-	hypothetical protein
153	0.121684	767725	767955	+	76	385341605	-	NMBM01240149_0671	-	-	hypothetical protein
153	0.121684	767983	768285	+	100	385341606	-	NMBM01240149_0672	-	-	hypothetical protein
153	0.121684	768950	770245	+	431	385341607	-	NMBM01240149_0673	-	-	Neisseria meningitidis TspB family protein
174	0.0758114	867711	871019	-	1102	385341681	-	NMBM01240149_0750	-	-	Iron-regulated protein frpC
174	0.0758114	871036	871770	-	244	385341682	-	NMBM01240149_0751	-	-	FrpC operon protein
174	0.0758114	872458	873111	+	217	385341683	-	NMBM01240149_0752	-	-	putative transposase
174	0.0758114	873282	873821	-	179	385341684	-	NMBM01240149_0753	-	-	hypothetical protein
174	0.0758114	874142	874615	-	157	385341685	-	NMBM01240149_0754	-	-	iron-regulated protein frpA
175	0.125655	875152	876159	-	335	385341686	-	NMBM01240149_0755	-	-	iron-regulated protein frpA
175	0.125655	877337	879565	+	742	385341687	-	NMBM01240149_0756	-	-	type I secretion system ATPase
305	0.113709	1523329	1525404	-	691	385342297	-	NMBM01240149_1391	-	-	DNA internalization-related competence protein ComEC/Rec2
305	0.113709	1527968	1533418	+	1816	385342298	-	NMBM01240149_1392	-	-	IgA-specific serine endopeptidase
316	0.0656835	1580331	1580642	-	103	385342351	-	NMBM01240149_1446	-	-	hypothetical protein
316	0.0656835	1581523	1582275	-	250	385342352	-	NMBM01240149_1447	-	-	hypothetical protein
316	0.0656835	1582534	1582821	-	95	385342353	-	NMBM01240149_1448	-	-	hypothetical protein
316	0.0656835	1582984	1584222	-	412	385342354	-	NMBM01240149_1449	-	-	hypothetical protein
316	0.0656835	1584736	1585023	-	95	385342355	-	NMBM01240149_1450	-	-	ribonuclease barnase inhibitor barstar
329	0.0998849	1645184	1648021	-	945	385342414	-	NMBM01240149_1510	-	-	Iron-regulated protein frpA
329	0.0998849	1648239	1648892	-	217	385342415	-	NMBM01240149_1511	-	-	hypothetical protein
329	0.0998849	1649234	1649668	-	144	385342416	-	NMBM01240149_1512	-	-	hypothetical protein
330	0.0559949	1650005	1650658	+	217	385342417	-	NMBM01240149_1513	-	-	putative transposase
330	0.0559949	1650829	1651368	-	179	385342418	-	NMBM01240149_1514	-	-	hypothetical protein
330	0.0559949	1651689	1652162	-	157	385342419	-	NMBM01240149_1515	-	-	iron-regulated protein frpA
330	0.0559949	1652699	1652983	-	94	385342420	-	NMBM01240149_1516	-	-	iron-regulated protein frpA
330	0.0559949	1654822	1655079	+	85	385342421	-	NMBM01240149_1517	-	-	ABC transporter family protein
345	0.0838256	1725345	1725791	-	148	385342483	-	NMBM01240149_1583	-	-	hypothetical protein
345	0.0838256	1726360	1726923	-	187	385342484	-	NMBM01240149_1584	-	-	hypothetical protein
345	0.0838256	1727122	1728057	-	311	385342485	-	NMBM01240149_1585	-	-	hypothetical protein
345	0.0838256	1728256	1728420	+	54	385342486	-	NMBM01240149_1586	-	-	transposase for insertion sequence element IS4351
346	0.105143	1731813	1732196	-	127	385342487	-	NMBM01240149_1588	-	-	hypothetical protein
346	0.105143	1733744	1734322	-	192	385342488	-	NMBM01240149_1589	-	-	hypothetical protein
346	0.105143	1734553	1734813	-	86	385342489	-	NMBM01240149_1590	-	-	hypothetical protein
351	0.128585	1748343	1756742	+	2799	385342496	-	NMBM01240149_1598	-	-	filamentous hemagglutinin family N-terminal domain protein
351	0.128585	1756757	1757203	+	148	385342497	-	NMBM01240149_1599	-	-	hypothetical protein
351	0.128585	1758015	1760150	+	711	385342498	-	NMBM01240149_1600	-	-	hypothetical protein
391	0.0405408	1959551	1960357	-	268	385342670	-	NMBM01240149_1788	-	-	cytochrome C assembly family protein
435	0.0758525	2175106	2175516	+	136	385342879	-	NMBM01240149_2010	-	-	hypothetical protein
435	0.0758525	2176010	2177458	+	482	385342880	-	NMBM01240149_2011	-	-	hypothetical protein
435	0.0758525	2177468	2177674	+	68	385342881	-	NMBM01240149_2012	-	-	hypothetical protein
435	0.0758525	2177915	2178040	+	41	385342882	-	NMBM01240149_2013	-	-	hypothetical protein
435	0.0758525	2178054	2178425	+	123	385342883	-	NMBM01240149_2014	-	-	hypothetical protein
435	0.0758525	2178819	2179280	+	153	385342884	-	NMBM01240149_2015	-	-	hypothetical protein
435	0.0758525	2179563	2179742	+	59	385342885	-	NMBM01240149_2016	-	-	hypothetical protein
435	0.0758525	2179765	2180067	+	100	385342886	-	NMBM01240149_2017	-	-	hypothetical protein
436	0.0655652	2179765	2180067	+	100	385342886	-	NMBM01240149_2017	-	-	hypothetical protein
436	0.0655652	2180565	2180753	+	62	385342887	-	NMBM01240149_2018	-	-	hypothetical protein
436	0.0655652	2180756	2181100	+	114	385342888	-	NMBM01240149_2019	-	-	hypothetical protein
436	0.0655652	2181138	2181482	+	114	385342889	-	NMBM01240149_2020	-	-	hypothetical protein
436	0.0655652	2182419	2182544	+	41	385342890	-	NMBM01240149_2021	-	-	hypothetical protein
436	0.0655652	2182696	2182824	+	42	385342891	-	NMBM01240149_2022	-	-	hypothetical protein
436	0.0655652	2183182	2183634	+	150	385342892	-	NMBM01240149_2023	-	-	hypothetical protein
436	0.0655652	2183638	2184039	+	133	385342893	-	NMBM01240149_2024	-	-	hypothetical protein
436	0.0655652	2184459	2184602	-	47	385342894	-	NMBM01240149_2025	-	-	hypothetical protein
436	0.0655652	2184685	2185041	+	118	385342895	-	NMBM01240149_2026	-	-	hypothetical protein

## Sheet: NmB_NC_017515
NC_017515	genome_average	0.281627	stdev	0.0746578
window	avgR2	start	end	strand	length	code	gene	syn	x	COG	protein
17	0.043073	84741	85280	+	179	385850350	-	NMBM04240196_0079	-	-	transposase IS4 family
17	0.043073	85337	86470	+	377	385850351	siaA	NMBM04240196_0080	-	-	UDP-N-acetylglucosamine 2-epimerase
17	0.043073	86474	87160	+	228	385850352	siaB	NMBM04240196_0081	-	-	N-acylneuraminate cytidylyltransferase
17	0.043073	87161	88210	+	349	385850353	siaC	NMBM04240196_0082	-	-	polysialic acid capsule biosynthesis protein SiaC
17	0.043073	88294	89781	+	495	385850354	siaD	NMBM04240196_0083	-	-	alpha-2,8-polysialyltransferase SiaD
63	0.0741043	318463	318768	+	101	385850558	-	NMBM04240196_0309	-	-	competence protein comEA
63	0.0741043	318849	318992	+	47	385850559	-	NMBM04240196_0310	-	-	hypothetical protein
63	0.0741043	319183	319389	+	68	385850560	-	NMBM04240196_0311	-	-	hypothetical protein
63	0.0741043	319493	320161	+	222	385850561	-	NMBM04240196_0312	-	-	putative transposase
76	0.125304	379804	380433	-	209	385850621	-	NMBM04240196_0378	-	-	hypothetical protein
76	0.125304	380582	380812	-	76	385850622	-	NMBM04240196_0379	-	-	hypothetical protein
76	0.125304	382615	382842	-	75	385850623	-	NMBM04240196_0381	-	-	hypothetical protein
76	0.125304	382901	383224	-	107	385850624	-	NMBM04240196_0382	-	-	hypothetical protein
76	0.125304	383214	383567	-	117	385850625	-	NMBM04240196_0383	-	-	hypothetical protein
76	0.125304	383864	384412	-	182	385850626	-	NMBM04240196_0384	-	-	hypothetical protein
76	0.125304	384402	386219	-	605	385850627	-	NMBM04240196_0385	-	-	MafB family protein
121	0.086738	602917	605073	+	718	385850799	spoT	NMBM04240196_0572	-	-	guanosine-3',5'-bis(diphosphate) 3'-pyrophosphohydrolase
121	0.086738	605140	606324	-	394	385850800	coaBC	NMBM04240196_0573	-	-	phosphopantothenoylcysteine decarboxylase/phosphopantothenate--cysteine ligase
122	0.130289	612311	613231	-	306	385850801	-	NMBM04240196_0579	-	-	Caudovirus prohead protease, putative
122	0.130289	613343	613936	-	197	385850802	-	NMBM04240196_0580	-	-	hypothetical protein
122	0.130289	614069	614980	+	303	385850803	prmB	NMBM04240196_0581	-	-	protein-(glutamine-N5) methyltransferase, ribosomal protein L3-specific
176	0.105418	879826	883773	-	1315	385851008	-	NMBM04240196_0801	-	-	iron-regulated protein FrpA
176	0.105418	884563	885561	-	332	385851009	-	NMBM04240196_0802	-	-	RTX prokaryotic toxin family protein
177	0.0969924	884563	885561	-	332	385851009	-	NMBM04240196_0802	-	-	RTX prokaryotic toxin family protein
177	0.0969924	885779	886432	-	217	385851010	-	NMBM04240196_0803	-	-	hypothetical protein
177	0.0969924	886774	887208	-	144	385851011	-	NMBM04240196_0804	-	-	hypothetical protein
177	0.0969924	887545	888084	+	179	385851012	-	NMBM04240196_0805	-	-	putative transposase
177	0.0969924	888578	888715	+	45	385851013	-	NMBM04240196_0806	-	-	hypothetical protein
177	0.0969924	888993	891125	+	710	385851014	-	NMBM04240196_0807	-	-	type I secretion system ATPase
270	0.118539	1349554	1350486	-	310	385851417	pip	NMBM04240196_1233	-	-	proline iminopeptidase
270	0.118539	1351611	1352291	+	226	385851418	-	NMBM04240196_1234	-	-	opacity protein
270	0.118539	1353745	1354191	+	148	385851419	-	NMBM04240196_1235	-	-	thioesterase family protein
270	0.118539	1354242	1355063	-	273	385851420	ydfG	NMBM04240196_1236	-	-	NADP-dependent L-serine/L-allo-threonine dehydrogenase ydfG
276	0.104394	1381890	1382363	-	157	385851452	-	NMBM04240196_1271	-	-	prepilin-type N-terminal cleavage/methylation domain-containing protein
276	0.104394	1382368	1382967	-	199	385851453	-	NMBM04240196_1272	-	-	hypothetical protein
276	0.104394	1382946	1383884	-	312	385851454	-	NMBM04240196_1273	-	-	prepilin-type N-terminal cleavage/methylation domain-containing protein
276	0.104394	1383881	1384501	-	206	385851455	-	NMBM04240196_1274	-	-	type IV pilus modification protein PilV
276	0.104394	1384531	1385199	-	222	385851456	-	NMBM04240196_1275	-	-	prepilin-type N-terminal cleavage/methylation domain-containing protein
282	0.130322	1409992	1410216	+	74	385851481	-	NMBM04240196_1305	-	-	hypothetical protein
282	0.130322	1410304	1410777	+	157	385851482	-	NMBM04240196_1306	-	-	hypothetical protein
282	0.130322	1410783	1411073	+	96	385851483	-	NMBM04240196_1307	-	-	hypothetical protein
282	0.130322	1411100	1411270	+	56	385851484	-	NMBM04240196_1308	-	-	hypothetical protein
282	0.130322	1411339	1411611	+	90	385851485	-	NMBM04240196_1309	-	-	putative lipoprotein
282	0.130322	1411774	1412319	+	181	385851486	-	NMBM04240196_1310	-	-	hypothetical protein
282	0.130322	1412301	1412666	+	121	385851487	-	NMBM04240196_1311	-	-	hypothetical protein
282	0.130322	1413096	1413296	+	66	385851488	-	NMBM04240196_1313	-	-	hypothetical protein
282	0.130322	1413300	1413467	+	55	385851489	-	NMBM04240196_1314	-	-	hypothetical protein
282	0.130322	1413533	1414000	+	155	385851490	-	NMBM04240196_1315	-	-	hypothetical protein
282	0.130322	1414395	1414937	+	180	385851491	-	NMBM04240196_1317	-	-	peptidase, C39 family
322	0.109984	1609601	1610542	-	313	385851679	-	NMBM04240196_1514	-	-	putative lipoprotein, MafA family
322	0.109984	1610665	1611054	-	129	385851680	-	NMBM04240196_1515	-	-	hypothetical protein
322	0.109984	1611155	1611544	-	129	385851681	-	NMBM04240196_1516	-	-	hypothetical protein
322	0.109984	1611547	1611771	-	74	385851682	-	NMBM04240196_1517	-	-	hypothetical protein
322	0.109984	1612270	1612692	-	140	385851683	-	NMBM04240196_1518	-	-	hypothetical protein
322	0.109984	1612720	1613958	-	412	385851684	-	NMBM04240196_1519	-	-	hypothetical protein
322	0.109984	1614472	1614759	-	95	385851685	-	NMBM04240196_1520	-	-	ribonuclease barnase inhibitor barstar
322	0.109984	1614928	1615101	-	57	385851686	-	NMBM04240196_1521	-	-	putative lipoprotein
335	0.127186	1673714	1677622	-	1302	385851743	-	NMBM04240196_1580	-	-	iron-regulated protein FrpA
335	0.127186	1677639	1678448	-	269	385851744	-	NMBM04240196_1581	-	-	FrpC operon protein
335	0.127186	1679055	1679708	+	217	385851745	-	NMBM04240196_1582	-	-	putative transposase
350	0.0844339	1749981	1750439	-	152	385851804	-	NMBM04240196_1646	-	-	hypothetical protein
350	0.0844339	1751007	1751351	-	114	385851805	-	NMBM04240196_1647	-	-	hypothetical protein
350	0.0844339	1751954	1752889	-	311	385851806	-	NMBM04240196_1648	-	-	hypothetical protein
350	0.0844339	1752892	1753512	-	206	385851807	-	NMBM04240196_1649	-	-	hypothetical protein
350	0.0844339	1753635	1754036	-	133	385851808	-	NMBM04240196_1650	-	-	hypothetical protein
350	0.0844339	1754073	1754495	-	140	385851809	-	NMBM04240196_1651	-	-	hypothetical protein
350	0.0844339	1754504	1755619	-	371	385851810	-	NMBM04240196_1652	-	-	hypothetical protein
351	0.129043	1754504	1755619	-	371	385851810	-	NMBM04240196_1652	-	-	hypothetical protein
351	0.129043	1756128	1756502	-	124	385851811	-	NMBM04240196_1653	-	-	hypothetical protein
351	0.129043	1756780	1757157	-	125	385851812	-	NMBM04240196_1654	-	-	hypothetical protein
351	0.129043	1757166	1759430	-	754	385851813	-	NMBM04240196_1655	-	-	hemagglutinin/hemolysin family protein
351	0.129043	1759840	1760214	-	124	385851814	-	NMBM04240196_1656	-	-	hypothetical protein
357	0.125121	1778800	1786914	+	2704	385851824	-	NMBM04240196_1667	-	-	hemagglutinin/hemolysin family protein
357	0.125121	1786914	1787237	+	107	385851825	-	NMBM04240196_1668	-	-	hypothetical protein
357	0.125121	1787553	1787996	+	147	385851826	-	NMBM04240196_1669	-	-	hypothetical protein
357	0.125121	1788426	1788947	+	173	385851827	-	NMBM04240196_1670	-	-	hypothetical protein
357	0.125121	1789364	1789618	+	84	385851828	-	NMBM04240196_1672	-	-	hypothetical protein
357	0.125121	1789743	1792172	+	809	385851829	-	NMBM04240196_1673	-	-	hemagglutinin/hemolysin family protein
360	0.106974	1799327	1800277	+	316	385851840	-	NMBM04240196_1684	-	-	IS110 family transposase
360	0.106974	1800422	1800610	+	62	385851841	-	NMBM04240196_1685	-	-	putative hemagglutinin/hemolysin family protein
360	0.106974	1800663	1801043	-	126	385851842	-	NMBM04240196_1686	-	-	putative transposase
360	0.106974	1801240	1801353	-	37	385851843	-	NMBM04240196_1687	-	-	hypothetical protein
360	0.106974	1801741	1801860	-	39	385851844	-	NMBM04240196_1688	-	-	hypothetical protein
360	0.106974	1802426	1802863	+	145	385851845	vapD	NMBM04240196_1689	-	-	virulence associated protein D
360	0.106974	1803042	1803164	-	40	385851846	-	NMBM04240196_1690	-	-	hypothetical protein
360	0.106974	1803507	1803626	+	39	385851847	-	NMBM04240196_1691	-	-	hypothetical protein
360	0.106974	1803757	1803951	+	64	385851848	-	NMBM04240196_1692	-	-	hypothetical protein
361	0.123125	1805180	1806544	+	454	385851849	-	NMBM04240196_1693	-	-	Fic family protein
361	0.123125	1806905	1807411	+	168	385851850	-	NMBM04240196_1694	-	-	hypothetical protein
361	0.123125	1807574	1808827	+	417	385851851	-	NMBM04240196_1695	-	-	hipA family protein
361	0.123125	1809152	1810939	-	595	385851852	-	NMBM04240196_1696	-	-	hemolysin secretion/activation protein, ShlB family
362	0.0702256	1809152	1810939	-	595	385851852	-	NMBM04240196_1696	-	-	hemolysin secretion/activation protein, ShlB family
362	0.0702256	1811896	1812297	-	133	385851853	-	NMBM04240196_1698	-	-	hemolysin-activating acyltransferase, HlyC family protein
362	0.0702256	1812463	1812777	-	104	385851854	-	NMBM04240196_1699	-	-	putative lipoprotein
362	0.0702256	1812789	1813097	-	102	385851855	-	NMBM04240196_1700	-	-	hypothetical protein
362	0.0702256	1813069	1814082	-	337	385851856	-	NMBM04240196_1701	-	-	hypothetical protein
362	0.0702256	1814151	1814567	-	138	385851857	-	NMBM04240196_1702	-	-	hypothetical protein
364	0.124466	1822693	1823658	+	321	385851858	-	NMBM04240196_1704	-	-	transposase, IS30 family
364	0.124466	1823722	1824210	-	162	385851859	-	NMBM04240196_1705	-	-	hypothetical protein
364	0.124466	1824995	1825930	-	311	385851860	-	NMBM04240196_1706	-	-	hypothetical protein
366	0.117576	1829219	1831300	-	693	385851863	-	NMBM04240196_1709	-	-	hemagglutinin/hemolysin family protein
366	0.117576	1831369	1831878	-	169	385851864	-	NMBM04240196_1710	-	-	hypothetical protein
366	0.117576	1831885	1837812	-	1975	385851865	-	NMBM04240196_1711	-	-	hemagglutinin/hemolysin family protein
372	0.107602	1859053	1860060	+	335	385851885	-	NMBM04240196_1733	-	-	transposase, IS4 family
372	0.107602	1860246	1860578	+	110	385851886	-	NMBM04240196_1734	-	-	hypothetical protein
372	0.107602	1860601	1860744	+	47	385851887	-	NMBM04240196_1735	-	-	hypothetical protein
372	0.107602	1860848	1862110	-	420	385851888	-	NMBM04240196_1736	-	-	auxiliary transport protein, membrane fusion protein, MFP family
372	0.107602	1862112	1864208	-	698	385851889	-	NMBM04240196_1737	-	-	peptidase, C39 family
372	0.107602	1864602	1864808	-	68	385851890	-	NMBM04240196_1738	-	-	hypothetical protein
372	0.107602	1864815	1865978	-	387	385851891	-	NMBM04240196_1739	-	-	cupin family protein
422	0.0598789	2109351	2110442	-	363	385852093	-	NMBM04240196_1948	-	-	hypothetical protein
422	0.0598789	2110458	2111102	-	214	385852094	-	NMBM04240196_1949	-	-	hypothetical protein
422	0.0598789	2111183	2111431	-	82	385852095	-	NMBM04240196_1950	-	-	hypothetical protein
422	0.0598789	2111459	2111611	+	50	385852096	-	NMBM04240196_1951	-	-	hypothetical protein
422	0.0598789	2111868	2112065	+	65	385852097	-	NMBM04240196_1952	-	-	hypothetical protein
422	0.0598789	2112226	2112675	-	149	385852098	-	NMBM04240196_1953	-	-	prepilin-type N-terminal cleavage/methylation domain-containing protein
422	0.0598789	2112763	2113062	-	99	385852099	-	NMBM04240196_1954	-	-	competence protein comEA
423	0.0608459	2118931	2119587	-	218	385852100	-	NMBM04240196_1960	-	-	ribosomal large subunit pseudouridine synthase C
423	0.0608459	2119619	2120131	-	170	385852101	coaD	NMBM04240196_1961	-	-	pantetheine-phosphate adenylyltransferase
440	0.0889695	2199441	2200403	+	320	385852182	-	NMBM04240196_2046	-	-	putative lipoprotein, MafA family
440	0.0889695	2200443	2201978	+	511	385852183	-	NMBM04240196_2047	-	-	MafB family protein
440	0.0889695	2201982	2202392	+	136	385852184	-	NMBM04240196_2048	-	-	hypothetical protein
440	0.0889695	2202886	2204382	+	498	385852185	-	NMBM04240196_2049	-	-	MafB family protein
440	0.0889695	2204387	2204746	+	119	385852186	-	NMBM04240196_2050	-	-	hypothetical protein
441	0.0653827	2205105	2205977	+	290	385852187	-	NMBM04240196_2051	-	-	MafB family protein
441	0.0653827	2205987	2206193	+	68	385852188	-	NMBM04240196_2052	-	-	hypothetical protein
441	0.0653827	2206434	2206559	+	41	385852189	-	NMBM04240196_2053	-	-	hypothetical protein
441	0.0653827	2206573	2206944	+	123	385852190	-	NMBM04240196_2054	-	-	hypothetical protein
441	0.0653827	2207359	2207643	+	94	385852191	-	NMBM04240196_2055	-	-	hypothetical protein
441	0.0653827	2207646	2207969	+	107	385852192	-	NMBM04240196_2056	-	-	hypothetical protein
441	0.0653827	2208007	2208351	+	114	385852193	-	NMBM04240196_2057	-	-	hypothetical protein
441	0.0653827	2209288	2209413	+	41	385852194	-	NMBM04240196_2058	-	-	hypothetical protein
441	0.0653827	2209565	2209693	+	42	385852195	-	NMBM04240196_2059	-	-	hypothetical protein

[truncated: 8 more sheets: NmB_NC_017516, NmB_NC_017517, NmB_NC_017518, NmC_NC_008767, NmC_NC_010120, NmC_NC_017501, Nm_NC_013016, Nl_NC_014752]
