# Supplementary material for: Where does Neisseria acquire foreign DNA from: an examination of the source of genomic and pathogenic islands and the evolution of the Neisseria genus
Source: BMC Evol Biol. 2013 Sep 4;13:184. doi: 10.1186/1471-2148-13-184 (PMC3848584; doi:10.1186/1471-2148-13-184)
Supplement: Additional file 7: Table S2 — Includes the complete listing of the gRUCPs identified in the 18 Neisseria strains. [file 1471-2148-13-184-S7.xlsx]

## Sheet: Ng_NC_002946
NC_002946	genome_average	0.435929	stdev	0.1387
window	avgR2	start	end	strand	length	code	gene	syn	x	COG	protein
7	0.117799	11091	11546	+	151	59800481	-	NGO0009	-	-	hypothetical protein
10	0.154056	13341	13625	+	94	59800484	-	NGO0015	-	-	hypothetical protein
42	0.111405	47441	47974	-	177	59800516	-	NGO0049	-	-	hypothetical protein
106	0.150795	132347	132475	+	42	59800580	-	NGO0120	-	-	hypothetical protein
107	0.139125	132575	133729	+	384	59800581	-	NGO0121	-	COG2850S	hypothetical protein
108	0.115773	133904	134311	+	135	59800582	-	NGO0122	-	-	hypothetical protein
143	0.114566	167838	168305	-	155	59800617	-	NGO0161	-	-	hypothetical protein
145	0.129258	168745	169122	-	125	59800619	-	NGO0163	-	-	hypothetical protein
147	0.154835	169527	170066	-	179	59800621	-	NGO0165	-	-	hypothetical protein
186	0.105845	210214	211197	+	327	59800660	-	NGO0207	-	COG0463M	sugar transferase
205	0.0936026	229300	229722	+	140	59800679	-	NGO0226	-	-	hypothetical protein
206	0.0764622	230200	230445	+	81	59800680	-	NGO0227	-	-	hypothetical protein
207	0.132462	230448	230834	+	128	59800681	-	NGO0228	-	-	hypothetical protein
208	0.126555	231055	231444	+	129	59800682	-	NGO0229	-	-	hypothetical protein
223	0.11518	246914	247096	+	60	59800697	-	NGO0244	-	COG2835S	hypothetical protein
275	0.102463	302132	302377	+	81	59800749	-	NGO0302	-	-	hypothetical protein
276	0.119251	302383	303132	+	249	59800750	-	NGO0303	-	COG3440V	hypothetical protein
284	0.107054	310109	310516	+	135	59800758	-	NGO0311	-	-	hypothetical protein
325	0.148551	346735	347331	+	198	59800799	-	NGO0355	-	COG3677L	hypothetical protein
327	0.156143	348179	349147	+	322	59800801	-	NGO0357	-	-	hypothetical protein
333	0.151037	354395	356284	-	629	59800807	-	NGO0363	-	-	stress-sensitive restriction system protein
334	0.146688	356285	357322	-	345	59800808	-	NGO0364	-	-	restriction endonuclease R.NgoVII
366	0.111161	388382	388570	+	62	59800840	-	NGO0396	-	-	hypothetical protein
397	0.139426	423520	423744	-	74	59800871	-	NGO0428	-	-	hypothetical protein
398	0.135195	423973	424110	-	45	59800872	-	NGO0429	-	-	hypothetical protein
399	0.0948204	425228	425518	-	96	59800873	-	NGO0430	-	-	hypothetical protein
415	0.153	444039	444548	+	169	59800889	-	NGO0449	-	COG1755S	hypothetical protein
430	0.0914837	458530	458745	-	71	59800904	-	NGO0466	-	-	phage associated protein
440	0.0929931	462601	463014	-	137	59800914	-	NGO0476	-	-	phage associated protein
456	0.153451	471138	471644	+	168	59800930	-	NGO0492	-	-	phage associated protein
491	0.117188	500439	500957	+	172	59800965	-	NGO0527	-	-	hypothetical protein
522	0.0930899	543910	544200	-	96	59800996	-	NGO0563	-	-	hypothetical protein
576	0.0294317	608468	608587	-	39	59801050	-	NGO0622	-	-	hypothetical protein
588	0.113325	623656	623946	-	96	59801062	-	NGO0635	-	-	hypothetical protein
596	0.10092	633541	634086	-	181	59801070	-	NGO0643	-	-	hypothetical protein
625	0.152094	662118	662309	+	63	59801099	-	NGO0672	-	-	hypothetical protein
639	0.142407	677179	677331	+	50	59801113	-	NGO0686	-	-	hypothetical protein
649	0.149982	693416	694618	+	400	59801123	-	NGO0699	-	COG0732V	hypothetical protein
650	0.101716	694611	695171	+	186	59801124	-	NGO0700	-	-	hypothetical protein
651	0.111912	695182	696024	+	280	59801125	-	NGO0701	-	-	hypothetical protein
679	0.107509	732156	732314	+	52	59801153	-	NGO0735	-	-	hypothetical protein
680	0.106001	732449	732745	-	98	59801154	-	NGO0736	-	-	hypothetical protein
724	0.151912	777985	778161	+	58	59801198	-	NGO0784	-	-	hypothetical protein
784	0.110608	840823	840960	-	45	59801258	-	NGO0854	-	-	hypothetical protein
792	0.116902	848531	848773	+	80	59801266	-	NGO0865	-	-	hypothetical protein
894	0.136772	952514	952798	+	94	59801368	-	NGO0982	-	-	hypothetical protein
895	0.117505	952858	953124	+	88	59801369	-	NGO0983	-	-	Lip
911	0.1197	973680	974048	-	122	59801385	-	NGO1002	-	-	phage associated protein
919	0.130311	977880	978314	-	144	59801393	-	NGO1010	-	-	phage associated protein
920	0.137934	978515	978889	-	124	59801394	-	NGO1011	-	COG2357S	phage associated protein
921	0.135644	978886	979764	-	292	59801395	-	NGO1012	-	-	phage associated protein
965	0.097174	1028713	1029015	+	100	59801439	-	NGO1069	-	-	hypothetical protein
966	0.0984781	1029707	1030024	+	105	59801440	-	NGO1070	-	-	hypothetical protein
967	0.124116	1030403	1030687	+	94	59801441	-	NGO1072	-	-	hypothetical protein
968	0.117854	1030690	1031013	+	107	59801442	-	NGO1073	-	-	hypothetical protein
977	0.157243	1044120	1044287	+	55	59801451	-	NGO1084	-	-	hypothetical protein
995	0.103267	1063207	1063725	-	172	59801469	-	NGO1102	-	-	phage associated protein
1022	0.0914837	1076342	1076557	+	71	59801496	-	NGO1129	-	-	phage associated protein
1034	0.156837	1085156	1085488	-	110	59801508	-	NGO1141	-	-	phage associated protein
1037	0.0963976	1086190	1086393	-	67	59801511	-	NGO1144	-	-	phage associated protein
1040	0.139072	1088047	1088271	-	74	59801514	-	NGO1147	-	-	hypothetical protein
1061	0.11782	1108898	1109095	-	65	59801535	-	NGO1169	-	-	phage associated protein
1064	0.117453	1114327	1114473	+	48	59801538	-	NGO1176	-	-	hypothetical protein
1065	0.108349	1114850	1115299	-	149	59801539	-	NGO1177	-	COG4968NU	hypothetical protein
1083	0.113068	1140196	1141815	+	539	59801557	-	NGO1197	-	-	hypothetical protein
1087	0.0769693	1148343	1148453	-	36	59801561	-	NGO1201	-	-	hypothetical protein
1140	0.0918675	1207321	1207662	+	113	59801614	-	NGO1255	-	-	hypothetical protein
1142	0.122931	1209532	1209675	-	47	59801616	-	NGO1257	-	-	hypothetical protein
1151	0.156837	1220815	1221147	-	110	59801625	-	NGO1266	-	-	phage associated protein
1154	0.11782	1221837	1222034	-	65	59801628	-	NGO1269	-	-	phage associated protein
1176	0.151154	1251143	1251325	-	60	59801650	-	NGO1296	-	-	hypothetical protein
1203	0.11219	1285805	1285942	+	45	59801677	-	NGO1327	-	-	hypothetical protein
1241	0.106089	1328523	1328780	-	85	59801715	-	NGO1367	-	-	hypothetical protein
1246	0.140208	1337106	1337276	-	56	59801720	-	NGO1372	-	COG4736O	hypothetical protein
1257	0.107463	1348463	1348840	-	125	59801731	-	NGO1383	-	-	hypothetical protein
1258	0.115489	1348909	1349394	-	161	59801732	-	NGO1384	-	-	hypothetical protein
1261	0.138547	1351641	1352183	-	180	59801735	-	NGO1387	-	-	hypothetical protein
1262	0.0972805	1352310	1352537	-	75	59801736	-	NGO1388	-	-	hypothetical protein
1263	0.117436	1352596	1352919	-	107	59801737	-	NGO1389	-	-	hypothetical protein
1265	0.114253	1353559	1354107	-	182	59801739	-	NGO1391	-	-	hypothetical protein
1289	0.0902045	1383027	1383194	+	55	59801763	-	NGO1419	-	-	hypothetical protein
1297	0.146491	1390072	1390344	+	90	59801771	-	NGO1428	-	-	hypothetical protein
1304	0.0985065	1397890	1398516	+	208	59801778	-	NGO1435	-	COG4300P	CadB
1313	0.153888	1412494	1413162	+	222	59801787	-	NGO1445	-	-	hypothetical protein
1326	0.0664978	1425714	1425971	+	85	59801800	-	NGO1459	-	-	hypothetical protein
1422	0.150287	1535587	1535772	+	61	59801896	-	NGO1563	-	-	hypothetical protein
1441	0.106063	1561960	1562241	+	93	59801915	-	NGO1586	-	-	hypothetical protein
1442	0.116401	1562941	1563357	+	138	59801916	-	NGO1588	-	-	hypothetical protein
1444	0.115721	1564176	1564574	+	132	59801918	-	NGO1590	-	-	hypothetical protein
1445	0.100105	1564605	1564982	+	125	59801919	-	NGO1591	-	-	hypothetical protein
1447	0.125783	1565922	1566266	+	114	59801921	-	NGO1593	-	-	hypothetical protein
1448	0.111151	1566514	1566786	+	90	59801922	-	NGO1594	-	-	hypothetical protein
1449	0.115808	1566907	1567452	+	181	59801923	-	NGO1595	-	-	hypothetical protein
1450	0.115468	1567856	1568257	+	133	59801924	-	NGO1596	-	-	hypothetical protein
1471	0.0914837	1586845	1587060	-	71	59801945	-	NGO1617	-	-	phage associated protein
1479	0.139994	1590177	1590593	-	138	59801953	-	NGO1625	-	-	phage associated protein
1482	0.140818	1591873	1592055	-	60	59801956	-	NGO1628	-	COG1724N	phage associated protein
1486	0.1266	1594614	1594802	-	62	59801960	-	NGO1632	-	-	phage associated protein
1501	0.158464	1605581	1606537	+	318	59801975	-	NGO1648	-	COG3547L	Irg7
1506	0.126126	1610151	1610327	-	58	59801980	-	NGO1653	-	-	hypothetical protein
1567	0.110866	1681152	1681262	-	36	59802041	-	NGO1720	-	-	hypothetical protein
1586	0.117707	1698486	1699649	-	387	59802060	-	NGO1739	-	COG3886L	hypothetical protein
1607	0.121228	1722492	1722965	-	157	59802081	-	NGO1760	-	COG4304S	hypothetical protein
1661	0.113581	1793552	1794538	-	328	59802135	-	NGO1818	-	COG0202K	DNA-directed RNA polymerase subunit alpha
1665	0.1013	1796181	1796399	-	72	59802139	infA	NGO18211	-	COG0361J	translation initiation factor IF-1
1666	0.117118	1796404	1797714	-	436	59802140	secY	NGO1822	-	COG0201U	preprotein translocase subunit SecY
1696	0.10662	1813761	1814822	-	353	59802170	-	NGO1849	-	-	hypothetical protein
1703	0.0706333	1826194	1826730	-	178	59802177	nusG	NGO1856	-	COG0250K	transcription antitermination protein NusG
1704	0.138523	1826732	1827010	-	92	59802178	secE	NGO1857	-	COG0690U	preprotein translocase subunit SecE
1725	0.0948637	1848738	1848974	+	78	59802199	-	NGO18781	-	-	hypothetical protein
1735	0.134632	1859711	1860718	-	335	59802209	-	NGO1893	-	COG3392L	DamH
1736	0.155357	1860711	1861712	-	333	59802210	-	NGO1894	-	COG0270L	5-methylcytosine methyltransferase
1751	0.118621	1886380	1886664	-	94	59802225	-	NGO1911	-	COG2827L	hypothetical protein
1776	0.0378942	1914832	1915035	-	67	59802250	-	NGO1938	-	-	hypothetical protein
1801	0.112697	1942504	1942878	-	124	59802275	-	NGO1965	-	-	hypothetical protein
1802	0.119514	1943052	1943408	-	118	59802276	-	NGO1966	-	-	hypothetical protein
1803	0.119935	1944697	1945056	-	119	59802277	-	NGO1967	-	-	hypothetical protein
1804	0.11084	1947207	1947416	-	69	59802278	-	NGO1969	-	-	hypothetical protein
1805	0.104667	1947493	1947852	-	119	59802279	-	NGO1970	-	-	hypothetical protein
1860	0.104848	1996389	1996883	-	164	59802334	-	NGO2026	-	-	hypothetical protein
1913	0.0977744	2063080	2064387	-	435	59802387	-	NGO2086	-	-	hypothetical protein
1951	0.11327	2109425	2110066	+	213	59802425	-	NGO2127	-	COG4300P	CadD
1968	0.118638	2122709	2122945	+	78	59802442	-	NGO2145	-	COG0636C	ATP synthase F0F1 subunit C
1989	0.126787	2146659	2146910	-	83	59802463	-	NGO2170	-	-	hypothetical protein

## Sheet: Ng_NC_011035
NC_011035	genome_average	0.373281	stdev	0.123949
window	avgR2	start	end	strand	length	code	gene	syn	x	COG	protein
18	0.110865	12963	13091	-	42	194097608	-	NGK_0019	-	COG4737S	hypothetical protein
20	0.118437	13787	13906	+	39	194097610	-	NGK_0021	-	-	hypothetical protein
47	0.0609467	35932	36093	+	53	194097637	-	NGK_0048	-	-	hypothetical protein
93	0.0598498	70729	70866	+	45	194097679	-	NGK_0094	-	-	hypothetical protein
271	0.0987136	217907	218023	+	38	194097852	-	NGK_0272	-	-	hypothetical protein
301	0.113347	245532	245678	-	48	194097882	-	NGK_0302	-	-	hypothetical protein
360	0.109886	300424	300540	+	38	194097940	-	NGK_0361	-	-	hypothetical protein
377	0.121297	316009	316191	+	60	194097957	-	NGK_0378	-	COG2835S	hypothetical protein
450	0.115324	373896	374177	+	93	194098028	-	NGK_0451	-	-	hypothetical protein
569	0.110768	471459	471596	-	45	194098147	-	NGK_0570	-	-	Sensor protein
639	0.105447	530170	530385	-	71	194100160	-	NGK_0640	-	-	putative phage associated protein
647	0.108654	534255	534668	-	137	194098218	-	NGK_0648	-	-	putative phage associated protein
664	0.124418	542831	543349	+	172	194098234	-	NGK_0665	-	-	putative phage associated protein
690	0.0598498	569454	569591	+	45	194100168	-	NGK_0691	-	-	hypothetical protein
697	0.117239	573669	573881	-	70	194098266	-	NGK_0698	-	-	autotransporter serine protease (AusP)
702	0.0486157	575514	575693	-	59	194098271	-	NGK_0703	-	-	protein MafB5
708	0.113534	581385	581513	+	42	194098277	-	NGK_0709	-	-	hypothetical protein
709	0.0973125	581532	581984	-	150	194098278	-	NGK_0710	-	-	MAFB alternative C-terminus
739	0.0680279	605878	606015	+	45	194098307	-	NGK_0740	-	-	hypothetical protein
844	0.123883	687905	688042	+	45	194098411	-	NGK_0845	-	-	pilS cassette
940	0.117246	765606	766850	-	414	194098504	-	NGK_0941	-	COG0405E	gamma-glutamyl aminopeptidase
1031	0.123967	838535	839056	+	173	194098595	-	NGK_1032	-	-	hypothetical protein
1036	0.0951537	843587	844018	+	143	194098600	-	NGK_1037	-	COG0629L	protein SsbB
1039	0.0780113	846816	846914	+	32	194098603	-	NGK_1040	-	-	hypothetical protein
1041	0.109764	848906	849310	+	134	194098605	-	NGK_1042	-	-	hypothetical protein
1051	0.0298372	857256	857597	+	113	194098615	-	NGK_1052	-	-	hypothetical protein
1054	0.0348023	859230	859355	+	41	194098618	-	NGK_1055	-	-	hypothetical protein
1056	0.123036	860460	860924	+	154	194098620	-	NGK_1057	-	-	hypothetical protein
1061	0.100005	863997	864359	+	120	194098625	-	NGK_1062	-	-	hypothetical protein
1063	0.087473	865275	865520	+	81	194098627	-	NGK_1064	-	-	hypothetical protein
1064	0.0846236	865577	865735	-	52	194098628	-	NGK_1065	-	-	hypothetical protein
1065	0.112056	865739	865996	-	85	194098629	-	NGK_1066	-	COG4678G	AtlA protein
1084	0.0912976	885616	885840	-	74	194098648	-	NGK_1085	-	-	TraA protein
1087	0.121716	887431	887850	+	139	194098651	-	NGK_1088	-	-	hypothetical protein
1150	0.120595	943646	943840	+	64	194098714	-	NGK_1151	-	-	Phage baseplate assembly protein V
1259	0.111481	1031826	1031948	+	40	194098821	-	NGK_1259	-	-	hypothetical protein
1269	0.125277	1038595	1039119	+	174	194098832	-	NGK_1270	-	-	hypothetical protein
1292	0.0337474	1063997	1064116	+	39	194098854	-	NGK_1293	-	-	hypothetical protein
1346	0.116786	1111391	1111507	+	38	194098907	-	NGK_1347	-	-	hypothetical protein
1360	0.100851	1128501	1128644	+	47	194098921	-	NGK_1361	-	-	hypothetical protein
1373	0.0989554	1139731	1139850	+	39	194098934	-	NGK_1374	-	-	hypothetical protein
1468	0.105447	1216405	1216620	+	71	194099020	-	NGK_1469	-	-	putative phage associated protein
1619	0.121454	1353537	1353914	-	125	194099160	-	NGK_1620	-	-	hypothetical protein
1622	0.11128	1355197	1355319	-	40	194099163	-	NGK_1623	-	-	hypothetical protein
1624	0.115448	1356591	1356707	+	38	194099165	-	NGK_1625	-	-	hypothetical protein
1627	0.119833	1358032	1358319	-	95	194100199	-	NGK_1628	-	-	hypothetical protein
1632	0.116493	1361287	1361514	-	75	194099169	-	NGK_1633	-	-	hypothetical protein
1633	0.123867	1361573	1361704	-	43	194099170	-	NGK_1634	-	-	hypothetical protein
1685	0.122843	1398896	1399012	-	38	194099220	-	NGK_1686	-	-	hypothetical protein
1687	0.0956793	1399460	1399582	-	40	194099222	-	NGK_1688	-	-	hypothetical protein
1695	0.112703	1406874	1407488	+	204	194099230	-	NGK_1696	-	COG4300P	protein CadB
1767	0.116643	1466266	1466427	-	53	194099299	-	NGK_1768	-	-	hypothetical protein
1773	0.0883832	1472948	1473169	-	73	194099304	-	NGK_1774	-	-	hypothetical protein
1778	0.049432	1476016	1476165	+	49	194099306	-	NGK_1779	-	-	hypothetical protein
1856	0.0942617	1544959	1545102	-	47	194099382	-	NGK_1857	-	-	hypothetical protein
1890	0.119833	1573560	1573847	+	95	194099415	-	NGK_1891	-	-	hypothetical protein
1893	0.115448	1575172	1575288	-	38	194100213	-	NGK_1894	-	-	hypothetical protein
1914	0.0633772	1590074	1590193	+	39	194099438	-	NGK_1915	-	-	hypothetical protein
1922	0.105447	1596121	1596336	-	71	194100216	-	NGK_1923	-	-	putative phage associated protein
1962	0.121962	1618827	1618958	-	43	194099469	-	NGK_1964	-	-	hypothetical protein
1963	0.119922	1618976	1619122	+	48	194099468	-	NGK_1963	-	-	hypothetical protein
1985	0.125023	1646350	1646496	-	48	194099490	-	NGK_1986	-	-	hypothetical protein
1996	0.112386	1657479	1657682	-	67	194099498	-	NGK_1997	-	-	putative phage associated protein
2088	0.105729	1722143	1722259	+	38	194099584	-	NGK_2089	-	-	hypothetical protein
2137	0.0958114	1773344	1773577	-	77	194099632	-	NGK_2138	-	-	hypothetical protein
2139	0.101175	1773816	1773974	-	52	194099634	-	NGK_2140	-	-	Cytochrome c nitrite reductase
2312	0.0430848	1917573	1917776	+	67	194099803	-	NGK_2313	-	-	hypothetical protein
2319	0.102681	1923236	1923358	+	40	194099810	-	NGK_2320	-	-	hypothetical protein
2364	0.10041	1970770	1970916	+	48	194099853	-	NGK_2365	-	-	hypothetical protein
2396	0.115	1996495	1996611	-	38	194099885	-	NGK_2397	-	-	hypothetical protein
2398	0.118893	1997502	1997618	-	38	194099887	-	NGK_2399	-	-	hypothetical protein
2421	0.119101	2024256	2024573	+	105	194099910	-	NGK_2422	-	-	hypothetical protein
2422	0.110007	2024591	2025220	+	209	194099911	-	NGK_2423	-	-	hypothetical protein
2434	0.117903	2032242	2032370	-	42	194099922	-	NGK_2435	-	-	hypothetical protein
2459	0.0874497	2045799	2045927	+	42	194099941	-	NGK_2454	-	-	hypothetical protein
2553	0.113532	2140249	2141556	-	435	194100034	-	NGK_2548	-	-	hypothetical protein
2607	0.0957507	2187669	2187815	-	48	194100087	-	NGK_2602	-	-	hypothetical protein
2626	0.113608	2200345	2200554	+	69	194100106	-	NGK_2621	-	COG0636C	F0F1 ATP synthase subunit C

## Sheet: Ng_NC_017511
NC_017511	genome_average	0.428549	stdev	0.133936
window	avgR2	start	end	strand	length	code	gene	syn	x	COG	protein
30	0.112979	32967	33347	-	126	385334926	-	NGTW08_0031	-	-	hypothetical protein
34	0.114393	37187	37399	-	70	385334930	-	NGTW08_0035	-	-	hypothetical protein
98	0.150222	119504	120658	+	384	385334994	-	NGTW08_0102	-	-	hypothetical protein
132	0.123286	154113	154592	-	159	385335028	-	NGTW08_0137	-	-	hypothetical protein
134	0.133671	155032	155220	-	62	385335030	-	NGTW08_0139	-	-	hypothetical protein
136	0.160125	155814	156353	-	179	385335032	-	NGTW08_0141	-	-	hypothetical protein
159	0.129299	174388	174606	+	72	385335055	-	NGTW08_0165	-	-	hypothetical protein
161	0.150323	175992	176192	+	66	385335057	-	NGTW08_0167	-	-	hypothetical protein
166	0.102675	183101	183382	-	93	385335062	-	NGTW08_0172	-	-	hypothetical protein
184	0.139058	202095	202262	-	55	385335080	-	NGTW08_0190	-	-	hypothetical protein
225	0.130432	248447	249082	-	211	385335121	-	NGTW08_0231	-	-	hypothetical protein
239	0.0714501	263777	264049	+	90	385335135	-	NGTW08_0245	-	-	hypothetical protein
240	0.123887	264057	264815	+	252	385335136	-	NGTW08_0246	-	-	putative sugar transferase
258	0.102764	283109	283396	+	95	385335154	-	NGTW08_0265	-	-	hypothetical protein
259	0.137917	284122	284508	+	128	385335155	-	NGTW08_0266	-	-	hypothetical protein
260	0.117939	284846	285064	+	72	385335156	-	NGTW08_0267	-	-	hypothetical protein
277	0.118506	300588	300770	+	60	385335173	-	NGTW08_0284	-	-	hypothetical protein
285	0.137706	305791	305991	+	66	385335181	-	NGTW08_0292	-	-	putative lipoprotein
330	0.105657	354810	355091	+	93	385335226	-	NGTW08_0337	-	-	hypothetical protein
331	0.123536	355097	355846	+	249	385335227	-	NGTW08_0338	-	-	hypothetical protein
390	0.160451	407194	409083	-	629	385335286	-	NGTW08_0398	-	-	putative stress-sensitive restriction system protein
391	0.154374	409084	410121	-	345	385335287	-	NGTW08_0399	-	-	restriction endonuclease R.NgoVII
434	0.142859	451857	452495	+	212	385335330	-	NGTW08_0442	-	-	hypothetical protein
459	0.150461	476128	476352	-	74	385335355	-	NGTW08_0467	-	-	hypothetical protein
460	0.117956	478447	478698	-	83	385335356	-	NGTW08_0468	-	-	hypothetical protein
487	0.142236	502630	503118	+	162	385335383	-	NGTW08_0495	-	-	putative type IV pilin-like protein
496	0.0940278	510619	510834	-	71	385335392	-	NGTW08_0504	-	-	putative phage associated protein
504	0.0973182	514704	515117	-	137	385335400	-	NGTW08_0512	-	-	putative phage associated protein
516	0.107924	521154	521672	+	172	385335412	-	NGTW08_0524	-	-	putative phage associated protein
534	0.144218	539906	540112	-	68	385335430	-	NGTW08_0542	-	-	hypothetical protein
545	0.12414	552159	552482	-	107	385335441	-	NGTW08_0553	-	-	hypothetical protein
546	0.125939	552485	552673	-	62	385335442	-	NGTW08_0554	-	-	hypothetical protein
547	0.102144	553149	553466	-	105	385335443	-	NGTW08_0555	-	-	hypothetical protein
548	0.0924368	553484	553657	+	57	385335444	-	NGTW08_0556	-	-	hypothetical protein
550	0.158592	555569	555814	-	81	385335446	-	NGTW08_0558	-	-	hypothetical protein
555	0.113179	561201	561560	-	119	385335451	-	NGTW08_0563	-	-	hypothetical protein
556	0.101844	561753	561953	-	66	385335452	-	NGTW08_0564	-	-	hypothetical protein
609	0.145045	608040	609080	+	346	385335505	-	NGTW08_0617	-	-	putative phage associated protein
610	0.13561	609652	610086	+	144	385335506	-	NGTW08_0618	-	-	putative phage associated protein
640	0.142873	641000	641158	-	52	385335536	-	NGTW08_0649	-	-	hypothetical protein
697	0.118531	695411	695569	-	52	385335593	-	NGTW08_0706	-	-	hypothetical protein
731	0.136266	725969	726214	+	81	385335627	-	NGTW08_0740	-	-	putative IS150 ORF B
748	0.132198	741071	741313	-	80	385335644	-	NGTW08_0757	-	-	hypothetical protein
749	0.111453	741486	742730	-	414	385335645	-	NGTW08_0758	-	-	gamma-glutamyl aminopeptidase
750	0.0810151	742820	742993	-	57	385335646	-	NGTW08_0759	-	-	hypothetical protein
768	0.126097	762589	762840	-	83	385335664	-	NGTW08_0777	-	-	hypothetical protein
790	0.133316	780949	781185	+	78	385335686	-	NGTW08_0801	-	-	hypothetical protein
863	0.109824	855715	856011	+	98	385335759	-	NGTW08_0875	-	-	hypothetical protein
882	0.121952	865988	866155	+	55	385335778	-	NGTW08_0894	-	-	hypothetical protein
896	0.15052	880605	881033	+	142	385335792	-	NGTW08_0908	-	-	hypothetical protein
908	0.115163	893287	894126	-	279	385335804	-	NGTW08_0920	-	-	hypothetical protein
909	0.158383	894690	895892	-	400	385335805	-	NGTW08_0921	-	-	hypothetical protein
928	0.147459	911620	911772	-	50	385335824	-	NGTW08_0940	-	-	hypothetical protein
972	0.117718	954425	954949	+	174	385335868	-	NGTW08_0984	-	-	hypothetical protein
981	0.11605	964497	964724	+	75	385335877	-	NGTW08_0993	-	-	hypothetical protein
1012	0.144285	1000286	1000690	+	134	385335908	-	NGTW08_1024	-	-	alcohol dehydrogenase
1075	0.13475	1071538	1072470	-	310	385335971	-	NGTW08_1087	-	-	glycerate kinase
1138	0.0940278	1127869	1128084	+	71	385336034	-	NGTW08_1150	-	-	putative phage associated protein
1148	0.146891	1136477	1136794	-	105	385336044	-	NGTW08_1160	-	-	hypothetical protein
1151	0.120427	1137499	1137696	-	65	385336047	-	NGTW08_1163	-	-	putative phage associated protein
1184	0.134331	1171882	1172085	+	67	385336080	-	NGTW08_1196	-	-	hypothetical protein
1249	0.111662	1243324	1243581	-	85	385336145	-	NGTW08_1262	-	-	hypothetical protein
1255	0.145383	1251912	1252082	-	56	385336151	-	NGTW08_1268	-	-	hypothetical protein
1266	0.123624	1263453	1263938	-	161	385336162	-	NGTW08_1279	-	-	hypothetical protein
1268	0.0958636	1264862	1265092	-	76	385336164	-	NGTW08_1281	-	-	hypothetical protein
1270	0.0821352	1266444	1266602	-	52	385336166	-	NGTW08_1283	-	-	hypothetical protein
1271	0.139995	1267797	1268132	-	111	385336167	-	NGTW08_1284	-	-	hypothetical protein
1273	0.147458	1269289	1269831	-	180	385336169	-	NGTW08_1286	-	-	hypothetical protein
1274	0.0998438	1269958	1270191	-	77	385336170	-	NGTW08_1287	-	-	hypothetical protein
1275	0.118522	1270244	1270567	-	107	385336171	-	NGTW08_1288	-	-	hypothetical protein
1277	0.119532	1271207	1271755	-	182	385336173	-	NGTW08_1290	-	-	hypothetical protein
1316	0.149272	1306669	1306941	+	90	385336212	-	NGTW08_1329	-	-	hypothetical protein
1321	0.099924	1314491	1315105	+	204	385336217	-	NGTW08_1336	-	-	protein CadB
1329	0.154256	1327604	1328185	+	193	385336225	-	NGTW08_1344	-	-	hypothetical protein
1338	0.121588	1336691	1336849	+	52	385336234	-	NGTW08_1353	-	-	hypothetical protein
1355	0.156106	1353064	1353372	-	102	385336251	-	NGTW08_1370	-	-	hypothetical protein
1373	0.146034	1372311	1372490	-	59	385336269	-	NGTW08_1391	-	-	hypothetical protein
1376	0.149744	1377854	1378009	-	51	385336272	-	NGTW08_1394	-	-	hypothetical protein
1396	0.0891505	1396732	1396926	-	64	385336292	-	NGTW08_1414	-	-	hypothetical protein
1402	0.13579	1401111	1401266	-	51	385336298	-	NGTW08_1421	-	-	hypothetical protein
1444	0.154363	1448249	1448434	+	61	385336340	-	NGTW08_1463	-	-	hypothetical protein
1471	0.112011	1472826	1473107	+	93	385336367	-	NGTW08_1490	-	-	hypothetical protein
1473	0.12267	1473807	1474223	+	138	385336369	-	NGTW08_1492	-	-	hypothetical protein
1476	0.139708	1475286	1475483	+	65	385336372	-	NGTW08_1495	-	-	hypothetical protein
1478	0.104943	1476464	1476751	+	95	385336374	-	NGTW08_1497	-	-	hypothetical protein
1480	0.132662	1477548	1477967	+	139	385336376	-	NGTW08_1499	-	-	hypothetical protein
1481	0.129217	1478296	1478487	+	63	385336377	-	NGTW08_1500	-	-	hypothetical protein
1483	0.121472	1478608	1479153	+	181	385336379	-	NGTW08_1502	-	-	hypothetical protein
1485	0.124767	1479605	1479958	+	117	385336381	-	NGTW08_1504	-	-	hypothetical protein
1505	0.0940278	1498956	1499171	-	71	385336401	-	NGTW08_1525	-	-	putative phage associated protein
1529	0.146891	1515026	1515343	-	105	385336425	-	NGTW08_1549	-	-	hypothetical protein
1532	0.120427	1516048	1516245	-	65	385336428	-	NGTW08_1552	-	-	putative phage associated protein
1536	0.131498	1518362	1518958	-	198	385336432	-	NGTW08_1557	-	-	hypothetical protein
1556	0.115873	1546506	1548125	+	539	385336452	-	NGTW08_1578	-	-	hypothetical protein
1563	0.146891	1557917	1558234	-	105	385336459	-	NGTW08_1585	-	-	hypothetical protein
1566	0.101248	1558951	1559154	-	67	385336462	-	NGTW08_1588	-	-	putative phage associated protein
1569	0.145764	1560808	1561032	-	74	385336465	-	NGTW08_1591	-	-	hypothetical protein
1594	0.132879	1585785	1585961	-	58	385336490	-	NGTW08_1616	-	-	hypothetical protein
1645	0.122103	1635786	1635962	+	58	385336541	-	NGTW08_1668	-	-	hypothetical protein
1681	0.12323	1674269	1675432	-	387	385336577	-	NGTW08_1704	-	-	hypothetical protein
1746	0.103633	1740665	1740964	+	99	385336642	-	NGTW08_1771	-	-	hypothetical protein
1747	0.129288	1741160	1741348	-	62	385336643	-	NGTW08_1772	-	-	hypothetical protein
1804	0.144818	1790528	1790737	+	69	385336700	-	NGTW08_1829	-	-	hypothetical protein
1805	0.125149	1791266	1791637	+	123	385336701	-	NGTW08_1830	-	-	hypothetical protein
1806	0.0965199	1792317	1792490	+	57	385336702	-	NGTW08_1831	-	-	hypothetical protein
1807	0.115077	1792567	1792776	+	69	385336703	-	NGTW08_1832	-	-	hypothetical protein
1808	0.125991	1793505	1793861	+	118	385336704	-	NGTW08_1833	-	-	hypothetical protein
1833	0.0432591	1821416	1821619	+	67	385336729	-	NGTW08_1858	-	-	hypothetical protein
1841	0.134277	1828318	1828542	-	74	385336737	-	NGTW08_1866	-	-	hypothetical protein
1865	0.114393	1855123	1855335	+	70	385336761	-	NGTW08_1890	-	-	hypothetical protein
1883	0.143331	1880910	1881923	+	337	385336779	-	NGTW08_1908	-	-	protein DamH
1884	0.123324	1881986	1883110	+	374	385336780	-	NGTW08_1909	-	-	restriction endonuclease
1897	0.123683	1894192	1896279	+	695	385336793	-	NGTW08_1922	-	-	putative protein export protein
1950	0.121544	1949682	1950992	+	436	385336846	secY	NGTW08_1977	-	-	preprotein translocase subunit SecY
1952	0.120572	1952858	1953844	+	328	385336848	-	NGTW08_1979	-	-	DNA-directed RNA polymerase subunit alpha
2004	0.151578	2013686	2013841	+	51	385336900	-	NGTW08_2033	-	-	hypothetical protein
2013	0.124958	2024290	2024763	+	157	385336909	-	NGTW08_2042	-	-	hypothetical protein
2041	0.102906	2049830	2051137	-	435	385336937	-	NGTW08_2070	-	-	hypothetical protein
2081	0.130812	2096152	2096337	+	61	385336977	-	NGTW08_2112	-	-	protein CadD
2099	0.1174	2109044	2109280	+	78	385336995	-	NGTW08_2130	-	-	F0F1 ATP synthase subunit C
2126	0.139239	2134008	2134217	-	69	385337022	-	NGTW08_2158	-	-	hypothetical protein
2147	0.121312	2152434	2152814	+	126	385337043	-	NGTW08_2179	-	-	hypothetical protein

## Sheet: NmA_NC_003116
NC_003116	genome_average	0.427574	stdev	0.143347
window	avgR2	start	end	strand	length	code	gene	syn	x	COG	protein
2	0.125522	2487	2828	-	113	218767054	-	NMA0003	-	-	hypothetical protein
11	0.122384	10044	10481	-	145	218767063	-	NMA0013	-	-	hypothetical protein
20	0.137312	18070	18447	-	125	218767072	-	NMA0022	-	COG3676L	IS1016 transposase
21	0.129206	18500	18829	+	109	218767073	-	NMA0023	-	-	hypothetical protein
22	0.0879182	18983	19198	+	71	218767074	-	NMA0024	-	-	hypothetical protein
32	0.12822	31491	31826	-	111	218767084	-	NMA0036	-	-	hypothetical protein
33	0.117359	32080	32553	-	157	218767085	-	NMA0037	-	COG4304S	hypothetical protein
35	0.111542	32974	33297	-	107	218767087	-	NMA0039	-	-	hypothetical protein
56	0.0996459	62042	62341	-	99	218767108	-	NMA0067	-	-	hypothetical protein
84	0.0755349	97690	98079	-	129	218767136	-	NMA0096	-	-	hypothetical protein
90	0.12614	101940	102926	-	328	218767142	rpoA	NMA0103	-	COG0202K	DNA-directed RNA polymerase subunit alpha
95	0.109932	104569	104787	-	72	218767147	infA	NMA0108	-	COG0361J	translation initiation factor IF-1
96	0.127186	104792	106102	-	436	218767148	secY	NMA0109	-	COG0201U	preprotein translocase subunit SecY
134	0.0869351	133858	134394	-	178	218767186	nusG	NMA0147	-	COG0250K	transcription antitermination protein NusG
135	0.13789	134396	134674	-	92	218767187	secE	NMA0148	-	COG0690U	preprotein translocase subunit SecE
140	0.117968	138003	138554	+	183	218767192	-	NMA0154	-	-	integral membrane protein
158	0.104462	156030	156266	+	78	218767210	-	NMA0171A	-	-	integral membrane protein
178	0.125572	182201	183319	+	372	218767230	-	NMA0199	-	COG0381M	UDP-N-acetyl-D-glucosamine 2-epimerase
179	0.126145	183321	184958	+	545	218767231	-	NMA0200	-	-	capsule biosynthesis protein
180	0.110716	185031	185774	+	247	218767232	-	NMA0201	-	-	capsule biosynthesis protein
181	0.120403	185776	186639	+	287	218767233	-	NMA0202	-	COG4092M	capsule biosynthesis protein
188	0.123424	193851	194012	+	53	218767240	-	NMA0210	-	-	hypothetical protein
209	0.0901632	224111	224428	+	105	218767261	-	NMA0239	-	-	hypothetical protein
252	0.0993032	278168	278452	+	94	218767304	-	NMA0292	-	COG2827L	hypothetical protein
263	0.126949	298110	298484	-	124	218767315	-	NMA0307	-	-	hypothetical protein
264	0.0897076	298481	298609	-	42	218767316	-	NMA0307A	-	-	hypothetical protein
265	0.128971	298657	299013	-	118	218767317	-	NMA0308	-	-	hypothetical protein
266	0.111577	299156	299500	-	114	218767318	-	NMA0310	-	-	hypothetical protein
267	0.123114	299659	300060	-	133	218767319	-	NMA0311	-	-	hypothetical protein
268	0.108067	300863	301180	-	105	218767320	-	NMA0314	-	-	hypothetical protein
269	0.102933	301872	302174	-	100	218767321	-	NMA0316	-	-	hypothetical protein
270	0.120066	302197	302466	-	89	218767322	-	NMA0317	-	-	hypothetical protein
271	0.0954887	302487	302693	-	68	218767323	-	NMA0318	-	-	hypothetical protein
272	0.130811	303514	303885	-	123	218767324	-	NMA0320	-	-	hypothetical protein
273	0.100648	303882	304088	-	68	218767325	-	NMA0321	-	-	hypothetical protein
274	0.0694568	304091	304252	-	53	218767326	-	NMA0322	-	-	hypothetical protein
275	0.112145	304265	304471	-	68	218767327	-	NMA0323	-	-	hypothetical protein
337	0.0893683	371688	372005	-	105	218767389	-	NMA0400	-	COG2337T	PEMK-like protein
359	0.115377	397246	397695	+	149	218767411	-	NMA0424	-	COG4968NU	pilin
360	0.10061	397856	398125	-	89	218767412	-	NMA0425	-	-	hypothetical protein
362	0.137407	399821	401467	+	548	218767414	-	NMA0428	-	COG0326O	hypothetical protein
393	0.0843878	445485	445904	-	139	218767445	-	NMA0464	-	COG4316S	hypothetical protein
408	0.0823518	469595	469795	-	66	218767460	-	NMA0481	-	-	hypothetical protein
409	0.118219	469804	470193	-	129	218767461	-	NMA0482	-	-	hypothetical protein
422	0.121784	478160	478801	+	213	218767474	-	NMA0496	-	COG4300P	cadmium resistance protein
460	0.127754	520024	520275	-	83	218767512	-	NMA0541	-	-	hypothetical protein
512	0.119468	577730	578278	-	182	218767564	-	NMA0603	-	-	hypothetical protein
513	0.121492	578281	578844	-	187	218767565	-	NMA0604	-	COG1040R	hypothetical protein
515	0.0914642	580081	580260	-	59	218767567	-	NMA0606	-	-	hypothetical protein
516	0.112345	580363	580500	-	45	218767568	-	NMA0607	-	COG0346E	hypothetical protein
577	0.12511	667552	667779	+	75	218767629	-	NMA0680	-	-	lipoprotein
578	0.0880071	667772	668125	+	117	218767630	-	NMA0681	-	-	hypothetical protein
580	0.123986	670462	670632	+	56	218767632	-	NMA0685	-	-	hypothetical protein
583	0.118967	678935	679318	+	127	218767635	-	NMA0689	-	-	hypothetical protein
585	0.124208	682265	682696	+	143	218767637	-	NMA0691	-	-	hypothetical protein
587	0.117414	685339	685827	+	162	218767639	-	NMA0693	-	-	hypothetical protein
588	0.0883979	686015	686287	+	90	218767640	-	NMA0694	-	-	hypothetical protein
591	0.0821758	688810	689160	+	116	218767643	-	NMA0696A	-	-	hypothetical protein
592	0.109355	689167	689346	+	59	218767644	-	NMA0697	-	-	hypothetical protein
593	0.120475	689728	690186	+	152	218767645	-	NMA0698	-	-	hypothetical protein
661	0.121588	766341	766646	-	101	218767713	-	NMA0777	-	-	hypothetical protein
664	0.0956307	767362	767565	-	67	218767716	-	NMA0780	-	-	hypothetical protein
668	0.116093	769762	770283	+	173	218767720	-	NMA0784	-	-	membrane protein
669	0.131443	770333	770782	+	149	218767721	-	NMA0785	-	-	hypothetical protein
670	0.106379	770816	771322	+	168	218767722	-	NMA0786	-	-	membrane protein
706	0.124904	814675	815826	+	383	218767758	-	NMA0832	-	COG0463M	glycosyl transferase family protein
725	0.100079	833927	834169	+	80	218767777	-	NMA0854	-	-	hypothetical protein
726	0.0758946	834247	834492	+	81	218767778	-	NMA0855	-	-	hypothetical protein
727	0.139441	834495	834884	+	129	218767779	-	NMA0856	-	-	hypothetical protein
728	0.124906	835000	835449	+	149	218767780	-	NMA0857	-	-	hypothetical protein
729	0.122205	835597	835986	+	129	218767781	-	NMA0858	-	-	hypothetical protein
747	0.115328	853257	853373	+	38	218767799	-	NMA0878	-	-	hypothetical protein
795	0.122819	904893	905957	+	354	218767847	-	NMA0935	-	COG1106R	hypothetical protein
796	0.119018	905964	906482	+	172	218767848	-	NMA0936	-	-	hypothetical protein
801	0.0356517	910624	910863	+	79	218767853	-	NMA0941	-	-	hypothetical protein
880	0.043147	988026	988286	+	86	218767932	-	NMA1025	-	-	hypothetical protein
881	0.118195	988319	988756	+	145	218767933	-	NMA1026	-	-	hypothetical protein
883	0.0475123	989297	989689	+	130	218767935	-	NMA1028	-	-	DNA-binding protein
884	0.0685177	989952	990455	+	167	218767936	-	NMA1030	-	-	hypothetical protein
890	0.125314	996023	997141	+	372	218767942	-	NMA1036	-	COG3440V	type II restriction endonuclease
912	0.118177	1025411	1025947	-	178	218767964	-	NMA1068	-	-	hypothetical protein
914	0.139148	1026430	1026849	-	139	218767966	-	NMA1071	-	-	hypothetical protein
917	0.117063	1027962	1028234	-	90	218767969	-	NMA1074	-	-	hypothetical protein
918	0.106898	1028500	1028790	-	96	218767970	-	NMA1075	-	-	hypothetical protein
919	0.123883	1029110	1029358	-	82	218767971	-	NMA1077	-	-	hypothetical protein
920	0.113799	1029404	1029772	-	122	218767972	-	NMA1078	-	-	hypothetical protein
922	0.122637	1030388	1030504	-	38	218767974	-	NMA1080	-	-	hypothetical protein
923	0.123467	1030563	1030850	-	95	218767975	-	NMA1081	-	-	hypothetical protein
924	0.107516	1031157	1031528	-	123	218767976	-	NMA1082	-	-	hypothetical protein
994	0.133297	1107199	1107996	-	265	218768046	-	NMA1157	-	COG2378K	hypothetical protein
995	0.107896	1108720	1108908	-	62	218768047	-	NMA1158	-	-	hypothetical protein
1003	0.101122	1120756	1120953	+	65	218768055	-	NMA1169	-	-	hypothetical protein
1006	0.0996256	1121658	1121975	+	105	218768058	-	NMA1172	-	-	hypothetical protein
1040	0.0571959	1155868	1155984	+	38	218768092	-	NMA1214	-	-	hypothetical protein
1047	0.136615	1160845	1161222	+	125	218768099	-	NMA1225	-	COG1476K	phage repressor
1048	0.140277	1161251	1161496	+	81	218768100	-	NMA1226	-	-	hypothetical protein
1050	0.119167	1161730	1162698	+	322	218768102	-	NMA1228	-	-	hypothetical protein
1059	0.132245	1172597	1173142	-	181	218768111	-	NMA1246	-	COG4333S	hypothetical protein
1067	0.1088	1183442	1185217	-	591	218768119	-	NMA1255	-	COG0405E	gamma-glutamyltranspeptidase
1068	0.124152	1185786	1186013	+	75	218768120	-	NMA1257	-	-	hypothetical protein
1087	0.0466699	1207416	1207601	+	61	218768139	-	NMA1281	-	-	hypothetical protein
1089	0.140034	1208726	1208977	+	83	218768141	-	NMA1283	-	-	hypothetical protein
1096	0.0902772	1213855	1214070	-	71	218768148	-	NMA1292	-	-	hypothetical protein
1098	0.136442	1214814	1215014	-	66	218768150	-	NMA1294	-	-	hypothetical protein
1163	0.118259	1276967	1277428	-	153	218768215	-	NMA1373	-	-	hypothetical protein
1175	0.0961232	1290250	1290651	-	133	218768227	-	NMA1386	-	-	hypothetical protein
1206	0.13699	1328366	1328851	+	161	218768258	-	NMA1435	-	-	hypothetical protein
1238	0.111525	1366217	1367332	-	371	218768290	-	NMA1473	-	COG1929G	hypothetical protein
1261	0.133252	1396251	1397438	-	395	218768313	-	NMA1499	-	-	type-II restriction endonuclease
1262	0.130631	1397431	1398444	-	337	218768314	-	NMA1500	-	COG0270L	modification methylase
1298	0.121486	1440251	1441015	-	254	218768350	-	NMA1544	-	-	hypothetical protein
1315	0.120697	1465533	1465874	+	113	218768367	-	NMA1562	-	-	hypothetical protein
1339	0.10409	1492534	1493079	+	181	218768391	-	NMA1587	-	-	hypothetical protein
1360	0.0485017	1521708	1522268	+	186	218768412	-	NMA1617	-	COG2032P	superoxide dismutase
1363	0.123986	1527761	1528195	+	144	218768415	-	NMA1622	-	-	hypothetical protein
1364	0.0501188	1528206	1528427	+	73	218768416	-	NMA1623	-	-	hypothetical protein
1365	0.114621	1528462	1529190	+	242	218768417	-	NMA1624	-	-	integral membrane protein
1513	0.123418	1732700	1733431	+	243	218768565	-	NMA1789	-	-	hypothetical protein
1517	0.115931	1739161	1739361	+	66	218768569	-	NMA1794	-	-	hypothetical protein
1519	0.123377	1739857	1740159	+	100	218768571	-	NMA1796	-	-	hypothetical protein
1557	0.0791836	1781054	1781251	-	65	218768609	-	NMA1836	-	-	hypothetical protein
1558	0.112675	1781415	1781879	-	154	218768610	-	NMA1837	-	-	hypothetical protein
1572	0.12031	1793419	1793613	+	64	218768624	-	NMA1853	-	-	hypothetical protein
1591	0.121914	1800702	1800896	-	64	218768643	-	NMA1872	-	-	hypothetical protein
1595	0.0604378	1802114	1802329	-	71	218768647	-	NMA1876	-	-	hypothetical protein
1598	0.135754	1802645	1802944	-	99	218768650	-	NMA1879	-	-	hypothetical protein
1604	0.123948	1807617	1807775	-	52	218768656	-	NMA1885	-	-	hypothetical protein
1680	0.112207	1909507	1909764	-	85	218768732	-	NMA1972	-	-	hypothetical protein
1692	0.110306	1926820	1927620	-	266	218768744	-	NMA1988	-	COG1230P	integral membrane protein
1693	0.115478	1927756	1928274	-	172	218768745	-	NMA1989	-	-	hypothetical protein
1700	0.101122	1938893	1939090	+	65	218768752	-	NMA2001	-	-	hypothetical protein
1703	0.139352	1939780	1940112	+	110	218768755	-	NMA2004	-	-	hypothetical protein
1734	0.117682	1977446	1978225	-	259	218768786	-	NMA2036	-	COG2175Q	hypothetical protein
1785	0.120656	2047183	2048235	-	350	218768837	-	NMA2095	-	COG0798P	integral membrane efflux protein
1801	0.104619	2069147	2069377	+	76	218768853	-	NMA2114	-	-	hypothetical protein
1803	0.110956	2070178	2070459	+	93	218768855	-	NMA2116	-	-	hypothetical protein
1804	0.123643	2070639	2071124	+	161	218768856	-	NMA2117	-	-	hypothetical protein
1805	0.118616	2071193	2071570	+	125	218768857	-	NMA2118	-	-	hypothetical protein
1806	0.125524	2071875	2072276	+	133	218768858	-	NMA2120	-	-	hypothetical protein
1810	0.121639	2074559	2075326	-	255	218768862	-	NMA2124	-	-	hypothetical protein
1822	0.0963697	2086186	2086476	+	96	218768874	-	NMA2137	-	-	hypothetical protein

## Sheet: NmA_NC_017512
NC_017512	genome_average	0.425726	stdev	0.142108
window	avgR2	start	end	strand	length	code	gene	syn	x	COG	protein
33	0.0966478	38840	39124	+	94	385337154	-	NMAA_0034	-	-	hypothetical protein
43	0.124394	58677	59051	-	124	385337164	-	NMAA_0044	-	-	hypothetical protein
44	0.125381	59224	59580	-	118	385337165	-	NMAA_0045	-	-	hypothetical protein
45	0.107223	59755	60066	-	103	385337166	-	NMAA_0046	-	-	hypothetical protein
46	0.118807	60225	60626	-	133	385337167	-	NMAA_0047	-	-	hypothetical protein
47	0.104155	61429	61746	-	105	385337168	-	NMAA_0048	-	-	hypothetical protein
48	0.0991442	62438	62740	-	100	385337169	-	NMAA_0049	-	-	hypothetical protein
49	0.115981	62763	63032	-	89	385337170	-	NMAA_0050	-	-	hypothetical protein
50	0.0933524	63053	63259	-	68	385337171	-	NMAA_0051	-	-	hypothetical protein
51	0.12663	64080	64451	-	123	385337172	-	NMAA_0052	-	-	hypothetical protein
52	0.0973792	64448	64654	-	68	385337173	-	NMAA_0053	-	-	hypothetical protein
53	0.107683	64831	65037	-	68	385337174	-	NMAA_0054	-	-	hypothetical protein
115	0.109971	134379	134696	-	105	385337236	-	NMAA_0116	-	-	putative PemK-like protein
121	0.0734098	139278	139454	-	58	385337242	-	NMAA_0122	-	-	hypothetical protein
122	0.100823	139576	139848	-	90	385337243	-	NMAA_0123	-	-	hypothetical protein
139	0.11244	160998	161447	+	149	385337260	comP	NMAA_0140	-	-	minor pilin ComP
140	0.0971362	161608	161877	-	89	385337261	-	NMAA_0141	-	-	hypothetical protein
142	0.135028	163573	165219	+	548	385337263	-	NMAA_0143	-	-	hypothetical protein
186	0.0800545	236309	236509	-	66	385337307	-	NMAA_0187	-	-	hypothetical protein
187	0.113519	236518	236907	-	129	385337308	-	NMAA_0188	-	-	hypothetical protein
188	0.129391	236908	237084	-	58	385337309	-	NMAA_0189	-	-	hypothetical protein
201	0.11826	244868	245509	+	213	385337322	-	NMAA_0202	-	-	putative transporter
241	0.124683	286614	286865	-	83	385337362	-	NMAA_0242	-	-	hypothetical protein
293	0.115531	344207	344755	-	182	385337414	-	NMAA_0294	-	-	hypothetical protein
294	0.117324	344758	345321	-	187	385337415	-	NMAA_0295	-	-	putative phosphoribosyltransferase
352	0.0739278	432322	432642	+	106	385337473	-	NMAA_ps029	-	-	hypothetical protein
353	0.121414	433479	433706	+	75	385337474	-	NMAA_0353	-	-	hypothetical protein
354	0.064973	433699	434052	+	117	385337475	-	NMAA_0354	-	-	hypothetical protein
355	0.121083	436015	436185	+	56	385337476	-	NMAA_0355	-	-	hypothetical protein
359	0.115138	444488	444871	+	127	385337480	-	NMAA_0359	-	-	hypothetical protein
360	0.119902	447818	448249	+	143	385337481	-	NMAA_0360	-	-	hypothetical protein
361	0.112232	457029	457517	+	162	385337482	-	NMAA_0361	-	-	hypothetical protein
362	0.0867665	457705	457977	+	90	385337483	-	NMAA_0362	-	-	hypothetical protein
364	0.0716996	460651	460854	+	67	385337485	-	NMAA_0364	-	-	hypothetical protein
365	0.111288	460857	461135	+	92	385337486	-	NMAA_0365	-	-	hypothetical protein
366	0.116553	461418	461876	+	152	385337487	-	NMAA_0366	-	-	hypothetical protein
401	0.141185	504981	505445	+	154	385337522	-	NMAA_0401	-	-	hypothetical protein
430	0.117714	537568	537873	-	101	385337551	-	NMAA_0429	-	-	hypothetical protein
433	0.0949775	538589	538792	-	67	385337554	-	NMAA_0432	-	-	hypothetical protein
437	0.112588	540989	541510	+	173	385337558	-	NMAA_0436	-	-	hypothetical protein
438	0.128179	541560	542009	+	149	385337559	-	NMAA_0437	-	-	hypothetical protein
439	0.102607	542043	542549	+	168	385337560	-	NMAA_0438	-	-	hypothetical protein
493	0.0968098	605124	605366	+	80	385337614	-	NMAA_0492	-	-	hypothetical protein
494	0.0753733	605444	605689	+	81	385337615	-	NMAA_0493	-	-	hypothetical protein
495	0.136969	605692	606081	+	129	385337616	-	NMAA_0494	-	-	hypothetical protein
496	0.121382	606221	606646	+	141	385337617	-	NMAA_0495	-	-	hypothetical protein
497	0.11801	606794	607183	+	129	385337618	-	NMAA_0496	-	-	hypothetical protein
559	0.118879	675743	676807	+	354	385337680	-	NMAA_0558	-	-	putative ATPase
560	0.114518	676814	677332	+	172	385337681	-	NMAA_0559	-	-	hypothetical protein
565	0.0352009	681474	681713	+	79	385337686	-	NMAA_0564	-	-	hypothetical protein
645	0.0452674	758839	759099	+	86	385337766	-	NMAA_0644	-	-	hypothetical protein
646	0.115673	759132	759569	+	145	385337767	-	NMAA_0645	-	-	hypothetical protein
648	0.0462729	760110	760502	+	130	385337769	-	NMAA_0647	-	-	hypothetical protein
649	0.0256892	760563	760790	+	75	385337770	-	NMAA_0648	-	-	hypothetical protein
650	0.0748256	760708	761268	+	186	385337771	-	NMAA_0649	-	-	hypothetical protein
655	0.136999	765601	766836	+	411	385337776	-	NMAA_0654	-	-	putative type II restriction-modification system enzyme Mod
656	0.122762	766838	767956	+	372	385337777	-	NMAA_0655	-	-	putative type II restriction-modification system enzyme Res
679	0.114597	796197	796733	-	178	385337800	-	NMAA_0678	-	-	hypothetical protein
680	0.095938	796721	796897	-	58	385337801	-	NMAA_0679	-	-	hypothetical protein
682	0.136129	797216	797635	-	139	385337803	-	NMAA_0681	-	-	hypothetical protein
685	0.113679	798748	799020	-	90	385337806	-	NMAA_0684	-	-	hypothetical protein
686	0.044246	799089	799259	-	56	385337807	-	NMAA_0685	-	-	hypothetical protein
687	0.120798	799896	800144	-	82	385337808	-	NMAA_0686	-	-	hypothetical protein
688	0.11317	800190	800558	-	122	385337809	-	NMAA_0687	-	-	hypothetical protein
690	0.119532	801349	801636	-	95	385337811	-	NMAA_0689	-	-	hypothetical protein
691	0.103552	801943	802314	-	123	385337812	-	NMAA_0690	-	-	hypothetical protein
759	0.110402	878351	879421	-	356	385337880	-	NMAA_0758	-	-	putative type II restriction endonuclease
760	0.118061	879440	880297	-	285	385337881	-	NMAA_0759	-	-	putative type II restriction methyltransferase
768	0.101777	891645	891842	+	65	385337889	-	NMAA_0767	-	-	hypothetical protein
806	0.134938	930949	931326	+	125	385337927	-	NMAA_0805	-	-	putative DNA-binding phage protein
807	0.139451	931355	931600	+	81	385337928	-	NMAA_0806	-	-	hypothetical protein
808	0.106727	931890	932801	+	303	385337929	-	NMAA_0807	-	-	hypothetical protein
817	0.129303	942562	943107	-	181	385337938	-	NMAA_0816	-	-	hypothetical protein
824	0.0926633	951850	952113	-	87	385337945	-	NMAA_0823	-	-	hypothetical protein
825	0.118479	952176	953768	-	530	385337946	ggt	NMAA_0824	-	-	gamma-glutamyltranspeptidase [contains: gamma-glutamyltranspeptidase large and small chains
832	0.128187	959016	959180	+	54	385337953	-	NMAA_0831	-	-	hypothetical protein
843	0.103278	973115	973621	-	168	385337964	-	NMAA_0842	-	-	hypothetical protein
847	0.13924	977460	977711	+	83	385337968	-	NMAA_0846	-	-	putative DNA-binding phage protein
854	0.0920499	982589	982804	-	71	385337975	-	NMAA_0853	-	-	hypothetical protein
856	0.134376	983548	983748	-	66	385337977	-	NMAA_0855	-	-	hypothetical protein
909	0.13296	1028466	1028819	+	117	385338030	-	NMAA_0908	-	-	hypothetical protein
926	0.114242	1052810	1053271	-	153	385338047	-	NMAA_0925	-	-	hypothetical protein
938	0.0852845	1066131	1066481	-	116	385338059	-	NMAA_0937	-	-	hypothetical protein
972	0.134027	1104344	1104829	+	161	385338093	-	NMAA_0971	-	-	hypothetical protein
1002	0.109665	1142277	1143392	-	371	385338123	glxK	NMAA_1001	-	-	glycerate kinase
1023	0.129343	1172533	1173720	-	395	385338144	-	NMAA_1022	-	-	putative type II restriction-modification system enzyme Res
1024	0.126508	1173713	1174726	-	337	385338145	-	NMAA_1023	-	-	putative type II restriction-modification system enzyme Mod
1061	0.116921	1216534	1217298	-	254	385338182	-	NMAA_1060	-	-	hypothetical protein
1078	0.116006	1241816	1242157	+	113	385338199	-	NMAA_1077	-	-	hypothetical protein
1102	0.102751	1268500	1269045	+	181	385338223	-	NMAA_1101	-	-	hypothetical protein
1124	0.0464837	1297673	1298233	+	186	385338245	sodC	NMAA_1123	-	-	superoxide dismutase (Cu-Zn)
1127	0.120329	1304809	1305243	+	144	385338248	-	NMAA_1126	-	-	hypothetical protein
1128	0.0321636	1305284	1305475	+	63	385338249	-	NMAA_1127	-	-	FrpA/C-like protein
1129	0.110363	1305510	1306238	+	242	385338250	-	NMAA_1128	-	-	hypothetical protein
1154	0.139837	1344115	1344300	-	61	385338275	-	NMAA_1153	-	-	hypothetical protein
1276	0.118849	1507239	1507970	+	243	385338397	-	NMAA_1275	-	-	hypothetical protein
1307	0.0778439	1548483	1548680	-	65	385338428	-	NMAA_1306	-	-	hypothetical protein
1308	0.109926	1548844	1549308	-	154	385338429	-	NMAA_1307	-	-	putative peptidase
1309	0.135227	1549295	1549681	-	128	385338430	-	NMAA_1308	-	-	putative HTH-type transcriptional regulator
1322	0.117739	1560848	1561042	+	64	385338443	-	NMAA_1321	-	-	hypothetical protein
1341	0.120262	1568131	1568325	-	64	385338462	-	NMAA_1340	-	-	hypothetical protein
1345	0.0611265	1569543	1569758	-	71	385338466	-	NMAA_1344	-	-	hypothetical protein
1348	0.134768	1570074	1570373	-	99	385338469	-	NMAA_1347	-	-	hypothetical protein
1394	0.0829661	1632707	1632802	+	31	385338515	-	NMAA_1393	-	-	hypothetical protein
1430	0.11388	1675346	1675603	-	85	385338551	-	NMAA_1429	-	-	hypothetical protein
1436	0.117064	1683806	1683976	-	56	385338557	ccoQ	NMAA_1435	-	-	cytochrome c oxidase polypeptide IV
1446	0.107825	1692659	1693459	-	266	385338567	-	NMAA_1445	-	-	putative heavy metal transport protein
1447	0.11344	1693595	1694116	-	173	385338568	-	NMAA_1446	-	-	hypothetical protein
1454	0.140318	1702618	1702833	+	71	385338575	-	NMAA_1453	-	-	hypothetical protein
1458	0.101777	1704603	1704800	+	65	385338579	-	NMAA_1457	-	-	hypothetical protein
1461	0.137261	1705490	1705822	+	110	385338582	-	NMAA_1460	-	-	hypothetical protein
1553	0.101152	1830541	1830771	+	76	385338674	-	NMAA_1552	-	-	hypothetical protein
1555	0.112671	1831592	1831864	+	90	385338676	-	NMAA_1554	-	-	hypothetical protein
1557	0.12519	1831985	1832530	+	181	385338678	-	NMAA_1556	-	-	hypothetical protein
1560	0.114847	1833690	1834013	+	107	385338681	-	NMAA_1559	-	-	hypothetical protein
1561	0.099341	1834072	1834299	+	75	385338682	-	NMAA_1560	-	-	hypothetical protein
1564	0.107067	1835834	1836037	+	67	385338685	-	NMAA_1563	-	-	hypothetical protein
1565	0.111031	1836359	1836703	+	114	385338686	-	NMAA_1564	-	-	hypothetical protein
1566	0.113331	1836772	1837149	+	125	385338687	-	NMAA_1565	-	-	hypothetical protein
1568	0.123547	1838725	1839429	-	234	385338689	frpD	NMAA_1567	-	-	FrpA/C-binding lipoprotein
1586	0.124406	1855866	1855964	+	32	385338707	-	NMAA_1585	-	-	hypothetical protein
1592	0.132813	1858494	1858649	-	51	385338713	-	NMAA_1591	-	-	hypothetical protein
1726	0.123407	1994423	1994764	-	113	385338847	-	NMAA_1725	-	-	hypothetical protein
1735	0.117947	2001980	2002417	-	145	385338856	-	NMAA_1734	-	-	hypothetical protein
1744	0.124211	2010435	2010794	+	119	385338865	-	NMAA_1743	-	-	hypothetical protein
1745	0.0844826	2010918	2011133	+	71	385338866	-	NMAA_1744	-	-	hypothetical protein
1755	0.127074	2023304	2023639	-	111	385338876	-	NMAA_1754	-	-	hypothetical protein
1756	0.115759	2023893	2024366	-	157	385338877	-	NMAA_1755	-	-	hypothetical protein
1758	0.108988	2024787	2025110	-	107	385338879	-	NMAA_1757	-	-	hypothetical protein
1780	0.103942	2055765	2056175	-	136	385338901	-	NMAA_1779	-	-	hypothetical protein
1807	0.0758336	2091212	2091601	-	129	385338928	-	NMAA_1806	-	-	hypothetical protein
1813	0.12517	2095462	2096448	-	328	385338934	rpoA	NMAA_1812	-	-	DNA-directed RNA polymerase alpha chain (RNAP alpha subunit; transcriptase alpha chain; RNA polymerase alpha subunit)
1818	0.106028	2098091	2098309	-	72	385338939	infA	NMAA_1817	-	-	translation initiation factor IF-1
1819	0.117959	2098314	2099438	-	374	385338940	secY	NMAA_1818	-	-	preprotein translocase subunit SecY
1849	0.133558	2116053	2116193	-	46	385338970	-	NMAA_1848	-	-	hypothetical protein
1856	0.0854252	2127380	2127916	-	178	385338977	nusG	NMAA_1855	-	-	transcription antitermination protein NusG
1857	0.136118	2127918	2128196	-	92	385338978	secE	NMAA_1856	-	-	preprotein translocase subunit SecE
1862	0.113382	2131525	2132076	+	183	385338983	-	NMAA_1861	-	-	hypothetical protein
1880	0.0993751	2149558	2149794	+	78	385339001	-	NMAA_1879	-	-	hypothetical protein
1897	0.116432	2168383	2169246	-	287	385339018	sacD	NMAA_1896	-	-	capsule biosynthesis protein SacD
1898	0.106383	2169248	2169991	-	247	385339019	sacC	NMAA_1897	-	-	capsule biosynthesis protein SacC
1899	0.121344	2170064	2171701	-	545	385339020	sacB	NMAA_1898	-	-	capsular polysaccharide phosphotransferase SacB (stealth protein SacB)
1900	0.120442	2171703	2172821	-	372	385339021	sacA	NMAA_1899	-	-	UDP-N-acetylglucosamine 2-epimerase
1932	0.0904737	2217556	2217873	+	105	385339053	-	NMAA_1931	-	-	hypothetical protein

## Sheet: NmB_NC_003112
NC_003112	genome_average	0.395967	stdev	0.139643
window	avgR2	start	end	strand	length	code	gene	syn	x	COG	protein
45	0.0888834	44458	44682	+	74	15675986	-	NMB0046	-	-	hypothetical protein
46	0.114744	45079	45363	+	94	15675987	-	NMB0047	-	COG2827L	hypothetical protein
84	0.0943441	104406	104642	+	78	15676022	-	NMB0091	-	-	hypothetical protein
85	0.113278	104636	104863	+	75	15676023	-	NMB0092	-	-	hypothetical protein
88	0.0303412	105430	105582	+	50	15676026	-	NMB0095	-	-	hypothetical protein
116	0.0978946	133925	134461	+	178	15676054	nusG	NMB0126	-	COG0250K	transcription antitermination protein NusG
119	0.031146	135760	135903	+	47	15676057	-	NMB0129	-	-	hypothetical protein
221	0.0877138	241670	241771	+	33	15676158	-	NMB0233	-	-	hypothetical protein
223	0.100759	242898	243059	-	53	15676160	-	NMB0235	-	-	hypothetical protein
282	0.0530502	307279	307377	+	32	15676219	-	NMB0297	-	-	hypothetical protein
341	0.115923	369213	369293	+	26	15676277	-	NMB0362	-	-	hypothetical protein
461	0.107452	503207	503404	-	65	15676395	-	NMB0484	-	-	hypothetical protein
463	0.0471819	505157	505252	-	31	15676397	-	NMB0487	-	-	hypothetical protein
481	0.113012	533220	533504	-	94	15676414	-	NMB0505	-	-	hypothetical protein
484	0.100468	535920	536192	+	90	15676417	-	NMB0508	-	-	hypothetical protein
493	0.094738	542054	542209	-	51	15676426	-	NMB0517	-	-	hypothetical protein
495	0.086335	542762	542965	+	67	15676428	-	NMB0519	-	-	hypothetical protein
620	0.0986192	681006	681230	+	74	15676548	-	NMB0649	-	-	hypothetical protein
702	0.035931	763040	763267	+	75	15676629	-	NMB0731	-	-	hypothetical protein
787	0.0655139	841630	841944	+	104	15676714	-	NMB0816	-	-	hypothetical protein
788	0.0908882	841970	842353	+	127	15676715	-	NMB0817	-	-	hypothetical protein
790	0.0524471	842894	843286	+	130	15676717	-	NMB0819	-	-	hypothetical protein
791	0.0782089	843494	843886	+	130	15676718	-	NMB0820	-	-	hypothetical protein
792	0.0720545	844000	844560	+	186	15676719	-	NMB0821	-	-	hypothetical protein
826	0.112342	882303	882479	-	58	15676753	-	NMB0857	-	-	hypothetical protein
831	0.11168	884010	884129	-	39	15676758	-	NMB0862	-	-	hypothetical protein
873	0.042472	921759	921974	-	71	15676800	-	NMB0905	-	-	hypothetical protein
884	0.0726653	928697	928837	-	46	15676811	-	NMB0916	-	-	hypothetical protein
934	0.0852299	987683	987772	+	29	15676861	-	NMB0968	-	-	hypothetical protein
935	0.11089	987827	988000	-	57	15676862	-	NMB0969	-	COG3676L	hypothetical protein
937	0.107452	989826	990023	+	65	15676864	-	NMB0972	-	-	hypothetical protein
968	0.0738288	1025219	1025398	-	59	15676895	-	NMB1006	-	-	hypothetical protein
971	0.0470287	1026478	1026672	+	64	15676898	-	NMB1009	-	COG2932K	hypothetical protein
1016	0.115444	1075579	1075791	-	70	15676941	-	NMB1056	-	-	hypothetical protein
1017	0.115581	1075994	1077814	-	606	15676942	ggt	NMB1057	-	COG0405E	gamma-glutamyltranspeptidase
1081	0.0879043	1139665	1139871	-	68	15677006	-	NMB1129	-	-	hypothetical protein
1161	0.0940883	1212780	1213022	-	80	15677084	-	NMB1211	-	-	hypothetical protein
1173	0.114899	1229189	1229590	-	133	15677096	-	NMB1224	-	-	hypothetical protein
1272	0.108123	1347687	1347881	+	64	15677195	-	NMB1329	-	-	hypothetical protein
1337	0.0537614	1427085	1427645	+	186	15677259	sodC	NMB1398	-	COG2032P	superoxide dismutase
1342	0.0372432	1433833	1434024	+	63	15677264	-	NMB1403	-	-	FrpA/C-like protein
1364	0.112371	1464067	1464246	-	59	15677286	-	NMB1427	-	-	hypothetical protein
1527	0.0918786	1659386	1659592	+	68	15677446	-	NMB1596	-	-	hypothetical protein
1668	0.107452	1826836	1827033	+	65	15677587	-	NMB1743	-	-	hypothetical protein
1676	0.116047	1834685	1835122	+	145	15677595	-	NMB1753	-	COG3309S	VapD-like protein
1678	0.107872	1835366	1835710	+	114	15677597	-	NMB1755	-	-	hypothetical protein
1679	0.092177	1836018	1836212	+	64	15677598	-	NMB1756	-	-	hypothetical protein
1680	0.110323	1836567	1836797	+	76	15677599	-	NMB1757	-	-	hypothetical protein
1698	0.019955	1860287	1860391	-	34	15677617	-	NMB1776	-	-	hypothetical protein
1699	0.0978607	1861157	1861402	-	81	15677618	-	NMB1777	-	COG3792S	hypothetical protein
1705	0.073667	1871925	1872278	-	117	15677624	-	NMB1784	-	-	hypothetical protein
1766	0.0146655	1951976	1952320	-	114	15677683	-	NMB1848	-	-	hypothetical protein
1769	0.0517726	1954481	1954741	+	86	15677686	-	NMB1851	-	-	hypothetical protein
1926	0.0888082	2130043	2130291	-	82	15677839	-	NMB2014	-	-	hypothetical protein
1927	0.115948	2130656	2130925	+	89	15677840	-	NMB2015	-	-	hypothetical protein
1949	0.106176	2155684	2156007	+	107	15677861	-	NMB2038	-	COG2337T	PemK-like protein
2015	0.106869	2225681	2225932	+	83	15677927	-	NMB2109	-	-	hypothetical protein
2018	0.115941	2227640	2227942	+	100	15677930	-	NMB2113	-	-	hypothetical protein
2022	0.0883153	2231303	2231509	+	68	77358710	-	NMB2119	-	-	MafB-like protein
2025	0.0806816	2232451	2232555	+	34	15677936	-	NMB2122	-	-	MafB-like protein
2027	0.101716	2232964	2233092	+	42	15677938	-	NMB2124	-	-	hypothetical protein
2054	0.101072	2262544	2262861	+	105	15677965	-	NMB2152	-	-	hypothetical protein

## Sheet: NmB_NC_017505
NC_017505	genome_average	0.419365	stdev	0.137711
window	avgR2	start	end	strand	length	code	gene	syn	x	COG	protein
62	0.125951	70621	71574	+	317	385327435	-	NMBB_0071	-	-	hypothetical protein
63	0.112516	72070	73557	-	495	385327436	siaD	NMBB_0072	-	-	polysialic acid capsule biosynthesis protein SiaD
64	0.132864	73641	74690	-	349	385327437	siaC	NMBB_0073	-	-	polysialic acid capsule biosynthesis protein SiaC
65	0.130931	74691	75377	-	228	385327438	siaB	NMBB_0073A	-	-	polysialic acid capsule biosynthesis protein SiaB
66	0.115252	75381	76514	-	377	385327439	-	NMBB_0074	-	-	N-acetylglucosamine-6-phosphate 2-epimerase
85	0.117071	99534	99695	-	53	385327458	-	NMBB_0096	-	-	outer membrane protein P1
88	0.0831349	103252	103488	+	78	385327461	-	NMBB_0100A	-	-	hypothetical protein
89	0.097581	103482	103709	+	75	385327462	-	NMBB_0100B	-	-	hypothetical protein
90	0.10861	103709	103795	+	28	385327463	-	NMBB_0100C	-	-	hypothetical protein
92	0.128496	105977	108064	+	695	385327465	-	NMBB_0102	-	-	putative protein export protein
113	0.143341	128382	129329	-	315	385327486	-	NMBB_0126	-	-	hypothetical protein
119	0.0891979	132974	133510	+	178	385327492	-	NMBB_0131	-	-	transcription antitermination protein
153	0.120901	159894	161018	+	374	385327526	-	NMBB_0166	-	-	preprotein translocase subunit SecY
154	0.104115	161023	161241	+	72	385327527	-	NMBB_0167	-	-	translation initiation factor IF-1
159	0.126019	162884	163870	+	328	385327532	-	NMBB_0171	-	-	DNA-directed RNA polymerase subunit alpha
165	0.130842	167420	167527	+	35	385327538	-	NMBB_0177	-	-	hypothetical protein
194	0.126385	202816	203205	-	129	385327567	-	NMBB_0213A	-	-	hypothetical protein
195	0.105156	203428	203838	+	136	385327568	-	NMBB_0214	-	-	hypothetical protein
196	0.0991868	203856	204029	+	57	385327569	-	NMBB_0214A	-	-	hypothetical protein
219	0.109927	229753	230076	+	107	385327592	-	NMBB_0244	-	-	hypothetical protein
221	0.114357	230497	230970	+	157	385327594	-	NMBB_0246	-	-	hypothetical protein
222	0.131226	231097	231315	+	72	385327595	-	NMBB_0248	-	-	hypothetical protein
233	0.125714	244175	244534	-	119	385327606	-	NMBB_0263A	-	-	hypothetical protein
242	0.117406	252564	253001	+	145	385327615	-	NMBB_0271A	-	-	hypothetical protein
249	0.120073	258975	259250	+	91	385327622	-	NMBB_0278	-	-	hypothetical protein
266	0.114918	274330	274626	+	98	385327639	-	NMBB_0297B	-	-	hypothetical protein
345	0.128421	370239	370949	+	236	385327718	-	NMBB_0406	-	-	putative rtx iron-regulated frpc protein outer membrane
348	0.114156	372525	372911	-	128	385327721	-	NMBB_0408A	-	-	MafB alternative C terminus
349	0.114582	372980	373435	-	151	385327722	-	NMBB_0409	-	-	hypothetical protein
351	0.131963	374297	374608	-	103	385327724	-	NMBB_0411	-	-	hypothetical protein
353	0.128028	375415	375960	-	181	385327726	-	NMBB_0413	-	-	hypothetical protein
409	0.115762	444328	445533	+	401	385327782	-	NMBB_0475	-	-	hypothetical protein
420	0.110271	457318	457848	+	176	385327793	-	NMBB_0487	-	-	hypothetical protein
461	0.105183	505420	505617	-	65	385327834	-	NMBB_0537	-	-	hypothetical protein
471	0.135911	527118	527492	+	124	385327844	-	NMBB_0547	-	-	hypothetical protein
477	0.130992	539149	540087	+	312	385327850	-	NMBB_0556	-	-	hypothetical protein
478	0.099304	540127	540282	-	51	385327851	-	NMBB_0556A	-	-	hypothetical protein
479	0.0789008	540505	540849	+	114	385327852	-	NMBB_0556C	-	-	hypothetical protein
480	0.117985	541418	541876	+	152	385327853	-	NMBB_0557	-	-	hypothetical protein
523	0.124288	592201	592368	-	55	385327896	-	NMBB_0620	-	-	hypothetical protein
546	0.131755	615685	617055	+	456	385327919	frpC1	NMBB_0645	-	-	iron-regulated protein FrpC, truncated
570	0.098535	638399	638575	+	58	385327943	-	NMBB_0674	-	-	hypothetical protein
585	0.122244	657149	658324	+	391	385327958	-	NMBB_0696	-	-	glycosyltransferase PglE
606	0.111243	677605	677892	+	95	385327979	-	NMBB_0718A	-	-	ribonuclease inhibitor barstar
607	0.140587	678406	679644	+	412	385327980	-	NMBB_0719	-	-	hypothetical protein
608	0.101327	679672	680094	+	140	385327981	-	NMBB_0719B	-	-	hypothetical protein
609	0.09461	680285	680509	+	74	385327982	-	NMBB_0719C	-	-	hypothetical protein
612	0.139489	682276	682665	+	129	385327985	-	NMBB_0722	-	-	hypothetical protein
613	0.141495	682766	683155	+	129	385327986	-	NMBB_0723	-	-	hypothetical protein
614	0.112519	683256	683645	+	129	385327987	-	NMBB_0725	-	-	hypothetical protein
617	0.101676	685984	686301	+	105	385327990	-	NMBB_0728A	-	-	hypothetical protein
620	0.12231	688324	688725	+	133	385327993	-	NMBB_0732	-	-	hypothetical protein
621	0.117706	688907	689296	+	129	385327994	-	NMBB_0733	-	-	hypothetical protein
668	0.136736	740897	741088	-	63	385328041	-	NMBB_0794	-	-	hypothetical protein
688	0.114677	758158	758382	+	74	385328061	-	NMBB_0819	-	-	hypothetical protein
690	0.117828	759634	760692	+	352	385328063	-	NMBB_0821	-	-	modification methylase HgaI-1
691	0.121866	760695	762164	+	489	385328064	-	NMBB_0822	-	-	type II restriction enzyme HgaI
692	0.116147	762161	762811	+	216	385328065	-	NMBB_0822A	-	-	N-6 adenine-specific DNA methylase HgaI
697	0.0601742	766942	767169	+	75	385328070	-	NMBB_0827	-	-	hypothetical protein
780	0.140594	848464	849699	+	411	385328153	nmgII1	NMBB_0927	-	-	C-5 cytosine-specific DNA methylase
805	0.129629	879879	880088	-	69	385328178	-	NMBB_0963	-	-	hypothetical protein
806	0.0976543	880421	880597	-	58	385328179	-	NMBB_0963A	-	-	hypothetical protein
808	0.135427	880804	881181	-	125	385328181	-	NMBB_0964A	-	-	hypothetical protein
810	0.0993573	882130	882249	-	39	385328183	-	NMBB_0965A	-	-	hypothetical protein
811	0.116435	882296	882568	-	90	385328184	-	NMBB_0965B	-	-	hypothetical protein
812	0.0331002	882637	883071	-	144	385328185	-	NMBB_0966	-	-	hypothetical protein
849	0.043402	917876	918091	-	71	385328222	-	NMBB_1014	-	-	hypothetical protein
860	0.0628202	924814	924954	-	46	385328233	-	NMBB_1125A	-	-	hypothetical protein
875	0.121322	935385	935585	+	66	385328248	-	NMBB_1040A	-	-	hypothetical protein
877	0.128998	936070	936369	+	99	385328250	-	NMBB_1042	-	-	hypothetical protein
969	0.138068	1028082	1028459	+	125	385328342	-	NMBB_1163	-	-	putative phage repressor
970	0.142768	1028488	1028733	+	81	385328343	-	NMBB_1164	-	-	hypothetical protein
972	0.110139	1029023	1029934	+	303	385328345	-	NMBB_1166	-	-	hypothetical protein
983	0.137315	1037573	1038037	-	154	385328356	-	NMBB_1178	-	-	hypothetical protein
989	0.101558	1044398	1046254	-	618	385328362	-	NMBB_1185	-	-	putative gamma-glutamyltranspeptidase
1080	0.11076	1133279	1133740	-	153	385328453	-	NMBB_1290A	-	-	hypothetical protein
1092	0.111641	1146375	1146776	-	133	385328465	-	NMBB_1308	-	-	hypothetical protein
1119	0.090069	1174556	1174684	-	42	385328492	-	NMBB_1338	-	-	hypothetical protein
1161	0.115505	1222314	1223429	-	371	385328534	-	NMBB_1390	-	-	hypothetical protein
1185	0.131782	1249897	1251084	-	395	385328558	-	NMBB_1416	-	-	putative type II restriction enzyme
1186	0.128301	1251077	1252090	-	337	385328559	nmgII3	NMBB_1418	-	-	C-5 cytosine-specific DNA-methylase
1223	0.118158	1293766	1294650	-	294	385328596	-	NMBB_1471	-	-	hypothetical protein
1235	0.115332	1309977	1310414	+	145	385328608	-	NMBB_1484A	-	-	hypothetical protein
1242	0.116249	1319613	1319954	+	113	385328615	-	NMBB_1494	-	-	hypothetical protein
1290	0.0473993	1373683	1374243	+	186	385328663	-	NMBB_1555	-	-	superoxide dismutase
1292	0.112539	1379465	1380472	+	335	385328665	frpC3	NMBB_1560	-	-	Iron-regulated protein frpA
1294	0.134649	1383822	1384568	+	248	385328667	-	NMBB_1564	-	-	FrpC operon protein
1360	0.139538	1468526	1468843	-	105	385328733	-	NMBB_1649A	-	-	hypothetical protein
1363	0.105183	1469548	1469745	-	65	385328736	-	NMBB_1652	-	-	hypothetical protein
1365	0.0729985	1471800	1471889	-	29	385328738	-	NMBB_1655C	-	-	hypothetical protein
1373	0.127181	1482045	1482989	+	314	385328746	-	NMBB_1664	-	-	hypothetical protein
1374	0.0882799	1483216	1483383	-	55	385328747	-	NMBB_1665	-	-	hypothetical protein
1415	0.130077	1526320	1526622	-	100	385328788	-	NMBB_1716	-	-	putative inner membrane protein
1417	0.118756	1527118	1527318	-	66	385328790	-	NMBB_1717A	-	-	hypothetical protein
1420	0.136192	1529003	1529224	-	73	385328793	-	NMBB_1720	-	-	hypothetical protein
1472	0.0973532	1596326	1596460	-	44	385328845	-	NMBB_1792	-	-	hypothetical protein
1563	0.131111	1704009	1704395	-	128	385328936	-	NMBB_1914	-	-	hypothetical protein
1611	0.116358	1760145	1760402	-	85	385328984	-	NMBB_1969	-	-	hypothetical protein
1616	0.119862	1768608	1768778	-	56	385328989	fixQ	NMBB_1975	-	-	fixQ cb-type cytochrome c oxidase subunit IV
1625	0.107596	1777283	1778083	-	266	385328998	-	NMBB_1984	-	-	hypothetical protein
1626	0.115666	1778219	1778725	-	168	385328999	-	NMBB_1984A	-	-	hypothetical protein
1634	0.105183	1789254	1789451	+	65	385329007	-	NMBB_1996	-	-	hypothetical protein
1640	0.142164	1794010	1794960	+	316	385329013	-	NMBB_2002	-	-	putative transposase
1641	0.104503	1797108	1797545	+	145	385329014	-	NMBB_2008	-	-	VapD-like protein
1642	0.0956839	1797789	1798133	+	114	385329015	-	NMBB_2009	-	-	hypothetical protein
1643	0.0845487	1798438	1798632	+	64	385329016	-	NMBB_2009A	-	-	hypothetical protein
1644	0.100223	1798987	1799217	+	76	385329017	-	NMBB_2010	-	-	hypothetical protein
1645	0.123933	1799466	1799678	+	70	385329018	-	NMBB_2010A	-	-	hypothetical protein
1649	0.120563	1805677	1806135	-	152	385329022	-	NMBB_2014	-	-	putative toxin-activating protein
1651	0.13285	1808206	1809270	-	354	385329024	-	NMBB_2016	-	-	hypothetical protein
1652	0.116377	1809339	1809755	-	138	385329025	-	NMBB_2016A	-	-	hypothetical protein
1660	0.123601	1837198	1837368	-	56	385329033	-	NMBB_2025	-	-	hypothetical protein
1726	0.110118	1923779	1923916	+	45	385329099	-	NMBB_2114	-	-	hypothetical protein
1728	0.120865	1925810	1926451	+	213	385329101	-	NMBB_2116	-	-	hypothetical protein
1783	0.131361	1981811	1982062	+	83	385329156	-	NMBB_2181	-	-	hypothetical protein
1784	0.125841	1982313	1982504	+	63	385329157	-	NMBB_2183	-	-	hypothetical protein
1828	0.121973	2022878	2023519	-	213	385329201	-	NMBB_2238	-	-	cadmium resistance protein
1889	0.0958908	2109021	2109290	+	89	385329262	-	NMBB_2312A	-	-	hypothetical protein
1890	0.11733	2109451	2109900	-	149	385329263	-	NMBB_2312B	-	-	hypothetical protein
1912	0.0823194	2132571	2132894	+	107	385329285	-	NMBB_2335A	-	-	hypothetical protein
1979	0.115013	2201948	2202409	+	153	385329352	-	NMBB_2420	-	-	mafB related protein
1980	0.116851	2202602	2202820	+	72	385329353	-	NMBB_2420A	-	-	hypothetical protein
1981	0.108052	2203530	2203724	+	64	385329354	-	NMBB_2421	-	-	putative mafB alternative C-terminus
1982	0.126986	2203729	2204085	+	118	385329355	-	NMBB_2421A	-	-	MafB alternative c terminus
1983	0.0872298	2204133	2204261	+	42	385329356	-	NMBB_2421B	-	-	hypothetical protein
1984	0.118612	2204258	2204632	+	124	385329357	-	NMBB_2421C	-	-	hypothetical protein

## Sheet: NmB_NC_017513
NC_017513	genome_average	0.420516	stdev	0.14043
window	avgR2	start	end	strand	length	code	gene	syn	x	COG	protein
18	0.12663	19628	19930	-	100	385339081	-	NMBG2136_0020	-	-	hypothetical protein
20	0.118598	20426	20626	-	66	385339083	-	NMBG2136_0022	-	-	hypothetical protein
43	0.111312	47604	47888	+	94	385339106	-	NMBG2136_0046	-	-	GIY-YIG catalytic domain-containing protein
64	0.121153	77100	78233	+	377	385339127	-	NMBG2136_0073	-	-	UDP-N-acetylglucosamine 2-epimerase
65	0.135303	78237	78923	+	228	385339128	-	NMBG2136_0074	-	-	N-acylneuraminate cytidylyltransferase
66	0.137117	78924	79973	+	349	385339129	-	NMBG2136_0075	-	-	polysialic acid capsule biosynthesis protein SiaC
67	0.121563	80057	81544	+	495	385339130	-	NMBG2136_0076	-	-	alpha-2,8-polysialyltransferase SiaD
68	0.115365	82387	82926	+	179	385339131	-	NMBG2136_0077	-	-	transposase IS4 family
69	0.130771	82908	83837	-	309	385339132	-	NMBG2136_0078	-	-	hypothetical protein
82	0.115365	100688	101227	+	179	385339145	-	NMBG2136_0092	-	-	transposase IS4 family
84	0.115365	102215	102754	+	179	385339147	-	NMBG2136_0094	-	-	transposase IS4 family
102	0.127657	122238	122630	-	130	385339165	-	NMBG2136_0114	-	-	hypothetical protein
108	0.0846706	126236	126772	+	178	385339171	nusG	NMBG2136_0124	-	-	transcription termination/antitermination factor NusG
120	0.131121	142925	143056	+	43	385339183	-	NMBG2136_0136	-	-	IS1106 transposase
142	0.131189	152668	153978	+	436	385339205	secY	NMBG2136_0158	-	-	preprotein translocase subunit SecY
143	0.110783	153983	154201	+	72	385339206	infA	NMBG2136_0159	-	-	translation initiation factor IF-1
144	0.073143	154222	154335	+	37	385339207	-	NMBG2136_0160	-	-	hypothetical protein
148	0.129	155844	156830	+	328	385339211	rpoA	NMBG2136_0164	-	-	DNA-directed RNA polymerase subunit alpha
179	0.131839	195057	195446	-	129	385339242	-	NMBG2136_0196	-	-	hypothetical protein
180	0.10514	195780	196079	+	99	385339243	-	NMBG2136_0197	-	-	hypothetical protein
204	0.112976	227145	227468	+	107	385339267	-	NMBG2136_0227	-	-	hypothetical protein
206	0.120583	227889	228362	+	157	385339269	-	NMBG2136_0229	-	-	hypothetical protein
207	0.135739	228471	228707	+	78	385339270	-	NMBG2136_0230	-	-	hypothetical protein
216	0.125287	240153	240365	-	70	385339279	-	NMBG2136_0239	-	-	hypothetical protein
217	0.115365	241067	241606	+	179	385339280	-	NMBG2136_0240	-	-	transposase IS4 family
226	0.115365	249640	250179	+	179	385339289	-	NMBG2136_0249	-	-	putative transposase
250	0.121728	271701	271997	+	98	385339313	-	NMBG2136_0273	-	-	hypothetical protein
263	0.115365	290089	290628	+	179	385339326	-	NMBG2136_0286	-	-	transposase IS4 family
283	0.128979	310996	311247	-	83	385339346	-	NMBG2136_0307	-	-	hypothetical protein
303	0.123933	329439	329918	+	159	385339366	-	NMBG2136_0327	-	-	hypothetical protein
312	0.0704463	335239	335433	+	64	385339375	-	NMBG2136_0337	-	-	hypothetical protein
339	0.123237	368420	368968	-	182	385339402	-	NMBG2136_0364	-	-	hypothetical protein
340	0.124123	368971	369534	-	187	385339403	-	NMBG2136_0365	-	-	hypothetical protein
343	0.114193	371336	371473	-	45	385339406	-	NMBG2136_0368	-	-	hypothetical protein
405	0.129769	458676	458843	+	55	385339468	-	NMBG2136_0434	-	-	hypothetical protein
409	0.121727	467181	467690	+	169	385339472	-	NMBG2136_0438	-	-	hypothetical protein
413	0.103435	472175	472330	+	51	385339476	-	NMBG2136_0442	-	-	hypothetical protein
415	0.122375	474829	475212	+	127	385339478	-	NMBG2136_0444	-	-	hypothetical protein
418	0.127677	478162	478593	+	143	385339481	-	NMBG2136_0447	-	-	hypothetical protein
421	0.114767	482682	482807	+	41	385339484	-	NMBG2136_0450	-	-	hypothetical protein
422	0.0894065	483007	483267	+	86	385339485	-	NMBG2136_0451	-	-	hypothetical protein
425	0.074247	485796	486140	+	114	385339488	-	NMBG2136_0454	-	-	hypothetical protein
426	0.124193	486708	487166	+	152	385339489	-	NMBG2136_0455	-	-	hypothetical protein
488	0.121199	556782	557288	+	168	385339551	-	NMBG2136_0520	-	-	hypothetical protein
489	0.115365	557827	558366	+	179	385339552	-	NMBG2136_0521	-	-	transposase IS4 family
490	0.110051	558666	559172	+	168	385339553	-	NMBG2136_0522	-	-	hypothetical protein
522	0.12992	593703	593954	-	83	385339585	-	NMBG2136_0554	-	-	hypothetical protein
549	0.121356	623709	624173	+	154	385339612	-	NMBG2136_0583	-	-	hypothetical protein
550	0.106806	624199	624387	+	62	385339613	-	NMBG2136_0584	-	-	hypothetical protein
551	0.119941	624556	624843	+	95	385339614	-	NMBG2136_0585	-	-	ribonuclease barnase inhibitor barstar
552	0.139206	625357	626595	+	412	385339615	-	NMBG2136_0586	-	-	hypothetical protein
553	0.114384	626758	627045	+	95	385339616	-	NMBG2136_0587	-	-	hypothetical protein
556	0.0704244	629508	629648	+	46	385339619	-	NMBG2136_0590	-	-	hypothetical protein
557	0.0745238	629747	629971	+	74	385339620	-	NMBG2136_0591	-	-	hypothetical protein
558	0.133053	630613	630732	+	39	385339621	-	NMBG2136_0592	-	-	hypothetical protein
559	0.119909	630813	630983	+	56	385339622	-	NMBG2136_0593	-	-	hypothetical protein
563	0.10749	634051	634281	+	76	385339626	-	NMBG2136_0597	-	-	hypothetical protein
565	0.124182	635140	635463	+	107	385339628	-	NMBG2136_0599	-	-	hypothetical protein
566	0.117885	635696	635968	+	90	385339629	-	NMBG2136_0600	-	-	hypothetical protein
567	0.133383	636089	636634	+	181	385339630	-	NMBG2136_0601	-	-	hypothetical protein
569	0.115365	637770	638309	+	179	385339632	-	NMBG2136_0603	-	-	transposase IS4 family
570	0.111945	638348	638677	+	109	385339633	-	NMBG2136_0604	-	-	hypothetical protein
572	0.128119	639094	639495	+	133	385339635	-	NMBG2136_0606	-	-	hypothetical protein
573	0.125296	639677	640066	+	129	385339636	-	NMBG2136_0607	-	-	hypothetical protein
636	0.113708	705322	705531	+	69	385339699	-	NMBG2136_0672	-	-	hypothetical protein
645	0.0556275	713723	713962	+	79	385339708	-	NMBG2136_0681	-	-	hypothetical protein
730	0.130792	797519	798637	+	372	385339793	-	NMBG2136_0768	-	-	type II restriction enzyme HphI
750	0.125617	819839	820306	-	155	385339813	-	NMBG2136_0789	-	-	hypothetical protein
751	0.101196	820363	820539	-	58	385339814	-	NMBG2136_0790	-	-	hypothetical protein
753	0.135879	820746	821123	-	125	385339816	-	NMBG2136_0792	-	-	hypothetical protein
756	0.121566	822236	822508	-	90	385339819	-	NMBG2136_0795	-	-	putative lipoprotein
757	0.0459665	822577	822747	-	56	385339820	-	NMBG2136_0796	-	-	hypothetical protein
758	0.111921	822774	823064	-	96	385339821	-	NMBG2136_0797	-	-	hypothetical protein
825	0.102935	885799	886005	+	68	385339888	-	NMBG2136_0871	-	-	hypothetical protein
838	0.0971815	893086	893229	+	47	385339901	-	NMBG2136_0884	-	-	hypothetical protein
841	0.121796	897087	897293	-	68	385339904	-	NMBG2136_0887	-	-	hypothetical protein
842	0.132262	897300	898463	-	387	385339905	-	NMBG2136_0888	-	-	cupin family protein
843	0.115365	898525	899064	-	179	385339906	-	NMBG2136_0889	-	-	transposase IS4 family
844	0.0803443	899484	899687	-	67	385339907	-	NMBG2136_0890	-	-	hypothetical protein
888	0.132302	948626	949567	-	313	385339951	-	NMBG2136_0934	-	-	hypothetical protein
894	0.0966477	959436	959606	-	56	385339957	-	NMBG2136_0940	-	-	putative family transposase
897	0.105262	961436	961633	+	65	385339960	-	NMBG2136_0943	-	-	hypothetical protein
900	0.102198	962338	962655	+	105	385339963	-	NMBG2136_0946	-	-	hypothetical protein
944	0.115365	1004760	1005299	-	179	385340007	-	NMBG2136_0994	-	-	transposase IS4 family
950	0.137556	1010157	1010702	-	181	385340013	-	NMBG2136_1000	-	-	hypothetical protein
956	0.113444	1017067	1018842	-	591	385340019	ggt	NMBG2136_1006	-	-	gamma-glutamyltransferase
957	0.115365	1019015	1019554	-	179	385340020	-	NMBG2136_1007	-	-	transposase IS4 family
964	0.13039	1025056	1025484	+	142	385340027	-	NMBG2136_1014	-	-	hypothetical protein
975	0.108281	1039817	1040260	-	147	385340038	-	NMBG2136_1025	-	-	membrane protein
979	0.122374	1042710	1042925	-	71	385340042	-	NMBG2136_1029	-	-	hypothetical protein
987	0.138008	1048118	1048345	+	75	385340050	-	NMBG2136_1037	-	-	hypothetical protein
1005	0.086898	1061572	1061778	-	68	385340068	-	NMBG2136_1055	-	-	hypothetical protein
1018	0.135439	1072553	1072906	+	117	385340081	-	NMBG2136_1068	-	-	hypothetical protein
1049	0.070997	1110661	1110996	-	111	385340112	-	NMBG2136_1102	-	-	hypothetical protein
1065	0.127854	1127205	1127318	+	37	385340128	-	NMBG2136_1118	-	-	hypothetical protein
1084	0.115365	1147592	1148131	-	179	385340147	-	NMBG2136_1139	-	-	transposase IS4 family
1085	0.137277	1148438	1148860	+	140	385340148	-	NMBG2136_1140	-	-	hypothetical protein
1111	0.115365	1182444	1182983	+	179	385340174	-	NMBG2136_1169	-	-	transposase IS4 family
1116	0.115305	1187054	1188169	-	371	385340179	-	NMBG2136_1175	-	-	glycerate kinase
1232	0.0472003	1335180	1335740	+	186	385340295	sodC	NMBG2136_1295	-	-	superoxide dismutase Cu-Zn
1235	0.122002	1339904	1340041	-	45	385340298	-	NMBG2136_1298	-	-	hypothetical protein
1237	0.127262	1341412	1341846	+	144	385340300	-	NMBG2136_1300	-	-	hypothetical protein
1238	0.122821	1342188	1342841	+	217	385340301	-	NMBG2136_1301	-	-	hypothetical protein
1241	0.0919282	1347719	1347850	+	43	385340304	-	NMBG2136_1305	-	-	hypothetical protein
1315	0.115365	1449580	1450119	+	179	385340378	-	NMBG2136_1381	-	-	transposase
1355	0.120275	1505298	1505438	-	46	385340418	-	NMBG2136_1423	-	-	IS1106 transposase
1356	0.115365	1505560	1506099	-	179	385340419	-	NMBG2136_1424	-	-	putative transposase
1401	0.115365	1555458	1555997	+	179	385340464	-	NMBG2136_1476	-	-	transposase IS4 family
1458	0.12156	1632539	1632883	-	114	385340521	-	NMBG2136_1541	-	-	PIN domain-containing protein
1495	0.115365	1676955	1677494	+	179	385340558	-	NMBG2136_1582	-	-	transposase IS4 family
1497	0.122047	1679207	1679581	+	124	385340560	-	NMBG2136_1584	-	-	hypothetical protein
1504	0.11855	1689279	1689536	-	85	385340567	-	NMBG2136_1591	-	-	hypothetical protein
1516	0.111767	1706590	1707390	-	266	385340579	-	NMBG2136_1604	-	-	putative cation efflux protein
1517	0.119537	1707526	1708032	-	168	385340580	-	NMBG2136_1605	-	-	hypothetical protein
1527	0.105262	1718553	1718750	+	65	385340590	-	NMBG2136_1615	-	-	hypothetical protein
1530	0.137927	1719455	1719772	+	105	385340593	-	NMBG2136_1618	-	-	hypothetical protein
1560	0.121643	1758203	1758655	-	150	385340623	-	NMBG2136_1651	-	-	hypothetical protein
1561	0.11515	1758911	1759135	-	74	385340624	-	NMBG2136_1652	-	-	hypothetical protein
1577	0.119126	1780149	1781354	-	401	385340640	-	NMBG2136_1668	-	-	hypothetical protein
1633	0.110364	1850553	1850870	+	105	385340696	-	NMBG2136_1727	-	-	hypothetical protein
1635	0.12605	1851687	1852094	+	135	385340698	-	NMBG2136_1729	-	-	hypothetical protein
1636	0.117999	1852116	1852493	+	125	385340699	-	NMBG2136_1730	-	-	hypothetical protein
1638	0.114704	1853103	1853450	+	115	385340701	-	NMBG2136_1732	-	-	hypothetical protein
1639	0.12265	1853519	1853896	+	125	385340702	-	NMBG2136_1733	-	-	hypothetical protein
1642	0.129698	1856106	1856756	-	216	385340705	-	NMBG2136_1737	-	-	FrpC operon protein
1695	0.110956	1910533	1910655	-	40	385340758	-	NMBG2136_1794	-	-	hypothetical protein
1697	0.120469	1911132	1911581	-	149	385340760	-	NMBG2136_1796	-	-	hypothetical protein
1738	0.124859	1961006	1961647	-	213	385340801	-	NMBG2136_1844	-	-	cadmium resistance protein CadD
1749	0.119987	1969608	1969997	+	129	385340812	-	NMBG2136_1857	-	-	hypothetical protein
1750	0.0902995	1970006	1970206	+	66	385340813	-	NMBG2136_1858	-	-	hypothetical protein
1759	0.115365	1988906	1989445	+	179	385340822	-	NMBG2136_1868	-	-	putative transposase
1790	0.128597	2036196	2037839	+	547	385340853	-	NMBG2136_1900	-	-	hypothetical protein
1799	0.108538	2048684	2048881	+	65	385340862	-	NMBG2136_1909	-	-	hypothetical protein
1800	0.120469	2049042	2049491	-	149	385340863	-	NMBG2136_1910	-	-	hypothetical protein
1816	0.114065	2070701	2071270	+	189	385340879	-	NMBG2136_1932	-	-	putative acetyltransferase
1823	0.0911983	2075961	2076278	+	105	385340886	-	NMBG2136_1939	-	-	pemK family protein
1887	0.127159	2143046	2143276	+	76	385340950	-	NMBG2136_2007	-	-	hypothetical protein
1888	0.128336	2143279	2143602	+	107	385340951	-	NMBG2136_2008	-	-	hypothetical protein
1889	0.124658	2143640	2143984	+	114	385340952	-	NMBG2136_2009	-	-	hypothetical protein
1890	0.138821	2144413	2144544	+	43	385340953	-	NMBG2136_2010	-	-	hypothetical protein
1891	0.122508	2144740	2144955	+	71	385340954	-	NMBG2136_2011	-	-	hypothetical protein
1892	0.104915	2145138	2145311	+	57	385340955	-	NMBG2136_2012	-	-	hypothetical protein
1893	0.105019	2145665	2145859	+	64	385340956	-	NMBG2136_2013	-	-	hypothetical protein
1894	0.128995	2146101	2146220	+	39	385340957	-	NMBG2136_2014	-	-	hypothetical protein
1895	0.127387	2146393	2146767	+	124	385340958	-	NMBG2136_2015	-	-	hypothetical protein
1919	0.0932372	2175045	2175362	+	105	385340982	-	NMBG2136_2039	-	-	hypothetical protein

## Sheet: NmB_NC_017514
NC_017514	genome_average	0.416411	stdev	0.140351
window	avgR2	start	end	strand	length	code	gene	syn	x	COG	protein
54	0.134263	70006	70959	+	317	385341046	-	NMBM01240149_0064	-	-	hypothetical protein
56	0.122806	72679	74166	-	495	385341048	-	NMBM01240149_0066	-	-	alpha-2,8-polysialyltransferase SiaD
57	0.134426	74250	75299	-	349	385341049	-	NMBM01240149_0067	-	-	polysialic acid capsule biosynthesis protein SiaC
59	0.123185	75990	77123	-	377	385341051	-	NMBM01240149_0069	-	-	UDP-N-acetylglucosamine 2-epimerase
80	0.124973	108907	109053	-	48	385341072	-	NMBM01240149_0093	-	-	hypothetical protein
126	0.1096	163213	163530	-	105	385341118	-	NMBM01240149_0144	-	-	pemK family protein
148	0.122879	186711	187160	+	149	385341140	-	NMBM01240149_0171	-	-	prepilin-type N-terminal cleavage/methylation domain-containing protein
149	0.110284	187321	187518	-	65	385341141	-	NMBM01240149_0172	-	-	hypothetical protein
152	0.124858	189262	189861	+	199	385341144	-	NMBM01240149_0175	-	-	ScaI restriction endonuclease family protein
153	0.132879	189918	190787	-	289	385341145	-	NMBM01240149_0176	-	-	adenine-specific methyltransferase HpaI
196	0.0918331	260029	260229	-	66	385341188	-	NMBM01240149_0220	-	-	hypothetical protein
197	0.122521	260238	260627	-	129	385341189	-	NMBM01240149_0221	-	-	hypothetical protein
209	0.121536	268586	269212	+	208	385341201	-	NMBM01240149_0234	-	-	protein CadD
253	0.131986	310168	310419	-	83	385341245	-	NMBM01240149_0278	-	-	hypothetical protein
281	0.0705672	334028	334222	+	64	385341273	-	NMBM01240149_0307	-	-	hypothetical protein
307	0.127628	366394	367035	-	213	385341299	-	NMBM01240149_0333	-	-	hypothetical protein
309	0.111175	368654	368791	-	45	385341301	-	NMBM01240149_0336	-	-	hypothetical protein
371	0.121459	455306	455515	+	69	385341363	-	NMBM01240149_0403	-	-	hypothetical protein
372	0.0536315	455499	455759	+	86	385341364	-	NMBM01240149_0404	-	-	hypothetical protein
374	0.13057	457330	457497	+	55	385341366	-	NMBM01240149_0407	-	-	hypothetical protein
378	0.109051	465477	465617	+	46	385341370	-	NMBM01240149_0411	-	-	hypothetical protein
380	0.129475	468025	468456	+	143	385341372	-	NMBM01240149_0413	-	-	hypothetical protein
382	0.123388	471271	471780	+	169	385341374	-	NMBM01240149_0415	-	-	hypothetical protein
384	0.121505	473537	473914	+	125	385341376	-	NMBM01240149_0417	-	-	hypothetical protein
385	0.124503	474450	474566	+	38	385341377	-	NMBM01240149_0418	-	-	hypothetical protein
388	0.125868	478252	478431	+	59	385341380	-	NMBM01240149_0421	-	-	hypothetical protein
394	0.0774015	492103	492567	-	154	385341386	-	NMBM01240149_0427	-	-	hypothetical protein
395	0.084548	495565	495759	-	64	385341387	-	NMBM01240149_0429	-	-	hypothetical protein
398	0.107841	496653	497090	-	145	385341390	-	NMBM01240149_0432	-	-	virulence associated protein D
402	0.0972145	498905	499093	-	62	385341394	-	NMBM01240149_0436	-	-	putative hemagglutinin/hemolysin family protein
408	0.105219	504741	504938	-	65	385341400	-	NMBM01240149_0444	-	-	hypothetical protein
411	0.0919003	506691	506936	-	81	385341403	-	NMBM01240149_0447	-	-	hypothetical protein
419	0.12353	515461	515982	+	173	385341411	-	NMBM01240149_0455	-	-	hypothetical protein
420	0.11587	516118	516918	+	266	385341412	-	NMBM01240149_0456	-	-	putative cation efflux protein
432	0.121654	533799	534056	+	85	385341424	-	NMBM01240149_0469	-	-	hypothetical protein
439	0.12292	543574	543948	-	124	385341431	-	NMBM01240149_0476	-	-	hypothetical protein
477	0.133961	589694	589918	+	74	385341469	-	NMBM01240149_0518	-	-	hypothetical protein
588	0.13411	739916	740197	-	93	385341580	-	NMBM01240149_0646	-	-	putative lipoprotein
612	0.120337	767287	767487	+	66	385341604	-	NMBM01240149_0670	-	-	hypothetical protein
614	0.128882	767983	768285	+	100	385341606	-	NMBM01240149_0672	-	-	hypothetical protein
692	0.121056	873282	873821	-	179	385341684	-	NMBM01240149_0753	-	-	hypothetical protein
694	0.108939	875152	876159	-	335	385341686	-	NMBM01240149_0755	-	-	iron-regulated protein frpA
697	0.04878	881381	881941	-	186	385341689	-	NMBM01240149_0758	-	-	hypothetical protein
743	0.125236	937002	937343	-	113	385341735	-	NMBM01240149_0805	-	-	hypothetical protein
750	0.123842	946497	946934	-	145	385341742	-	NMBM01240149_0812	-	-	hypothetical protein
761	0.127062	962261	963145	+	294	385341753	-	NMBM01240149_0823	-	-	hypothetical protein
762	0.115232	963157	963375	+	72	385341754	-	NMBM01240149_0824	-	-	hypothetical protein
819	0.118637	1032983	1034098	+	371	385341811	-	NMBM01240149_0882	-	-	glycerate kinase
885	0.121956	1108429	1108842	+	137	385341877	-	NMBM01240149_0951	-	-	hypothetical protein
897	0.121466	1121616	1122077	+	153	385341889	-	NMBM01240149_0964	-	-	hypothetical protein
915	0.128603	1146213	1146566	-	117	385341907	-	NMBM01240149_0985	-	-	hypothetical protein
971	0.107082	1190092	1190535	+	147	385341963	-	NMBM01240149_1041	-	-	membrane protein
988	0.108559	1209354	1211129	+	591	385341980	ggt	NMBM01240149_1058	-	-	gamma-glutamyltransferase
1005	0.127467	1228553	1229611	-	352	385341997	-	NMBM01240149_1076	-	-	hypothetical protein
1007	0.0643197	1230336	1230491	-	51	385341999	-	NMBM01240149_1078	-	-	hypothetical protein
1031	0.0641395	1256593	1256715	-	40	385342023	-	NMBM01240149_1105	-	-	hypothetical protein
1043	0.105219	1266945	1267142	-	65	385342035	-	NMBM01240149_1117	-	-	hypothetical protein
1046	0.101533	1268968	1269141	+	57	385342038	-	NMBM01240149_1120	-	-	putative family transposase
1052	0.13509	1279176	1280099	+	307	385342044	-	NMBM01240149_1126	-	-	hypothetical protein
1053	0.0820244	1280326	1280526	-	66	385342045	-	NMBM01240149_1127	-	-	hypothetical protein
1108	0.0427265	1333141	1333356	+	71	385342100	-	NMBM01240149_1182	-	-	hypothetical protein
1151	0.114596	1374539	1374829	+	96	385342143	-	NMBM01240149_1232	-	-	hypothetical protein
1152	0.0477676	1374856	1375026	+	56	385342144	-	NMBM01240149_1233	-	-	hypothetical protein
1157	0.0993467	1377219	1377386	+	55	385342149	-	NMBM01240149_1239	-	-	hypothetical protein
1158	0.128793	1377452	1377919	+	155	385342150	-	NMBM01240149_1240	-	-	hypothetical protein
1182	0.133013	1406950	1408068	-	372	385342174	-	NMBM01240149_1265	-	-	type II restriction enzyme
1188	0.0601313	1413638	1414342	-	234	385342180	-	NMBM01240149_1271	-	-	hypothetical protein
1189	0.0747777	1414311	1414703	-	130	385342181	-	NMBM01240149_1272	-	-	NUMOD1 domain protein
1190	0.0542144	1414911	1415315	-	134	385342182	-	NMBM01240149_1273	-	-	hypothetical protein
1192	0.123661	1415844	1416281	-	145	385342184	-	NMBM01240149_1275	-	-	hypothetical protein
1193	0.061262	1416253	1416573	-	106	385342185	-	NMBM01240149_1276	-	-	hypothetical protein
1273	0.057622	1493885	1494124	-	79	385342265	-	NMBM01240149_1358	-	-	hypothetical protein
1278	0.124863	1498255	1498905	-	216	385342270	-	NMBM01240149_1363	-	-	putative DNA methylase
1279	0.130855	1498902	1500371	-	489	385342271	-	NMBM01240149_1364	-	-	type II restriction enzyme
1280	0.126148	1500374	1501429	-	351	385342272	-	NMBM01240149_1365	-	-	DNA-cytosine methyltransferase
1282	0.113483	1502684	1502893	-	69	385342274	-	NMBM01240149_1367	-	-	hypothetical protein
1346	0.127333	1572061	1572450	-	129	385342338	-	NMBM01240149_1433	-	-	hypothetical protein
1347	0.126541	1572632	1572955	-	107	385342339	-	NMBM01240149_1434	-	-	hypothetical protein
1348	0.123272	1573339	1573716	-	125	385342340	-	NMBM01240149_1435	-	-	hypothetical protein
1349	0.122564	1573747	1574148	-	133	385342341	-	NMBM01240149_1436	-	-	hypothetical protein
1350	0.111873	1574961	1575278	-	105	385342342	-	NMBM01240149_1437	-	-	hypothetical protein
1353	0.119507	1577617	1578006	-	129	385342345	-	NMBM01240149_1440	-	-	hypothetical protein
1356	0.0842575	1578998	1579141	-	47	385342348	-	NMBM01240149_1443	-	-	hypothetical protein
1358	0.0747266	1579608	1579832	-	74	385342350	-	NMBM01240149_1445	-	-	hypothetical protein
1361	0.115423	1582534	1582821	-	95	385342353	-	NMBM01240149_1448	-	-	hypothetical protein
1363	0.120504	1584736	1585023	-	95	385342355	-	NMBM01240149_1450	-	-	ribonuclease barnase inhibitor barstar
1364	0.0984475	1585192	1585365	-	57	385342356	-	NMBM01240149_1451	-	-	putative lipoprotein
1365	0.123	1585406	1585870	-	154	385342357	-	NMBM01240149_1452	-	-	hypothetical protein
1384	0.131789	1603975	1605087	-	370	385342376	-	NMBM01240149_1472	-	-	glycosyltransferase PglE
1423	0.124949	1648239	1648892	-	217	385342415	-	NMBM01240149_1511	-	-	hypothetical protein
1424	0.129023	1649234	1649668	-	144	385342416	-	NMBM01240149_1512	-	-	hypothetical protein
1426	0.121056	1650829	1651368	-	179	385342418	-	NMBM01240149_1514	-	-	hypothetical protein
1491	0.128365	1725345	1725791	-	148	385342483	-	NMBM01240149_1583	-	-	hypothetical protein
1492	0.113376	1726360	1726923	-	187	385342484	-	NMBM01240149_1584	-	-	hypothetical protein
1495	0.125246	1731813	1732196	-	127	385342487	-	NMBM01240149_1588	-	-	hypothetical protein
1497	0.0919072	1734553	1734813	-	86	385342489	-	NMBM01240149_1590	-	-	hypothetical protein
1498	0.116901	1735199	1735324	-	41	385342490	-	NMBM01240149_1591	-	-	hypothetical protein
1505	0.127755	1756757	1757203	+	148	385342497	-	NMBM01240149_1599	-	-	hypothetical protein
1511	0.105219	1765467	1765664	+	65	385342503	-	NMBM01240149_1605	-	-	hypothetical protein
1559	0.1225	1822360	1823565	-	401	385342551	-	NMBM01240149_1656	-	-	hypothetical protein
1612	0.129588	1891298	1891621	+	107	385342604	-	NMBM01240149_1712	-	-	hypothetical protein
1613	0.128991	1891856	1892125	+	89	385342605	-	NMBM01240149_1713	-	-	hypothetical protein
1614	0.13348	1892246	1892791	+	181	385342606	-	NMBM01240149_1714	-	-	hypothetical protein
1616	0.122018	1893535	1893990	+	151	385342608	-	NMBM01240149_1716	-	-	hypothetical protein
1617	0.130585	1894068	1894445	+	125	385342609	-	NMBM01240149_1717	-	-	hypothetical protein
1618	0.126366	1894828	1895151	+	107	385342610	-	NMBM01240149_1718	-	-	hypothetical protein
1702	0.123869	1993997	1994293	-	98	385342694	-	NMBM01240149_1814	-	-	hypothetical protein
1719	0.133294	2009393	2009734	-	113	385342711	-	NMBM01240149_1831	-	-	hypothetical protein
1726	0.126663	2015642	2016079	-	145	385342718	-	NMBM01240149_1838	-	-	hypothetical protein
1734	0.133217	2024110	2024469	+	119	385342726	-	NMBM01240149_1847	-	-	hypothetical protein
1744	0.132674	2037292	2037627	-	111	385342736	-	NMBM01240149_1857	-	-	hypothetical protein
1745	0.124462	2037881	2038354	-	157	385342737	-	NMBM01240149_1858	-	-	hypothetical protein
1747	0.115176	2038775	2039098	-	107	385342739	-	NMBM01240149_1860	-	-	hypothetical protein
1768	0.101474	2065338	2065637	-	99	385342760	-	NMBM01240149_1885	-	-	hypothetical protein
1799	0.128384	2103813	2104799	-	328	385342791	rpoA	NMBM01240149_1917	-	-	DNA-directed RNA polymerase subunit alpha
1804	0.111018	2106442	2106660	-	72	385342796	infA	NMBM01240149_1922	-	-	translation initiation factor IF-1
1805	0.13425	2106665	2107975	-	436	385342797	secY	NMBM01240149_1923	-	-	preprotein translocase subunit SecY
1834	0.130414	2122845	2122970	+	41	385342826	-	NMBM01240149_1952	-	-	hypothetical protein
1841	0.0907687	2134173	2134709	-	178	385342833	nusG	NMBM01240149_1959	-	-	transcription termination/antitermination factor NusG
1886	0.123801	2174135	2174518	+	127	385342878	-	NMBM01240149_2009	-	-	hypothetical protein
1887	0.127473	2175106	2175516	+	136	385342879	-	NMBM01240149_2010	-	-	hypothetical protein
1889	0.114922	2177468	2177674	+	68	385342881	-	NMBM01240149_2012	-	-	hypothetical protein
1890	0.0846474	2177915	2178040	+	41	385342882	-	NMBM01240149_2013	-	-	hypothetical protein
1892	0.119849	2178819	2179280	+	153	385342884	-	NMBM01240149_2015	-	-	hypothetical protein
1893	0.133272	2179563	2179742	+	59	385342885	-	NMBM01240149_2016	-	-	hypothetical protein
1894	0.10657	2179765	2180067	+	100	385342886	-	NMBM01240149_2017	-	-	hypothetical protein
1895	0.110654	2180565	2180753	+	62	385342887	-	NMBM01240149_2018	-	-	hypothetical protein
1896	0.131021	2180756	2181100	+	114	385342888	-	NMBM01240149_2019	-	-	hypothetical protein
1897	0.126886	2181138	2181482	+	114	385342889	-	NMBM01240149_2020	-	-	hypothetical protein
1899	0.100355	2182696	2182824	+	42	385342891	-	NMBM01240149_2022	-	-	hypothetical protein
1900	0.0860638	2183182	2183634	+	150	385342892	-	NMBM01240149_2023	-	-	hypothetical protein
1901	0.127983	2183638	2184039	+	133	385342893	-	NMBM01240149_2024	-	-	hypothetical protein
1902	0.100072	2184459	2184602	-	47	385342894	-	NMBM01240149_2025	-	-	hypothetical protein
1903	0.133355	2184685	2185041	+	118	385342895	-	NMBM01240149_2026	-	-	hypothetical protein
1904	0.125513	2185214	2185588	+	124	385342896	-	NMBM01240149_2027	-	-	hypothetical protein

## Sheet: NmB_NC_017515
NC_017515	genome_average	0.41129	stdev	0.140492
window	avgR2	start	end	strand	length	code	gene	syn	x	COG	protein
37	0.118125	42893	43177	+	94	385850321	-	NMBM04240196_0041	-	-	GIY-YIG catalytic domain-containing protein
66	0.117983	84741	85280	+	179	385850350	-	NMBM04240196_0079	-	-	transposase IS4 family
67	0.129529	85337	86470	+	377	385850351	siaA	NMBM04240196_0080	-	-	UDP-N-acetylglucosamine 2-epimerase
70	0.128767	88294	89781	+	495	385850354	siaD	NMBM04240196_0083	-	-	alpha-2,8-polysialyltransferase SiaD
76	0.112587	95840	96448	-	202	385850360	-	NMBM04240196_0089	-	-	transposase IS4 family
87	0.129365	115669	115815	-	48	385850371	-	NMBM04240196_0102	-	-	hypothetical protein
106	0.129537	135809	136360	-	183	385850390	-	NMBM04240196_0123	-	-	hypothetical protein
112	0.0905143	139965	140501	+	178	385850396	nusG	NMBM04240196_0133	-	-	transcription termination/antitermination factor NusG
149	0.11561	168003	168221	+	72	385850433	infA	NMBM04240196_0170	-	-	translation initiation factor IF-1
150	0.0747108	168242	168355	+	37	385850434	-	NMBM04240196_0171	-	-	hypothetical protein
184	0.11784	208892	209302	+	136	385850468	-	NMBM04240196_0207	-	-	hypothetical protein
203	0.119763	234872	235195	+	107	385850487	-	NMBM04240196_0232	-	-	hypothetical protein
205	0.127662	235616	236089	+	157	385850489	-	NMBM04240196_0234	-	-	hypothetical protein
250	0.129666	279640	279936	+	98	385850534	-	NMBM04240196_0279	-	-	hypothetical protein
335	0.128296	378922	379299	-	125	385850619	-	NMBM04240196_0376	-	-	hypothetical protein
338	0.1138	380582	380812	-	76	385850622	-	NMBM04240196_0379	-	-	hypothetical protein
339	0.110038	382615	382842	-	75	385850623	-	NMBM04240196_0381	-	-	hypothetical protein
441	0.107686	513290	513487	-	65	385850725	-	NMBM04240196_0492	-	-	hypothetical protein
450	0.12609	523797	524315	+	172	385850734	-	NMBM04240196_0503	-	-	hypothetical protein
451	0.120854	524451	525251	+	266	385850735	-	NMBM04240196_0504	-	-	putative cation efflux protein
463	0.126186	542306	542563	+	85	385850747	-	NMBM04240196_0517	-	-	hypothetical protein
470	0.128821	552161	552535	-	124	385850754	-	NMBM04240196_0524	-	-	hypothetical protein
620	0.127188	744515	745018	+	167	385850904	-	NMBM04240196_0693	-	-	outer membrane autotransporter N-terminal domain, disrupted by a transposase
621	0.117983	745005	745544	-	179	385850905	-	NMBM04240196_0694	-	-	transposase IS4 family
623	0.130277	749048	749344	-	98	385850907	-	NMBM04240196_0697	-	-	putative lipoprotein
666	0.0984398	801789	802238	+	149	385850950	-	NMBM04240196_0740	-	-	putative lipoprotein
726	0.128768	885779	886432	-	217	385851010	-	NMBM04240196_0803	-	-	hypothetical protein
729	0.128795	888578	888715	+	45	385851013	-	NMBM04240196_0806	-	-	hypothetical protein
731	0.0505358	892943	893503	-	186	385851015	sodC	NMBM04240196_0809	-	-	superoxide dismutase Cu-Zn
767	0.0514219	939065	939202	+	45	385851051	-	NMBM04240196_0848	-	-	hypothetical protein
848	0.120064	1042896	1044011	+	371	385851132	glxK	NMBM04240196_0932	-	-	glycerate kinase
855	0.117983	1052946	1053485	+	179	385851139	-	NMBM04240196_0941	-	-	transposase IS4 family
910	0.126188	1115440	1115901	+	153	385851194	-	NMBM04240196_0998	-	-	hypothetical protein
928	0.129376	1140033	1140398	-	121	385851212	-	NMBM04240196_1019	-	-	hypothetical protein
940	0.103181	1151102	1151308	+	68	385851224	-	NMBM04240196_1032	-	-	hypothetical protein
974	0.129772	1181410	1182000	+	196	385851258	-	NMBM04240196_1067	-	-	hypothetical protein
991	0.0550641	1190743	1190913	+	56	385851275	-	NMBM04240196_1084	-	-	hypothetical protein
1011	0.110542	1213330	1215105	+	591	385851295	ggt	NMBM04240196_1105	-	-	gamma-glutamyltransferase
1055	0.0457355	1265096	1265290	-	64	385851339	-	NMBM04240196_1152	-	-	hypothetical protein
1081	0.054994	1292431	1292559	-	42	385851365	-	NMBM04240196_1180	-	-	hypothetical protein
1093	0.107686	1302753	1302950	-	65	385851377	-	NMBM04240196_1192	-	-	hypothetical protein
1096	0.105788	1304776	1304949	+	57	385851380	-	NMBM04240196_1195	-	-	putative family transposase
1155	0.0964649	1369801	1370016	+	71	385851439	-	NMBM04240196_1255	-	-	hypothetical protein
1194	0.11708	1408602	1408973	+	123	385851478	-	NMBM04240196_1302	-	-	hypothetical protein
1199	0.113385	1410783	1411073	+	96	385851483	-	NMBM04240196_1307	-	-	hypothetical protein
1200	0.0491018	1411100	1411270	+	56	385851484	-	NMBM04240196_1308	-	-	hypothetical protein
1201	0.128974	1411339	1411611	+	90	385851485	-	NMBM04240196_1309	-	-	putative lipoprotein
1205	0.10312	1413300	1413467	+	55	385851489	-	NMBM04240196_1314	-	-	hypothetical protein
1232	0.0736306	1448518	1449078	-	186	385851516	-	NMBM04240196_1345	-	-	hypothetical protein
1233	0.0749984	1449192	1449584	-	130	385851517	-	NMBM04240196_1346	-	-	NUMOD1 domain protein
1234	0.0547471	1449792	1450196	-	134	385851518	-	NMBM04240196_1347	-	-	hypothetical protein
1236	0.127272	1450725	1451162	-	145	385851520	-	NMBM04240196_1349	-	-	hypothetical protein
1237	0.06112	1451134	1451454	-	106	385851521	-	NMBM04240196_1350	-	-	hypothetical protein
1318	0.0383028	1530111	1530350	-	79	385851602	-	NMBM04240196_1433	-	-	hypothetical protein
1323	0.13024	1534481	1535131	-	216	385851607	-	NMBM04240196_1438	-	-	putative DNA methylase
1327	0.118291	1538910	1539119	-	69	385851611	-	NMBM04240196_1442	-	-	hypothetical protein
1391	0.117739	1606812	1607141	-	109	385851675	-	NMBM04240196_1510	-	-	hypothetical protein
1393	0.116722	1608009	1608326	-	105	385851677	-	NMBM04240196_1512	-	-	hypothetical protein
1398	0.0769128	1611547	1611771	-	74	385851682	-	NMBM04240196_1517	-	-	hypothetical protein
1399	0.114985	1612270	1612692	-	140	385851683	-	NMBM04240196_1518	-	-	hypothetical protein
1401	0.126258	1614472	1614759	-	95	385851685	-	NMBM04240196_1520	-	-	ribonuclease barnase inhibitor barstar
1402	0.100824	1614928	1615101	-	57	385851686	-	NMBM04240196_1521	-	-	putative lipoprotein
1403	0.129359	1615142	1615606	-	154	385851687	-	NMBM04240196_1522	-	-	hypothetical protein
1521	0.0895905	1751007	1751351	-	114	385851805	-	NMBM04240196_1647	-	-	hypothetical protein
1525	0.118875	1754073	1754495	-	140	385851809	-	NMBM04240196_1651	-	-	hypothetical protein
1527	0.121443	1756128	1756502	-	124	385851811	-	NMBM04240196_1653	-	-	hypothetical protein
1528	0.126744	1756780	1757157	-	125	385851812	-	NMBM04240196_1654	-	-	hypothetical protein
1534	0.111602	1765930	1766193	-	87	385851818	-	NMBM04240196_1660	-	-	hypothetical protein
1536	0.130135	1768786	1769169	-	127	385851820	-	NMBM04240196_1662	-	-	hypothetical protein
1541	0.123632	1786914	1787237	+	107	385851825	-	NMBM04240196_1668	-	-	hypothetical protein
1543	0.12502	1788426	1788947	+	173	385851827	-	NMBM04240196_1670	-	-	hypothetical protein
1544	0.127737	1789364	1789618	+	84	385851828	-	NMBM04240196_1672	-	-	hypothetical protein
1549	0.107686	1794577	1794774	+	65	385851833	-	NMBM04240196_1677	-	-	hypothetical protein
1557	0.097273	1800422	1800610	+	62	385851841	-	NMBM04240196_1685	-	-	putative hemagglutinin/hemolysin family protein
1561	0.110591	1802426	1802863	+	145	385851845	vapD	NMBM04240196_1689	-	-	virulence associated protein D
1564	0.0870401	1803757	1803951	+	64	385851848	-	NMBM04240196_1692	-	-	hypothetical protein
1569	0.104008	1811896	1812297	-	133	385851853	-	NMBM04240196_1698	-	-	hemolysin-activating acyltransferase, HlyC family protein
1570	0.124672	1812463	1812777	-	104	385851854	-	NMBM04240196_1699	-	-	putative lipoprotein
1571	0.119395	1812789	1813097	-	102	385851855	-	NMBM04240196_1700	-	-	hypothetical protein
1575	0.124842	1823722	1824210	-	162	385851859	-	NMBM04240196_1705	-	-	hypothetical protein
1580	0.129556	1831369	1831878	-	169	385851864	-	NMBM04240196_1710	-	-	hypothetical protein
1586	0.0448858	1841704	1842063	-	119	385851870	-	NMBM04240196_1717	-	-	hypothetical protein
1587	0.129342	1842047	1842256	-	69	385851871	-	NMBM04240196_1718	-	-	hypothetical protein
1603	0.102018	1860601	1860744	+	47	385851887	-	NMBM04240196_1735	-	-	hypothetical protein
1606	0.130224	1864602	1864808	-	68	385851890	-	NMBM04240196_1738	-	-	hypothetical protein
1608	0.117983	1866040	1866579	-	179	385851892	-	NMBM04240196_1740	-	-	transposase IS4 family
1656	0.115218	1935761	1935898	+	45	385851940	-	NMBM04240196_1790	-	-	hypothetical protein
1660	0.130259	1938003	1938551	+	182	385851944	-	NMBM04240196_1794	-	-	hypothetical protein
1765	0.127922	2043906	2044295	+	129	385852049	-	NMBM04240196_1904	-	-	hypothetical protein
1766	0.0952958	2044304	2044504	+	66	385852050	-	NMBM04240196_1905	-	-	hypothetical protein
1810	0.124814	2110458	2111102	-	214	385852094	-	NMBM04240196_1949	-	-	hypothetical protein
1811	0.085752	2111183	2111431	-	82	385852095	-	NMBM04240196_1950	-	-	hypothetical protein
1813	0.114632	2111868	2112065	+	65	385852097	-	NMBM04240196_1952	-	-	hypothetical protein
1814	0.12656	2112226	2112675	-	149	385852098	-	NMBM04240196_1953	-	-	prepilin-type N-terminal cleavage/methylation domain-containing protein
1836	0.0984814	2135695	2136012	+	105	385852120	-	NMBM04240196_1980	-	-	pemK family protein
1902	0.125961	2204387	2204746	+	119	385852186	-	NMBM04240196_2050	-	-	hypothetical protein
1904	0.12037	2205987	2206193	+	68	385852188	-	NMBM04240196_2052	-	-	hypothetical protein
1905	0.0861687	2206434	2206559	+	41	385852189	-	NMBM04240196_2053	-	-	hypothetical protein
1907	0.124423	2207359	2207643	+	94	385852191	-	NMBM04240196_2055	-	-	hypothetical protein
1911	0.104887	2209565	2209693	+	42	385852195	-	NMBM04240196_2059	-	-	hypothetical protein
1912	0.0905701	2210051	2210503	+	150	385852196	-	NMBM04240196_2060	-	-	hypothetical protein
1914	0.103692	2211328	2211471	-	47	385852198	-	NMBM04240196_2062	-	-	hypothetical protein
1939	0.0921348	2240633	2240950	+	105	385852223	-	NMBM04240196_2087	-	-	hypothetical protein

[truncated: 8 more sheets: NmB_NC_017516, NmB_NC_017517, NmB_NC_017518, NmC_NC_008767, NmC_NC_010120, NmC_NC_017501, Nm_NC_013016, Nl_NC_014752]
