# Supplementary material for: Where does Neisseria acquire foreign DNA from: an examination of the source of genomic and pathogenic islands and the evolution of the Neisseria genus
Source: BMC Evol Biol. 2013 Sep 4;13:184. doi: 10.1186/1471-2148-13-184 (PMC3848584; doi:10.1186/1471-2148-13-184)
Supplement: Additional file 9: Table S3 — Lists the maximum homology score (R2) to genes within other Neisseria strains for each gRUCP. [file 1471-2148-13-184-S9.xlsx]

## Sheet: all_data
serogroup	species	accession #		A	A	B	B	B	B	B	B	B	B carrier	C	C	C	cln carrier	Ng	Ng	Ng	Nl	#genomes RUCP is likely present (>90%)
				meningitidis	meningitidis	meningitidis	meningitidis	meningitidis	meningitidis	meningitidis	meningitidis	meningitidis	meningitidis	meningitidis	meningitidis	meningitidis	meningitidis	gonorrhoeae	gonorrhoeae	gonorrhoeae	lactamica
				NC_003116	NC_017512	NC_003112	NC_017513	NC_017514	NC_017515	NC_017516	NC_017517	NC_017518	NC_017505	NC_008767	NC_010120	NC_017501	NC_013016	NC_002946	NC_011035	NC_017511	NC_014752
A	meningitidis	NC_003116	2	1	1	0.990319	0.990319	0.996381	0.990319	0.990319	1	0.996381	0.910862	1	0.989826	0.990319	0.779215	0.772733	0.785317	0.789642	0.782138	13
		NC_003116	11	1	1	0.993844	0.924095	0.990204	0.990204	0.993844	1	0.93078	0.997999	0.990204	0.940493	0.939424	0.992538	0.911957	0.915455	0.909786	0.925448	18
		NC_003116	20	1	0.844035	0.860731	0.921318	0.878587	0.869378	0.838208	0.9124	0.840553	0.911417	1	0.994541	0.869378	0.808835	0.868915	0.917823	0.864495	0.846087	7
		NC_003116	21	1	0.99257	0.99257	0.954687	0.99257	0.99257	0.99257	0.994467	0.99257	0.99257	0.99257	0.99257	0.99257	0.952319	0.994916	0.940018	0.945804	0.993244	18
		NC_003116	22	1	1	0.975163	0.736769	0.741474	0.771472	0.771472	0.771472	0.741474	0.782775	1	0.97767	1	0.686901	0.72707	0.760366	0.737254	0.934605	7
		NC_003116	32	1	1	0.757185	0.741703	1	0.752581	0.752581	0.716941	1	0.757636	1	0.757636	0.916101	0.74997	0.732744	0.916101	0.916101	0.950315	9
		NC_003116	33	1	1	1	1	1	1	1	1	1	0.978568	1	1	0.995591	1	0.952464	0.940045	0.946411	0.964784	18
		NC_003116	35	1	1	0.790573	0.996323	0.996323	0.996323	0.790573	0.996323	0.996323	0.994722	0.996323	0.853218	0.970934	0.996323	0.825991	0.825991	0.83097	0.985313	12
		NC_003116	56	1	0.886245	0.919375	0.970807	0.910901	0.888967	0.888967	0.993396	0.886245	0.919375	0.970807	0.943729	0.941382	0.910901	0.77144	0.753921	0.766265	0.89003	10
		NC_003116	84	1	1	0.496628	0.501947	0.488021	0.496628	0.496628	0.486996	0.488021	0.515006	0.485143	0.550476	0.515006	0.606095	0.496411	0.565495	0.466443	0.465669	2
		NC_003116	90	1	1	1	1	0.998759	1	1	1	0.998759	0.998759	1	0.9988	1	0.998759	0.993784	0.992674	0.992674	0.878061	17
		NC_003116	95	1	1	1	1	1	1	1	1	1	1	1	1	1	0.985236	0.972983	0.747821	0.714465	0.784357	15
		NC_003116	96	1	0.992274	1	1	1	0.999663	1	0.999663	1	0.992274	1	0.999703	0.999663	0.999568	0.998197	0.999066	0.999066	0.887229	17
		NC_003116	134	1	1	1	0.994931	1	0.994931	1	0.993134	1	1	0.994931	0.934366	1	0.994982	0.963061	0.742678	0.641223	0.751943	15
		NC_003116	135	1	1	0.994156	0.994156	0.994156	0.994156	0.994156	0.994156	0.837382	0.994156	0.994156	0.994156	0.994156	0.994156	0.973243	0.829182	0.829182	0.883713	14
		NC_003116	140	1	1	0.991778	0.933837	0.924834	0.985965	0.991778	0.994189	0.924834	0.926057	0.992252	1	0.991778	0.933837	0.917378	0.916103	0.916103	0.921253	18
		NC_003116	158	1	0.991912	0.934448	0.895944	0.895944	0.902701	0.926638	0.895944	0.895944	0.885375	0.991912	1	1	1	0.998322	0.905563	0.8627	0.904654	12
		NC_003116	178	1	1	0.912937	0.903113	0.912937	0.912937	0.912937	0.912937	0.912937	0.912937	0.903113	0.911331	0.911331	0.927098	0.909766	0.910475	0.910475	0.933471	18
		NC_003116	179	1	1	0.947807	0.926	0.947807	0.947807	0.947807	0.951711	0.947807	0.947807	0.95284	0.95284	0.95284	0.929482	0.956536	0.956405	0.956405	0.95892	18
		NC_003116	180	1	1	0.930241	0.934784	0.935285	0.934784	0.934784	0.930863	0.935285	0.934784	0.919105	0.919105	0.924454	0.908785	0.945068	0.910779	0.918099	0.945148	18
		NC_003116	181	1	1	0.968317	0.95538	0.95538	0.968317	0.968317	0.96515	0.95538	0.968317	0.954298	0.963293	0.957316	0.945714	0.944554	0.938103	0.938103	0.949869	18
		NC_003116	188	1	0.63975	0.77914	0.664996	0.671081	0.664996	0.664996	0.671081	0.671081	0.607365	1	0.985255	0.590998	0.569733	0.592278	0.629877	0.607033	0.972081	4
		NC_003116	209	1	1	0.986492	1	0.848883	0.964082	0.986492	0.848883	0.848883	0.848883	1	0.990195	0.851306	0.835887	0.668724	0.668724	0.623729	0.71631	8
		NC_003116	252	1	1	0.993824	0.980128	0.686267	0.980128	0.993824	0.707783	0.710159	0.710718	0.707783	0.987707	0.980128	1	0.959005	0.69222	0.831979	0.961656	11
		NC_003116	263	1	0.997929	0.996687	0.995707	0.996687	1	0.996687	1	0.996687	1	0.88821	0.997202	0.996687	0.999343	0.996401	0.855017	0.860906	0.995035	15
		NC_003116	264	1	0.695991	1	0.689956	0.71977	0.695991	0.706937	0.680692	0.713048	1	1	1	0.705526	0.696819	0.697858	0.697858	0.697858	0.735882	5
		NC_003116	265	1	1	0.995893	0.927504	0.995893	0.995257	0.995893	0.994611	0.995893	0.995893	0.995517	0.995893	0.995517	0.995517	0.985042	0.985042	0.985042	0.985508	18
		NC_003116	266	1	0.997983	1	0.918033	0.907304	0.906464	0.906464	0.993514	0.929748	0.907304	0.907304	0.902479	0.998963	0.894967	0.876112	0.902345	0.876112	0.959923	15
		NC_003116	267	1	1	1	0.915369	0.998727	1	1	0.991047	0.998727	0.915369	0.93482	0.93482	1	0.915369	0.935499	0.936231	0.936231	0.995423	18
		NC_003116	268	1	1	1	0.90362	0.916274	0.937705	0.920832	0.926049	1	0.920832	1	0.913007	1	0.922901	1	0.917602	1	0.942859	18
		NC_003116	269	1	1	1	0.885725	1	0.89363	1	1	1	0.885725	0.889624	0.885725	1	0.828495	0.984848	0.864529	0.888037	0.982791	10
		NC_003116	270	1	1	1	0.978171	0.977418	0.946223	0.998743	0.993409	0.998743	0.977896	0.977896	0.977896	0.977418	0.977896	0.933425	0.982681	0.982681	0.978064	18
		NC_003116	271	1	1	0.754703	0.764208	0.795555	0.750187	0.797492	0.795555	0.795555	0.80347	0.736555	0.797492	0.975377	0.747575	0.732094	0.743739	0.733481	0.763356	3
		NC_003116	272	1	1	1	0.948396	1	1	1	1	1	0.957262	0.99235	1	1	0.937942	0.904466	1	1	1	18
		NC_003116	273	1	1	0.933329	0.743458	0.795631	0.795631	0.795631	0.795631	0.750436	0.708697	0.934012	0.745315	0.933329	0.709575	0.757665	0.729091	0.729091	0.73306	5
		NC_003116	274	1	0.542011	0.645551	0.557476	0.557476	0.551146	0.56005	0.532662	0.557476	0.645551	0.659031	0.550255	0.551146	0.561873	0.502516	0.530766	0.452347	0.514118	1
		NC_003116	275	1	1	1	0.853949	1	1	1	1	0.853949	0.835942	1	1	1	0.865718	0.850877	0.831988	0.850086	0.844669	10
		NC_003116	337	1	0.925287	0.94802	0.952551	0.925287	0.981078	0.950244	0.94025	0.925287	0.918327	0.918327	0.965355	0.952551	0.92787	0.437305	0.449123	0.477239	0.396211	14
		NC_003116	359	1	1	0.990307	0.994418	0.996036	0.990307	0.990307	0.996036	0.996036	0.996036	0.994418	0.990307	0.989571	0.996036	0.993566	0.82621	0.828414	0.955767	16
		NC_003116	360	1	1	0.989918	0.902831	0.902831	0.902831	0.902831	0.897387	0.902831	1	0.989918	0.879106	0.984089	0.856956	0.863177	0.855321	0.86101	0.856014	11
		NC_003116	362	1	1	0.914121	0.989867	0.881202	0.881297	0.884615	0.999515	0.911645	0.911645	0.989349	0.911645	0.990367	0.870685	0.873984	0.920592	0.914988	0.853028	12
		NC_003116	393	1	0.488408	0.951765	0.488408	0.8501	0.916759	0.951765	0.931139	0.8501	0.8501	0.931139	0.769265	0.963311	0.925784	0.780807	0.780807	0.780807	0.843611	8
		NC_003116	408	1	1	0.665084	0.98115	0.98115	0.98115	0.616009	0.98115	0.98115	0.667914	0.98115	1	0.98115	0.98115	0.583256	0.602274	0.589111	0.578252	11
		NC_003116	409	1	1	0.933178	1	1	0.998595	0.938219	1	1	0.929348	1	1	0.998775	0.998775	0.95297	0.913688	0.953946	0.946635	18
		NC_003116	422	1	1	0.982565	0.992608	0.981109	0.993244	0.982565	0.990696	0.981109	0.990689	0.998128	0.99341	0.982565	0.986587	0.989597	0.877939	0.877939	0.987981	16
		NC_003116	460	1	0.987464	1	0.987464	0.993757	0.987464	0.959837	0.987464	0.993757	0.987464	0.987464	0.987464	0.83208	0.927521	0.985507	0.969038	0.937787	0.871267	16
		NC_003116	512	1	1	0.897672	1	0.894099	1	0.897666	0.909713	0.894099	0.894099	1	1	0.927264	0.89761	0.893502	0.968037	0.978119	0.919522	11
		NC_003116	513	1	1	0.930352	1	0.908017	1	0.934162	0.910206	0.905805	0.90308	1	1	0.933554	0.91785	0.917522	0.912782	0.916573	0.930982	18
		NC_003116	515	1	0.582316	0.599497	0.581219	0.573201	0.591342	0.591342	0.582316	0.573201	0.573201	0.716817	0.712264	0.596291	0.619096	0.635416	0.642829	0.642829	0.559268	1
		NC_003116	516	1	0.590349	0.590349	1	0.959364	1	0.590349	0.959364	0.959364	0.959364	0.959364	0.959364	0.590349	0.829733	0.59206	0.535237	0.535237	0.548111	9
		NC_003116	577	1	1	0.995624	0.931836	0.931836	0.931836	0.931244	0.927941	0.931836	0.923619	0.995624	0.917294	0.981034	0.995113	0.904709	0.918349	0.919797	0.940113	18
		NC_003116	578	1	0.891984	0.891984	0.704118	0.714325	0.708731	0.714325	0.704118	0.714325	0.714325	0.903951	1	0.714325	0.869003	0.914719	0.769832	0.780621	0.61054	4
		NC_003116	580	1	1	1	0.995056	0.995056	0.995056	0.995056	0.995056	0.995056	1	1	0.995056	1	1	0.824592	0.824592	0.824592	0.833336	14
		NC_003116	583	1	1	0.954924	1	0.998429	1	0.954924	0.957116	0.998429	0.954924	1	0.949643	1	0.957797	0.935459	0.934647	0.934647	0.958327	18
		NC_003116	585	1	0.998732	1	1	1	1	0.947009	0.997017	1	0.947009	0.95109	0.958048	0.998671	0.954697	0.939922	0.944975	0.944975	0.95004	18
		NC_003116	587	1	0.998858	0.997012	0.945118	0.945118	0.993265	0.945118	0.953283	0.998124	0.941309	0.992526	0.945118	0.994615	0.929323	0.94058	0.937692	0.935655	0.94288	18
		NC_003116	588	1	0.996819	1	0.994635	0.994635	0.818782	0.769344	0.994635	1	0.766303	1	0.996819	1	0.805593	0.771971	0.818634	0.78711	0.774354	10
		NC_003116	591	1	0.81311	0.833352	0.964688	0.807442	0.977519	0.977519	0.964688	0.946148	0.957686	0.729397	0.748813	0.81311	0.958699	0.675393	0.692353	0.692353	0.60736	8
		NC_003116	592	1	0.980482	1	0.937452	0.942997	0.943323	0.95153	0.9386	0.942997	0.935938	0.980482	0.961999	0.980482	0.957816	0.942559	0.934891	0.934891	0.952536	18
		NC_003116	593	1	1	1	1	0.996389	0.999274	0.999274	1	0.996389	1	0.999273	0.999274	1	1	0.95467	0.95467	0.95467	0.965722	18
		NC_003116	661	1	1	0.949518	0.949492	0.949492	0.974709	0.973134	0.949492	0.949492	0.949492	0.949492	0.947961	0.949492	0.936637	0.940309	0.921392	0.921392	0.94259	18
		NC_003116	664	1	1	0.75048	0.741131	0.736798	0.750984	0.75048	0.741131	0.736798	0.75048	0.75048	0.741131	0.728708	0.676506	0.743209	0.747472	0.708085	0.930615	3
		NC_003116	668	1	1	0.961621	0.996483	0.992001	0.966477	0.966477	0.997093	0.911517	0.990745	0.997093	0.978476	0.997943	0.996927	0.902549	0.907412	0.907412	0.911002	18
		NC_003116	669	1	1	0.831621	0.827109	0.825682	0.839734	0.837278	0.832083	0.825682	0.829031	0.830792	0.852027	1	0.816248	0.81691	0.846578	0.81929	0.879192	3
		NC_003116	670	1	1	0.960594	1	0.953957	0.952866	0.952866	0.96145	0.997958	0.953178	0.955892	0.957235	1	0.969752	0.935536	0.935536	0.935536	0.959432	18
		NC_003116	706	1	0.78348	0.81404	0.794017	0.990201	0.810181	0.81404	0.812832	0.890841	0.994536	0.994448	0.826114	0.887107	0.812832	0.805113	0.796752	0.806931	0.992638	5
		NC_003116	725	1	1	0.916027	0.895228	0.895319	0.916027	0.916027	0.916027	0.895319	0.8617	0.995177	1	0.995177	1	0.910241	0.887591	0.887591	1	12
		NC_003116	726	1	1	0.71443	0.974227	0.974227	0.974227	0.71443	0.523388	0.974227	0.71443	0.57109	0.974227	0.98215	0.505156	0.588664	0.579201	0.529038	1	9
		NC_003116	727	1	1	0.941771	0.897139	0.897839	0.997832	0.939226	0.911599	0.994282	0.996649	0.900881	0.895513	0.993866	0.951634	0.939696	0.86698	0.906042	0.90514	14
		NC_003116	728	1	0.989485	0.947254	0.947254	0.942144	0.942144	0.947254	0.945395	0.942144	0.940195	0.942144	0.940195	0.940195	0.978965	0.943542	0.900471	0.935482	0.94725	18
		NC_003116	729	1	1	0.994113	0.994113	0.995287	0.995287	0.994113	0.995287	0.995287	0.997664	0.995287	0.997664	0.997664	0.945753	0.92193	0.919869	0.919869	0.948393	18
		NC_003116	747	1	0.766237	1	0.860054	0.860054	0.796527	0.77217	0.860054	0.78018	0.780256	1	1	0.774437	0.812884	0.823895	0.918401	0.823895	0.844601	5
		NC_003116	795	1	1	0.940045	0.920001	0.940045	0.940045	0.940045	0.999797	0.940045	0.940045	0.906084	0.998277	0.998277	0.931957	0.894836	0.908078	0.90616	0.913201	17
		NC_003116	796	1	1	0.906035	0.908249	0.906354	0.903226	0.906035	1	0.906354	0.917132	0.935651	0.998887	0.998887	0.899814	0.937523	0.936205	0.936205	0.935065	17
		NC_003116	801	1	1	0.923481	0.919217	0.919217	0.962448	0.88235	0.88235	0.919217	0.894223	0.367769	0.951929	1	0.385848	0.444485	0.383068	0.507595	0.37541	9
		NC_003116	880	1	0.989658	0.790309	0.304398	0.833281	0.833463	0.803393	0.297369	0.833281	0.314129	0.358688	0.287073	0.348319	0.291237	0.280235	0.473779	0.276654	0.289671	2
		NC_003116	881	1	1	0.873157	0.785437	1	1	1	0.811922	1	0.816394	0.811922	0.871582	0.811922	0.78285	0.815502	0.803283	0.803283	0.787734	6
		NC_003116	883	1	1	0.989166	0.44819	0.97569	0.97569	0.97569	0.483693	0.97569	0.481568	0.412044	0.45789	0.443641	0.524648	0.401897	0.506004	0.506004	0.41652	7
		NC_003116	884	1	0.92443	0.92443	0.309309	0.836034	0.92443	0.92443	0.331909	0.836034	0.365417	0.351378	0.890572	0.313082	0.836571	0.344458	0.34033	0.346985	0.379164	5
		NC_003116	890	1	0.99918	0.95985	0.998527	0.998527	0.96013	0.99201	0.991779	0.998527	0.945155	0.998527	0.998504	0.998451	0.956035	0.967998	0.956928	0.966826	0.997262	18
		NC_003116	912	1	1	0.994771	0.994771	0.992901	0.992901	0.992901	0.933244	0.992901	0.937689	0.998075	0.989399	0.992901	0.930428	0.991171	0.985625	0.985625	0.936006	18
		NC_003116	914	1	1	0.988238	0.988238	0.997091	0.921077	0.997091	1	0.997091	0.990508	0.94146	1	0.998098	0.937535	0.968035	0.946151	0.946151	0.914243	18
		NC_003116	917	1	1	1	1	0.921561	1	0.997805	0.994587	0.921561	0.990479	0.989902	0.994587	0.924308	0.917149	0.898025	0.898637	0.897318	0.997805	15
		NC_003116	918	1	0.826123	0.995445	0.995445	0.995445	0.992002	0.992862	1	0.995445	0.8187	0.995445	0.850068	0.992317	0.854495	0.990861	0.850068	0.825019	0.850068	11
		NC_003116	919	1	1	0.91235	0.880503	0.912001	0.885903	1	0.920635	0.912001	0.91235	1	0.885903	0.912001	0.929237	0.91109	0.963968	0.982814	0.918504	15
		NC_003116	920	1	1	0.605986	0.594328	0.596008	0.582373	0.605986	0.629058	0.626055	0.585733	0.989876	0.599879	0.612094	0.602036	0.671451	0.671451	0.671451	0.637693	3
		NC_003116	922	1	0.862642	0.868974	0.863612	0.882534	1	0.952705	1	0.881199	0.881036	0.863612	0.874823	0.880161	0.981729	0.91332	0.91332	0.861172	0.929538	8
		NC_003116	923	1	1	0.947952	0.96152	0.948908	0.989058	0.991316	0.993395	0.948908	0.947952	0.948097	0.960654	0.983139	0.978162	0.919129	0.919129	0.919129	0.980438	18
		NC_003116	924	1	1	0.946104	0.936873	0.936873	1	0.99887	0.936873	0.936873	0.918493	0.936873	0.936873	0.936873	0.922086	0.949115	0.937953	0.962705	0.942209	18
		NC_003116	994	1	0.920741	0.920741	0.987473	0.991322	0.920741	0.920741	0.921894	0.987496	0.987496	0.920741	0.987496	1	0.987496	0.928067	0.895356	0.906891	0.933018	17
		NC_003116	995	1	0.890305	0.901836	0.882465	0.855396	0.899361	0.901836	0.896294	0.855396	0.857514	0.894783	0.890305	0.901836	1	0.847316	0.843095	0.839923	0.868026	5
		NC_003116	1003	1	1	1	1	1	1	1	1	1	1	1	1	1	1	0.948475	0.948475	0.948475	0.574094	17
		NC_003116	1006	1	0.843462	0.848186	1	0.848186	0.848186	0.848186	1	0.848186	0.848186	0.988568	0.872887	0.872887	0.796315	0.83036	0.829962	0.829962	0.854562	4
		NC_003116	1040	1	0.565473	0.527154	0.559735	0.559735	0.559735	0.476898	0.559735	0.559735	0.572634	0.559735	0.455688	0.585095	1	0.430444	0.469607	0.517508	0.540713	2
		NC_003116	1047	1	1	0.727887	1	0.731975	0.727887	0.727887	1	0.727887	0.997587	1	0.75891	1	0.835818	0.764088	0.738551	0.738551	0.780947	7
		NC_003116	1048	1	1	0.715585	1	0.716164	0.715106	0.715585	1	0.711921	1	1	0.711921	1	0.759953	0.715042	0.729082	0.741282	0.722759	7
		NC_003116	1050	1	0.982152	0.871718	0.856244	0.856244	0.871718	0.871718	0.998981	0.856244	0.981906	0.981906	0.864691	0.998981	0.856679	0.84002	0.842251	0.831837	0.923401	7
		NC_003116	1059	1	1	0.99392	0.99836	0.965029	0.99678	1	1	0.965029	0.977042	0.99836	1	1	0.883525	0.878155	0.869605	0.877943	0.987761	14
		NC_003116	1067	1	0.978619	0.996778	0.998574	0.997571	0.999276	0.996778	0.999276	0.997571	0.99309	0.998574	0.995894	0.995532	0.991296	0.641439	0.95258	0.95258	0.615469	16
		NC_003116	1068	1	0.842902	0.85943	0.846652	0.846652	0.852259	0.852259	0.846652	0.867174	0.852259	0.992525	1	0.867174	0.992525	0.848236	0.839498	0.863887	0.853064	4
		NC_003116	1087	1	0.381949	0.377436	0.680329	0.577691	0.944082	0.445382	0.944082	0.407088	0.367867	0.927114	0.519465	0.362608	0.391926	0.404868	0.389609	0.399351	0.401188	4
		NC_003116	1089	1	1	0.777139	0.788779	0.744806	0.787336	0.744806	0.82	0.772706	0.772706	0.994112	0.772706	1	0.799905	0.761865	0.821186	0.821186	0.776382	4
		NC_003116	1096	1	1	0.473621	0.482411	0.473621	0.473621	0.534732	0.473621	0.482201	0.487419	0.479855	0.958367	0.473621	0.44421	0.39921	0.418084	0.460591	0.564978	3
		NC_003116	1098	1	1	0.843032	0.860588	0.860588	0.839392	0.863836	0.820522	0.850804	0.840405	0.859421	0.840405	0.83556	0.818556	0.836321	0.873793	0.873793	0.875885	2
		NC_003116	1163	1	1	1	0.861155	1	1	1	0.996448	1	1	0.887535	0.998643	0.998302	0.8617	0.907691	0.881906	0.90511	0.983438	14
		NC_003116	1175	1	0.786167	0.974109	0.805804	0.959277	0.88303	0.959277	0.969099	0.959277	0.974109	0.829443	0.574849	0.988447	0.548066	0.495115	0.581536	0.466762	0.501481	8
		NC_003116	1206	1	1	0.941273	0.985314	0.941273	0.941273	0.941273	1	0.941273	0.941273	0.987408	0.981911	0.992645	0.989113	0.941346	0.911117	0.911117	0.937445	18
		NC_003116	1238	1	1	0.995346	0.998381	0.995119	0.998909	0.995346	0.994501	0.995119	0.995346	0.998381	0.991787	0.993397	0.998381	0.79593	0.942244	0.948343	0.784466	16
		NC_003116	1261	1	1	0.999873	0.929791	0.999873	0.999873	0.999538	0.949215	0.999873	0.999704	0.943172	0.999873	0.949215	0.95081	0.923657	0.957077	0.949215	0.949215	18
		NC_003116	1262	1	1	1	0.943126	1	1	1	0.954175	1	1	0.956917	1	0.956817	0.962685	0.930031	0.954175	0.954175	0.954175	18
		NC_003116	1298	1	1	0.914981	0.914981	0.896879	0.914981	0.913694	0.881928	0.896879	0.896879	0.86915	0.883516	0.883516	0.89658	0.853683	0.88509	0.853683	0.901544	7
		NC_003116	1315	1	1	0.996629	0.922735	0.996629	0.996629	0.996629	0.996629	0.996629	0.996629	0.926546	0.926546	0.926546	0.924565	0.927395	0.926131	0.926131	0.937382	18
		NC_003116	1339	1	0.997524	0.793336	0.817981	0.817981	0.796648	0.792491	0.995657	0.799496	0.820571	0.785112	0.799899	0.793336	0.968058	0.947402	0.937652	0.93817	0.926963	8
		NC_003116	1360	1	1	0.996795	0.996795	0.996795	0.996795	0.996795	1	0.996795	0.996795	0.996795	0.996795	1	0.996912	0.516473	0.511722	0.47738	0.431418	14
		NC_003116	1363	1	1	0.998929	0.998929	0.998929	0.998929	0.998929	0.998929	0.957609	0.934617	0.937374	0.93817	0.998929	0.998929	0.944905	0.916317	0.916317	0.941206	18
		NC_003116	1364	1	0.828767	0.828767	0.420058	0.534059	0.436183	0.534059	0.458966	0.419365	0.451381	0.401437	0.419365	0.828767	0.828767	0.455604	0.459949	0.445969	0.392893	1
		NC_003116	1365	1	0.999527	0.999527	0.995869	0.995869	0.997231	0.995869	0.995869	0.995869	0.94093	0.963904	0.952184	0.999527	0.999527	0.944286	0.93738	0.93738	0.969153	18
		NC_003116	1513	1	1	0.949381	0.942648	0.942648	0.942648	0.937921	0.939796	0.942648	0.93841	0.960811	0.998646	0.960811	0.93841	0.948359	0.926758	0.945939	0.956307	18
		NC_003116	1517	1	0.787177	0.954818	1	1	0.954827	0.954818	0.725276	1	1	0.954818	1	0.739144	0.734895	0.787177	0.754648	0.754648	0.822238	10
		NC_003116	1519	1	0.696328	0.790522	1	1	0.804989	0.754388	0.696304	1	1	0.90428	0.790522	0.690205	0.674929	0.694875	0.694875	0.694875	0.691335	6
		NC_003116	1557	1	1	0.571757	0.619864	0.589515	0.549505	0.566602	0.577818	0.589515	0.58543	0.583802	0.648291	0.586756	0.577222	0.625799	0.65413	0.622788	0.626755	2
		NC_003116	1558	1	1	0.792563	0.780037	0.792563	0.792563	0.792563	0.792563	0.762558	0.767444	0.792563	0.792563	0.765773	0.744202	0.736629	0.735231	0.735231	0.812137	2
		NC_003116	1572	1	1	0.832458	0.801753	0.806001	0.801753	0.832458	0.793077	0.800505	0.804328	0.801753	0.836662	0.831206	0.800505	0.78582	0.804279	0.78582	0.836129	2
		NC_003116	1591	1	1	0.802513	0.796676	0.782674	0.823947	0.802513	0.792817	0.782674	0.802513	0.802513	0.760318	0.782674	0.791918	0.767922	0.823551	0.823551	0.781506	2
		NC_003116	1595	1	1	0.381448	0.385442	0.481942	0.481942	0.481942	0.385442	0.481942	0.385442	0.385442	0.42783	0.42783	0.387129	0.356134	0.431873	0.429092	0.498626	2
		NC_003116	1598	1	1	0.693099	0.781703	0.697345	0.684247	0.686485	0.686485	0.697345	0.704548	0.707114	0.72841	0.686485	0.642811	0.714017	0.735268	0.698487	0.670281	2
		NC_003116	1604	1	0.731856	0.747235	0.721247	0.721247	0.721247	0.721247	0.743322	0.721247	0.721247	0.718549	0.738016	0.743322	0.739146	0.73245	0.729105	0.74196	0.747006	1
		NC_003116	1680	1	0.976182	0.988611	0.994625	0.990665	0.967131	0.988611	1	0.990665	0.990665	0.995465	1	0.990665	0.976182	0.95725	0.958288	0.959087	0.947876	18
		NC_003116	1692	1	1	1	0.998962	1	0.999227	1	0.998962	1	0.998962	0.998962	0.99263	1	0.999075	0.784702	0.784702	0.773283	0.80736	14
		NC_003116	1693	1	0.972058	0.998983	0.972316	0.970596	1	1	0.971604	0.918531	0.968481	0.971604	0.986115	0.998983	0.972782	0.949697	0.953222	0.953222	0.919038	18
		NC_003116	1700	1	1	1	1	1	1	1	1	1	1	1	1	1	1	0.948475	0.948475	0.948475	0.574094	17
		NC_003116	1703	1	1	0.996717	0.990466	0.990884	0.990884	0.992245	0.990466	0.990884	0.994945	0.976	0.996069	0.995856	0.853777	0.945409	0.861301	0.962129	0.860515	15
		NC_003116	1734	1	0.944271	0.975553	0.973439	0.944271	0.940065	0.937326	0.944271	0.944271	0.916035	0.984191	0.99697	0.99691	0.996763	0.947801	0.933832	0.94817	0.939616	18
		NC_003116	1785	1	0.914801	0.907636	0.906903	0.906903	0.907054	0.906903	0.913162	0.906903	0.902631	0.908737	0.922099	0.917045	0.907636	0.901223	0.892403	0.901264	0.919091	17
		NC_003116	1801	1	1	0.861206	1	0.845117	0.990283	0.847402	0.863328	0.845117	0.845117	0.99706	1	1	0.837516	0.849147	0.870465	0.974061	0.985366	9
		NC_003116	1803	1	0.949192	0.877855	0.909548	0.877855	0.877855	0.877855	0.94558	0.877855	0.877855	0.877855	1	0.94558	0.851595	0.9772	0.9772	0.9772	0.906875	10
		NC_003116	1804	1	0.947462	0.973302	0.931106	0.975569	0.994193	0.973302	0.923956	0.975569	0.975569	0.977978	0.988527	0.924813	0.909897	0.971042	0.968846	0.97468	0.956029	18
		NC_003116	1805	1	0.992263	0.963171	0.957532	0.949888	0.934923	0.965304	0.966361	0.949888	0.973525	0.963171	0.992263	0.966361	0.972114	0.983385	0.969967	0.871437	0.951366	17
		NC_003116	1806	1	0.945166	0.988115	0.988115	0.97154	0.97154	0.988115	0.988115	0.97154	0.988115	0.990825	0.991834	0.997385	0.945154	0.98543	0.977894	0.977894	0.956772	18
		NC_003116	1810	1	0.889153	0.971013	0.952461	0.943065	0.982514	0.98803	0.970147	0.971351	0.955697	0.986843	0.957373	0.958059	0.994392	0.860482	0.858267	0.864243	0.872611	13
		NC_003116	1822	1	0.824367	0.849703	0.849703	0.849703	0.849703	0.849703	0.849703	0.824367	0.854257	0.994677	0.994677	0.959568	0.961518	0.831613	0.743318	0.743168	0.905474	6
A	meningitidis	NC_017512	33	1	1	0.993824	0.980128	0.686267	0.980128	0.993824	0.707783	0.710159	0.710718	0.707783	0.987707	0.980128	1	0.959005	0.69222	0.831979	0.961656	11
		NC_017512	43	0.997929	1	0.993518	0.995235	0.993518	0.997929	0.993518	0.997929	0.993518	0.997929	0.88287	0.997165	0.993518	0.997405	0.994354	0.866503	0.866503	0.991026	15
		NC_017512	44	1	1	0.995893	0.927504	0.995893	0.995257	0.995893	0.994611	0.995893	0.995893	0.995517	0.995893	0.995517	0.995517	0.985042	0.985042	0.985042	0.985508	18
		NC_017512	45	0.997983	1	0.997983	0.904202	0.896388	0.895814	0.895814	0.994166	0.917127	0.896388	0.896388	0.883446	0.996463	0.887928	0.860415	0.900291	0.866491	0.958251	9
		NC_017512	46	1	1	1	0.915369	0.998727	1	1	0.991047	0.998727	0.915369	0.93482	0.93482	1	0.915369	0.935499	0.936231	0.936231	0.995423	18
		NC_017512	47	1	1	1	0.90362	0.916274	0.937705	0.920832	0.926049	1	0.920832	1	0.913007	1	0.922901	1	0.917602	1	0.942859	18
		NC_017512	48	1	1	1	0.885725	1	0.89363	1	1	1	0.885725	0.889624	0.885725	1	0.828495	0.984848	0.864529	0.888037	0.982791	10
		NC_017512	49	1	1	1	0.978171	0.977418	0.946223	0.998743	0.993409	0.998743	0.977896	0.977896	0.977896	0.977418	0.977896	0.933425	0.982681	0.982681	0.978064	18
		NC_017512	50	1	1	0.754703	0.764208	0.795555	0.750187	0.797492	0.795555	0.795555	0.80347	0.736555	0.797492	0.975377	0.747575	0.732094	0.743739	0.733481	0.763356	3
		NC_017512	51	1	1	1	0.948396	1	1	1	1	1	0.957262	0.99235	1	1	0.937942	0.904466	1	1	1	18
		NC_017512	52	1	1	0.933329	0.743458	0.795631	0.795631	0.795631	0.795631	0.750436	0.708697	0.934012	0.745315	0.933329	0.709575	0.757665	0.729091	0.729091	0.73306	5
		NC_017512	53	1	1	1	0.853949	1	1	1	1	0.853949	0.835942	1	1	1	0.865718	0.850877	0.831988	0.850086	0.844669	10
		NC_017512	115	0.925287	1	0.965964	0.900516	1	0.929132	0.984767	0.94251	1	0.904179	0.904179	0.96824	0.900516	0.924195	0.439494	0.492365	0.492365	0.387183	14
		NC_017512	121	0.633756	1	0.632111	0.69874	0.632111	0.633756	0.632111	0.632111	0.632111	0.632111	0.703338	0.633756	0.632111	0.618598	0.62874	0.579623	0.587934	0.616175	1
		NC_017512	122	0.848731	1	0.876499	0.947577	0.876499	0.876009	0.876499	0.851585	0.876499	0.876499	0.949303	0.851585	0.875984	0.855152	0.849046	0.866121	0.862009	0.867334	3
		NC_017512	139	1	1	0.990307	0.994418	0.996036	0.990307	0.990307	0.996036	0.996036	0.996036	0.994418	0.990307	0.989571	0.996036	0.993566	0.82621	0.828414	0.955767	16
		NC_017512	140	1	1	0.989918	0.902831	0.902831	0.902831	0.902831	0.897387	0.902831	1	0.989918	0.879106	0.984089	0.856956	0.863177	0.855321	0.86101	0.856014	11
		NC_017512	142	1	1	0.914121	0.989867	0.881202	0.881297	0.884615	0.999515	0.911645	0.911645	0.989349	0.911645	0.990367	0.870685	0.873984	0.920592	0.914988	0.853028	12
		NC_017512	186	1	1	0.665084	0.98115	0.98115	0.98115	0.616009	0.98115	0.98115	0.667914	0.98115	1	0.98115	0.98115	0.583256	0.602274	0.589111	0.578252	11
		NC_017512	187	1	1	0.933178	1	1	0.998595	0.938219	1	1	0.929348	1	1	0.998775	0.998775	0.95297	0.913688	0.953946	0.946635	18
		NC_017512	188	0.837047	1	0.84334	0.832734	0.818265	0.84334	0.84334	0.823146	0.818265	0.806146	0.814205	0.839411	1	0.818665	0.821091	0.824319	0.821091	0.843696	2
		NC_017512	201	1	1	0.982565	0.992608	0.981109	0.993244	0.982565	0.990696	0.981109	0.990689	0.998128	0.99341	0.982565	0.986587	0.989597	0.877939	0.877939	0.987981	16
		NC_017512	241	0.987464	1	0.987464	1	0.99381	1	0.937138	1	0.99381	1	1	1	0.871899	0.905629	0.985131	0.961996	0.922208	0.870336	16
		NC_017512	293	1	1	0.897672	1	0.894099	1	0.897666	0.909713	0.894099	0.894099	1	1	0.927264	0.89761	0.893502	0.968037	0.978119	0.919522	11
		NC_017512	294	1	1	0.930352	1	0.908017	1	0.934162	0.910206	0.905805	0.90308	1	1	0.933554	0.91785	0.917522	0.912782	0.916573	0.930982	18
		NC_017512	352	0.52391	1	0.689504	0.537798	0.684989	0.537798	0.689504	0.679413	0.684989	0.733181	0.690731	1	0.733181	0.733181	0.696284	0.734088	0.73406	0.581425	2
		NC_017512	353	1	1	0.995624	0.931836	0.931836	0.931836	0.931244	0.927941	0.931836	0.923619	0.995624	0.917294	0.981034	0.995113	0.904709	0.918349	0.919797	0.940113	18
		NC_017512	354	0.891984	1	1	0.679843	0.680631	0.678452	0.680631	0.679843	0.680631	0.680631	0.992304	0.891984	0.680631	0.856842	0.74744	0.670251	0.672241	0.573395	3
		NC_017512	355	1	1	1	0.995056	0.995056	0.995056	0.995056	0.995056	0.995056	1	1	0.995056	1	1	0.824592	0.824592	0.824592	0.833336	14
		NC_017512	359	1	1	0.954924	1	0.998429	1	0.954924	0.957116	0.998429	0.954924	1	0.949643	1	0.957797	0.935459	0.934647	0.934647	0.958327	18
		NC_017512	360	0.998732	1	0.998732	0.998732	0.998732	0.998732	0.946502	0.996404	0.998732	0.946502	0.952747	0.958571	0.997115	0.955001	0.936576	0.945755	0.945755	0.951443	18
		NC_017512	361	0.998858	1	0.996996	0.942783	0.942783	0.992441	0.942783	0.951197	0.998114	0.932522	0.99291	0.942783	0.99426	0.924846	0.937301	0.937329	0.933734	0.941214	18
		NC_017512	362	0.996819	1	0.996819	0.990932	0.990932	0.819525	0.776295	0.990932	0.996819	0.776962	0.996819	1	0.996819	0.81181	0.77716	0.822572	0.791567	0.766608	10
		NC_017512	364	0.81311	1	0.988445	0.851132	0.66865	0.808282	0.808282	0.851132	0.806407	0.841491	0.604239	0.612714	1	0.832642	0.63311	0.63311	0.620391	0.548012	3
		NC_017512	365	0.980482	1	0.980482	0.955892	0.950943	0.966985	0.966985	0.951781	0.953565	0.966985	1	0.990761	1	0.9628	0.953394	0.953394	0.953394	0.953917	18
		NC_017512	366	1	1	1	1	0.996389	0.999274	0.999274	1	0.996389	1	0.999273	0.999274	1	1	0.95467	0.95467	0.95467	0.965722	18
		NC_017512	401	0.917519	1	0.928735	0.91875	0.779016	0.912044	0.928735	0.912044	0.779016	0.577449	0.989479	0.923117	0.928735	0.682355	0.623674	0.729028	0.729028	0.904295	11
		NC_017512	430	1	1	0.949518	0.949492	0.949492	0.974709	0.973134	0.949492	0.949492	0.949492	0.949492	0.947961	0.949492	0.936637	0.940309	0.921392	0.921392	0.94259	18
		NC_017512	433	1	1	0.75048	0.741131	0.736798	0.750984	0.75048	0.741131	0.736798	0.75048	0.75048	0.741131	0.728708	0.676506	0.743209	0.747472	0.708085	0.930615	3
		NC_017512	437	1	1	0.961621	0.996483	0.992001	0.966477	0.966477	0.997093	0.911517	0.990745	0.997093	0.978476	0.997943	0.996927	0.902549	0.907412	0.907412	0.911002	18
		NC_017512	438	1	1	0.831621	0.827109	0.825682	0.839734	0.837278	0.832083	0.825682	0.829031	0.830792	0.852027	1	0.816248	0.81691	0.846578	0.81929	0.879192	3
		NC_017512	439	1	1	0.960594	1	0.953957	0.952866	0.952866	0.96145	0.997958	0.953178	0.955892	0.957235	1	0.969752	0.935536	0.935536	0.935536	0.959432	18
		NC_017512	493	1	1	0.916027	0.895228	0.895319	0.916027	0.916027	0.916027	0.895319	0.8617	0.995177	1	0.995177	1	0.910241	0.887591	0.887591	1	12
		NC_017512	494	1	1	0.71443	0.974227	0.974227	0.974227	0.71443	0.523388	0.974227	0.71443	0.57109	0.974227	0.98215	0.505156	0.588664	0.579201	0.529038	1	9
		NC_017512	495	1	1	0.941771	0.897139	0.897839	0.997832	0.939226	0.911599	0.994282	0.996649	0.900881	0.895513	0.993866	0.951634	0.939696	0.86698	0.906042	0.90514	14
		NC_017512	496	0.989485	1	0.938784	0.940608	0.938784	0.938784	0.940109	0.94522	0.938784	0.938784	0.938784	0.938784	0.938784	0.959565	0.942011	0.899995	0.938533	0.947049	17
		NC_017512	497	1	1	0.994113	0.994113	0.995287	0.995287	0.994113	0.995287	0.995287	0.997664	0.995287	0.997664	0.997664	0.945753	0.92193	0.919869	0.919869	0.948393	18
		NC_017512	559	1	1	0.940045	0.920001	0.940045	0.940045	0.940045	0.999797	0.940045	0.940045	0.906084	0.998277	0.998277	0.931957	0.894836	0.908078	0.90616	0.913201	17
		NC_017512	560	1	1	0.906035	0.908249	0.906354	0.903226	0.906035	1	0.906354	0.917132	0.935651	0.998887	0.998887	0.899814	0.937523	0.936205	0.936205	0.935065	17
		NC_017512	565	1	1	0.923481	0.919217	0.919217	0.962448	0.88235	0.88235	0.919217	0.894223	0.367769	0.951929	1	0.385848	0.444485	0.383068	0.507595	0.37541	9
		NC_017512	645	0.989658	1	0.805894	0.315933	0.845483	0.851209	0.81905	0.307305	0.845483	0.350275	0.396491	0.294817	0.368585	0.315933	0.297434	0.469778	0.293772	0.297977	2
		NC_017512	646	1	1	0.873157	0.785437	1	1	1	0.811922	1	0.816394	0.811922	0.871582	0.811922	0.78285	0.815502	0.803283	0.803283	0.787734	6
		NC_017512	648	1	1	0.989166	0.44819	0.97569	0.97569	0.97569	0.483693	0.97569	0.481568	0.412044	0.45789	0.443641	0.524648	0.401897	0.506004	0.506004	0.41652	7
		NC_017512	649	0.290893	1	0.409865	0.365603	0.619965	0.409865	0.409865	0.367569	0.619965	0.369921	0.29737	1	0.310253	0.541139	0.318508	0.355479	0.318508	0.256741	2
		NC_017512	650	0.92443	1	1	0.361632	0.916705	1	1	0.369909	0.916705	0.3804	0.337587	0.76841	0.360593	0.906556	0.334489	0.379625	0.334489	0.350397	8
		NC_017512	655	0.999464	1	0.999303	0.999777	0.999777	0.999303	0.998721	1	0.999777	0.999303	0.999777	0.999696	1	0.958808	0.945835	0.945673	0.945835	0.995589	18
		NC_017512	656	0.99918	1	0.960755	0.999751	0.999751	0.960683	0.995045	0.99472	0.999751	0.945389	0.999751	0.999451	0.999724	0.957555	0.965194	0.957217	0.964025	0.997203	18
		NC_017512	679	1	1	0.994771	0.994771	0.992901	0.992901	0.992901	0.933244	0.992901	0.937689	0.998075	0.989399	0.992901	0.930428	0.991171	0.985625	0.985625	0.936006	18
		NC_017512	680	0.763637	1	1	1	0.982368	0.982368	0.982368	1	0.982368	1	0.770385	1	1	0.752667	0.824082	0.869649	0.869649	0.794658	11
		NC_017512	682	1	1	0.988238	0.988238	0.997091	0.921077	0.997091	1	0.997091	0.990508	0.94146	1	0.998098	0.937535	0.968035	0.946151	0.946151	0.914243	18
		NC_017512	685	1	1	1	1	0.921561	1	0.997805	0.994587	0.921561	0.990479	0.989902	0.994587	0.924308	0.917149	0.898025	0.898637	0.897318	0.997805	15
		NC_017512	686	0.529662	1	0.441466	1	1	1	1	0.964838	0.525687	0.475013	0.525687	0.529662	1	0.525687	0.417825	0.417825	0.432827	0.485107	7
		NC_017512	687	1	1	0.91235	0.880503	0.912001	0.885903	1	0.920635	0.912001	0.91235	1	0.885903	0.912001	0.929237	0.91109	0.963968	0.982814	0.918504	15
		NC_017512	688	1	1	0.605986	0.594328	0.596008	0.582373	0.605986	0.629058	0.626055	0.585733	0.989876	0.599879	0.612094	0.602036	0.671451	0.671451	0.671451	0.637693	3
		NC_017512	690	1	1	0.947952	0.96152	0.948908	0.989058	0.991316	0.993395	0.948908	0.947952	0.948097	0.960654	0.983139	0.978162	0.919129	0.919129	0.919129	0.980438	18
		NC_017512	691	1	1	0.946104	0.936873	0.936873	1	0.99887	0.936873	0.936873	0.918493	0.936873	0.936873	0.936873	0.922086	0.949115	0.937953	0.962705	0.942209	18
		NC_017512	759	0.957005	1	0.962662	0.934418	0.934418	0.934418	0.934418	0.951071	0.934418	0.934418	0.952064	0.942475	0.951912	0.92512	0.955834	0.928153	0.955907	0.956212	18
		NC_017512	760	0.945838	1	0.945838	0.945838	0.945838	0.945838	0.938771	0.948156	0.945838	0.935692	0.937712	0.937712	0.950907	0.956621	0.924324	0.924142	0.924142	0.952734	18
		NC_017512	768	1	1	1	1	1	1	1	1	1	1	1	1	1	1	0.948475	0.948475	0.948475	0.574094	17
		NC_017512	806	1	1	0.727887	1	0.731975	0.727887	0.727887	1	0.727887	0.997587	1	0.75891	1	0.835818	0.764088	0.738551	0.738551	0.780947	7
		NC_017512	807	1	1	0.715585	1	0.716164	0.715106	0.715585	1	0.711921	1	1	0.711921	1	0.759953	0.715042	0.729082	0.741282	0.722759	7
		NC_017512	808	0.982152	1	0.833964	0.815714	0.786341	0.833964	0.833964	0.984659	0.786341	0.999143	0.999143	0.832051	0.984659	0.788012	0.77973	0.832471	0.771207	0.909618	7
		NC_017512	817	1	1	0.99392	0.99836	0.965029	0.99678	1	1	0.965029	0.977042	0.99836	1	1	0.883525	0.878155	0.869605	0.877943	0.987761	14
		NC_017512	824	0.688074	1	0.705377	0.674584	0.726386	0.688767	0.705377	0.715563	0.759426	0.699391	0.674584	0.693157	1	0.707297	0.645801	0.699211	0.699211	0.639785	2
		NC_017512	825	0.978619	1	0.965868	0.979122	0.979676	0.976753	0.965868	0.976753	0.979676	0.961773	0.979122	0.9787	0.963607	0.95991	0.615895	0.952346	0.952346	0.598988	16
		NC_017512	832	0.864857	1	0.902053	0.879195	0.87697	0.902053	0.902053	0.868937	0.87697	0.868502	0.875127	0.983104	0.978402	0.874012	0.882823	0.890592	0.890592	0.895797	6
		NC_017512	843	0.955148	1	0.956136	0.993457	0.992591	0.942685	0.994318	0.994065	0.992591	0.942685	0.928909	0.994065	0.994065	0.994318	0.923016	0.923016	0.923016	0.961798	18
		NC_017512	847	1	1	0.777139	0.788779	0.744806	0.787336	0.744806	0.82	0.772706	0.772706	0.994112	0.772706	1	0.799905	0.761865	0.821186	0.821186	0.776382	4
		NC_017512	854	1	1	0.473621	0.482411	0.473621	0.473621	0.534732	0.473621	0.482201	0.487419	0.479855	0.958367	0.473621	0.44421	0.39921	0.418084	0.460591	0.564978	3
		NC_017512	856	1	1	0.843032	0.860588	0.860588	0.839392	0.863836	0.820522	0.850804	0.840405	0.859421	0.840405	0.83556	0.818556	0.836321	0.873793	0.873793	0.875885	2
		NC_017512	909	0.97884	1	0.973145	0.971359	0.977731	0.973145	0.973145	0.900578	0.977731	0.889912	0.971368	0.996268	0.891739	0.897281	0.895574	0.858106	0.87269	0.90228	12
		NC_017512	926	1	1	1	0.861155	1	1	1	0.996448	1	1	0.887535	0.998643	0.998302	0.8617	0.907691	0.881906	0.90511	0.983438	14
		NC_017512	938	0.786167	1	0.794467	0.622955	0.765209	0.887321	0.765209	0.766526	0.765209	0.794467	0.661211	0.478975	0.804274	0.484137	0.506523	0.528537	0.45263	0.47168	1
		NC_017512	972	1	1	0.941273	0.985314	0.941273	0.941273	0.941273	1	0.941273	0.941273	0.987408	0.981911	0.992645	0.989113	0.941346	0.911117	0.911117	0.937445	18
		NC_017512	1002	1	1	0.995346	0.998381	0.995119	0.998909	0.995346	0.994501	0.995119	0.995346	0.998381	0.991787	0.993397	0.998381	0.79593	0.942244	0.948343	0.784466	16
		NC_017512	1023	1	1	0.999873	0.929791	0.999873	0.999873	0.999538	0.949215	0.999873	0.999704	0.943172	0.999873	0.949215	0.95081	0.923657	0.957077	0.949215	0.949215	18
		NC_017512	1024	1	1	1	0.943126	1	1	1	0.954175	1	1	0.956917	1	0.956817	0.962685	0.930031	0.954175	0.954175	0.954175	18
		NC_017512	1061	1	1	0.914981	0.914981	0.896879	0.914981	0.913694	0.881928	0.896879	0.896879	0.86915	0.883516	0.883516	0.89658	0.853683	0.88509	0.853683	0.901544	7
		NC_017512	1078	1	1	0.996629	0.922735	0.996629	0.996629	0.996629	0.996629	0.996629	0.996629	0.926546	0.926546	0.926546	0.924565	0.927395	0.926131	0.926131	0.937382	18
		NC_017512	1102	0.997524	1	0.785734	0.821647	0.821647	0.800049	0.798007	0.995657	0.798877	0.823615	0.785734	0.802239	0.782732	0.960384	0.942616	0.934384	0.935756	0.924516	8
		NC_017512	1124	1	1	0.996795	0.996795	0.996795	0.996795	0.996795	1	0.996795	0.996795	0.996795	0.996795	1	0.996912	0.516473	0.511722	0.47738	0.431418	14
		NC_017512	1127	1	1	0.998929	0.998929	0.998929	0.998929	0.998929	0.998929	0.957609	0.934617	0.937374	0.93817	0.998929	0.998929	0.944905	0.916317	0.916317	0.941206	18
		NC_017512	1128	0.828767	1	1	0.37897	0.339185	0.341942	0.385579	0.420881	0.325477	0.295277	0.329361	0.32692	1	1	0.30848	0.351606	0.29723	0.330957	4
		NC_017512	1129	0.999527	1	1	0.995262	0.995262	0.996522	0.995262	0.995262	0.995262	0.939926	0.96747	0.952909	1	1	0.943953	0.936769	0.936769	0.96909	18
		NC_017512	1154	0.704154	1	0.718369	0.962178	1	0.894723	0.894723	0.925335	1	1	0.675862	0.837581	0.980444	0.980444	0.78827	0.781188	0.781188	0.938274	9
		NC_017512	1276	1	1	0.949381	0.942648	0.942648	0.942648	0.937921	0.939796	0.942648	0.93841	0.960811	0.998646	0.960811	0.93841	0.948359	0.926758	0.945939	0.956307	18
		NC_017512	1307	1	1	0.571757	0.619864	0.589515	0.549505	0.566602	0.577818	0.589515	0.58543	0.583802	0.648291	0.586756	0.577222	0.625799	0.65413	0.622788	0.626755	2
		NC_017512	1308	1	1	0.792563	0.780037	0.792563	0.792563	0.792563	0.792563	0.762558	0.767444	0.792563	0.792563	0.765773	0.744202	0.736629	0.735231	0.735231	0.812137	2
		NC_017512	1309	0.994988	1	0.775376	0.810214	0.771179	0.835791	0.775376	0.810214	0.771179	0.776253	0.797465	0.770513	0.798118	0.787954	0.769128	0.769052	0.769473	0.783039	2
		NC_017512	1322	1	1	0.832458	0.801753	0.806001	0.801753	0.832458	0.793077	0.800505	0.804328	0.801753	0.836662	0.831206	0.800505	0.78582	0.804279	0.78582	0.836129	2
		NC_017512	1341	1	1	0.802513	0.796676	0.782674	0.823947	0.802513	0.792817	0.782674	0.802513	0.802513	0.760318	0.782674	0.791918	0.767922	0.823551	0.823551	0.781506	2
		NC_017512	1345	1	1	0.381448	0.385442	0.481942	0.481942	0.481942	0.385442	0.481942	0.385442	0.385442	0.42783	0.42783	0.387129	0.356134	0.431873	0.429092	0.498626	2
		NC_017512	1348	1	1	0.693099	0.781703	0.697345	0.684247	0.686485	0.686485	0.697345	0.704548	0.707114	0.72841	0.686485	0.642811	0.714017	0.735268	0.698487	0.670281	2
		NC_017512	1394	0.401203	1	0.438747	0.438747	0.438747	0.450236	0.438747	0.438747	0.450236	0.438747	0.404117	0.450236	0.450236	0.438747	0.452316	0.452316	0.431445	0.505278	1
		NC_017512	1430	0.976182	1	0.968147	0.985646	0.981752	0.996991	0.968147	0.976182	0.981752	0.981752	0.971794	0.976182	0.981752	1	0.983291	0.992511	0.985252	0.941406	18
		NC_017512	1436	0.680145	1	0.74139	0.677331	0.74908	0.683547	0.74139	0.706657	0.74908	1	0.78402	0.955516	1	1	0.928404	0.928404	0.928404	0.880551	8
		NC_017512	1446	1	1	1	0.998962	1	0.999227	1	0.998962	1	0.998962	0.998962	0.99263	1	0.999075	0.784702	0.784702	0.773283	0.80736	14
		NC_017512	1447	0.996918	1	0.968155	0.998692	0.994481	0.972058	0.972058	0.999021	0.921665	0.995215	0.999021	0.983465	0.997799	0.998878	0.91456	0.919489	0.919489	0.91564	18
		NC_017512	1454	0.515444	1	0.640214	0.585965	0.916559	0.521057	0.916559	0.547557	0.916559	0.722994	0.585965	1	0.735982	0.599419	0.524754	0.609143	0.566801	0.536431	5
		NC_017512	1458	1	1	1	1	1	1	1	1	1	1	1	1	1	1	0.948475	0.948475	0.948475	0.574094	17
		NC_017512	1461	1	1	0.996717	0.990466	0.990884	0.990884	0.992245	0.990466	0.990884	0.994945	0.976	0.996069	0.995856	0.853777	0.945409	0.861301	0.962129	0.860515	15
		NC_017512	1553	1	1	0.861206	1	0.845117	0.990283	0.847402	0.863328	0.845117	0.845117	0.99706	1	1	0.837516	0.849147	0.870465	0.974061	0.985366	9
		NC_017512	1555	0.853579	1	0.902381	1	0.865679	0.894128	0.892923	0.862663	0.865679	0.930032	1	0.917788	0.860107	0.856633	1	0.893691	0.893691	0.896029	7
		NC_017512	1557	0.879633	1	0.879253	0.985233	0.968407	0.851013	0.857673	0.968844	0.968407	0.994892	0.987009	0.988436	0.912277	0.946313	0.974538	0.97731	0.97731	0.86132	13
		NC_017512	1560	0.820593	1	0.840581	0.976393	0.983281	0.973246	0.83233	0.977439	0.983281	0.871737	0.994603	0.988212	0.973246	0.968843	0.988113	0.822274	0.986537	0.960534	13
		NC_017512	1561	0.778664	1	0.818504	0.81245	0.781314	0.951481	0.803048	0.81004	0.781314	0.773493	0.990394	0.969459	0.969459	0.969459	0.98274	0.972256	0.990394	0.801982	9
		NC_017512	1564	0.949192	1	0.840044	0.848294	0.86444	0.840044	0.840044	0.975834	0.85821	0.84211	0.858093	0.949192	0.975834	0.846318	0.947438	0.947438	0.947438	0.930855	9
		NC_017512	1565	0.947462	1	0.934906	0.945573	0.934906	0.94038	0.934906	0.934906	0.934906	0.93026	0.934906	0.953002	0.934906	0.903402	0.893566	0.922406	0.922406	0.917585	17
		NC_017512	1566	0.992263	1	0.953447	0.944664	0.954358	0.926794	0.953447	0.974811	0.954358	0.981228	0.953447	1	0.974811	0.977327	0.986463	0.961983	0.870861	0.942411	17
		NC_017512	1568	0.888041	1	0.893431	0.862092	0.906295	0.889951	0.889778	0.888492	0.890347	0.903461	0.894956	0.898724	0.873518	0.890109	0.886575	0.867126	0.884802	0.870697	3
		NC_017512	1586	0.473353	1	0.412145	0.471121	0.547695	0.412145	0.432399	0.534144	0.547695	0.547695	0.521282	0.521282	0.543885	0.478392	0.474171	0.528621	0.474171	0.404988	1
		NC_017512	1592	0.478487	1	0.482947	0.475582	0.478487	0.482947	0.482947	0.469238	0.478487	0.469238	0.474973	0.473201	0.463472	0.440637	0.935179	0.476731	0.902153	0.455072	3
		NC_017512	1726	1	1	0.990319	0.990319	0.996381	0.990319	0.990319	1	0.996381	0.910862	1	0.989826	0.990319	0.779215	0.772733	0.785317	0.789642	0.782138	13
		NC_017512	1735	1	1	0.993844	0.924095	0.990204	0.990204	0.993844	1	0.93078	0.997999	0.990204	0.940493	0.939424	0.992538	0.911957	0.915455	0.909786	0.925448	18
		NC_017512	1744	0.99257	1	1	0.957734	1	1	1	1	1	1	1	1	1	0.947653	0.999119	0.935495	0.935495	0.997167	18
		NC_017512	1745	1	1	0.975163	0.736769	0.741474	0.771472	0.771472	0.771472	0.741474	0.782775	1	0.97767	1	0.686901	0.72707	0.760366	0.737254	0.934605	7
		NC_017512	1755	1	1	0.757185	0.741703	1	0.752581	0.752581	0.716941	1	0.757636	1	0.757636	0.916101	0.74997	0.732744	0.916101	0.916101	0.950315	9
		NC_017512	1756	1	1	1	1	1	1	1	1	1	0.978568	1	1	0.995591	1	0.952464	0.940045	0.946411	0.964784	18
		NC_017512	1758	1	1	0.790573	0.996323	0.996323	0.996323	0.790573	0.996323	0.996323	0.994722	0.996323	0.853218	0.970934	0.996323	0.825991	0.825991	0.83097	0.985313	12
		NC_017512	1780	0.890267	1	0.964639	0.900948	0.937974	0.959873	0.959873	0.89135	1	0.964639	0.900948	0.958043	0.959004	0.937974	0.867161	0.867528	0.867528	0.911683	13
		NC_017512	1807	1	1	0.496628	0.501947	0.488021	0.496628	0.496628	0.486996	0.488021	0.515006	0.485143	0.550476	0.515006	0.606095	0.496411	0.565495	0.466443	0.465669	2
		NC_017512	1813	1	1	1	1	0.998759	1	1	1	0.998759	0.998759	1	0.9988	1	0.998759	0.993784	0.992674	0.992674	0.878061	17
		NC_017512	1818	1	1	1	1	1	1	1	1	1	1	1	1	1	0.985236	0.972983	0.747821	0.714465	0.784357	15
		NC_017512	1819	0.992274	1	0.992274	0.992274	0.992274	0.992605	0.992274	0.992749	0.992274	1	0.992274	0.991918	0.992749	0.99174	0.991809	0.992442	0.992442	0.865889	17
		NC_017512	1849	0.972265	1	0.48229	0.566126	0.846128	0.880273	0.48229	0.880273	0.846128	0.587707	0.59468	0.580274	0.566126	0.548816	0.570731	0.551694	0.537069	0.536353	2
		NC_017512	1856	1	1	1	0.994931	1	0.994931	1	0.993134	1	1	0.994931	0.934366	1	0.994982	0.963061	0.742678	0.641223	0.751943	15
		NC_017512	1857	1	1	0.994156	0.994156	0.994156	0.994156	0.994156	0.994156	0.837382	0.994156	0.994156	0.994156	0.994156	0.994156	0.973243	0.829182	0.829182	0.883713	14
		NC_017512	1862	1	1	0.991778	0.933837	0.924834	0.985965	0.991778	0.994189	0.924834	0.926057	0.992252	1	0.991778	0.933837	0.917378	0.916103	0.916103	0.921253	18
		NC_017512	1880	0.991912	1	0.936085	0.901408	0.901665	0.911058	0.921512	0.903614	0.901665	0.893822	1	0.991912	0.991912	0.991912	0.990493	0.908996	0.869681	0.911191	16
		NC_017512	1897	1	1	0.968317	0.95538	0.95538	0.968317	0.968317	0.96515	0.95538	0.968317	0.954298	0.963293	0.957316	0.945714	0.944554	0.938103	0.938103	0.949869	18
		NC_017512	1898	1	1	0.930241	0.934784	0.935285	0.934784	0.934784	0.930863	0.935285	0.934784	0.919105	0.919105	0.924454	0.908785	0.945068	0.910779	0.918099	0.945148	18
		NC_017512	1899	1	1	0.947807	0.926	0.947807	0.947807	0.947807	0.951711	0.947807	0.947807	0.95284	0.95284	0.95284	0.929482	0.956536	0.956405	0.956405	0.95892	18
		NC_017512	1900	1	1	0.912937	0.903113	0.912937	0.912937	0.912937	0.912937	0.912937	0.912937	0.903113	0.911331	0.911331	0.927098	0.909766	0.910475	0.910475	0.933471	18
		NC_017512	1932	1	1	0.986492	1	0.848883	0.964082	0.986492	0.848883	0.848883	0.848883	1	0.990195	0.851306	0.835887	0.668724	0.668724	0.623729	0.71631	8
B	meningitidis	NC_003112	45	0.419018	0.424968	1	0.431243	0.431243	0.431243	0.426507	0.369103	0.431243	0.752424	0.341706	0.845699	0.386492	0.439004	0.708925	0.708925	0.708925	0.484508	1
		NC_003112	46	0.993824	0.993824	1	0.983321	0.684947	0.983321	1	0.694113	0.697384	0.696355	0.699338	0.99055	0.983321	0.993824	0.959739	0.69143	0.841722	0.969344	11
		NC_003112	84	0.648448	0.681438	1	0.648448	0.648448	0.678745	0.678745	0.647543	0.648448	1	0.968832	0.651474	0.968832	0.643306	0.655018	0.65276	0.65276	0.630628	4
		NC_003112	85	0.800668	0.720383	1	0.786932	0.767112	0.775157	0.746925	0.746925	0.767112	1	0.979911	0.720555	0.787766	0.768159	0.683771	0.720582	0.674037	0.73754	3
		NC_003112	88	0.333842	0.333842	1	0.325916	0.327583	0.327583	0.340245	0.341558	0.327583	0.327583	0.898894	0.337999	0.836197	0.33674	0.321182	0.356629	0.312752	0.302007	1
		NC_003112	116	1	1	1	0.994931	1	0.994931	1	0.993134	1	1	0.994931	0.934366	1	0.994982	0.963061	0.742678	0.641223	0.751943	15
		NC_003112	119	0.3815	0.26457	1	0.381412	0.376896	0.384267	0.37651	0.282577	0.376896	0.381412	0.3815	0.372797	0.26457	0.280153	0.373543	0.392405	0.387176	0.282165	1
		NC_003112	221	0.494335	0.494335	1	0.528741	0.485205	0.481787	0.48295	0.494335	0.473135	0.517666	0.494335	0.490847	0.494335	0.529168	0.50421	0.508342	0.517666	0.520611	1
		NC_003112	223	0.975163	0.975163	1	0.766919	0.7743	0.7743	0.768531	0.768531	0.7743	0.7743	0.975163	0.960464	0.975163	0.708271	0.756569	0.752481	0.762393	0.899162	6
		NC_003112	282	0.32315	0.300195	1	0.345123	0.301738	0.345123	0.317659	0.464427	0.301738	0.334131	0.334131	0.290488	0.299231	0.318918	0.368843	0.342759	0.375597	0.370794	1
		NC_003112	341	0.752297	0.720367	1	0.728457	0.728457	0.756682	0.735826	0.752297	0.728457	0.668908	0.728457	0.720367	0.757666	0.658552	0.745801	0.733254	0.699549	0.677605	1
		NC_003112	461	1	1	1	1	1	1	1	1	1	1	1	1	1	1	0.948475	0.948475	0.948475	0.574094	17
		NC_003112	463	0.372253	0.463661	1	0.350391	0.503864	0.329183	0.503864	0.315007	0.503864	0.434572	0.348936	0.463661	0.291259	0.291259	0.336576	0.425725	0.425725	0.371694	1
		NC_003112	481	0.601421	0.5895	1	0.49954	0.512773	0.487021	0.510297	0.622851	0.571006	0.554906	0.503112	0.514486	0.622851	0.463148	0.536842	0.536842	0.536842	0.517695	1
		NC_003112	484	1	0.996819	1	0.994635	0.994635	0.818782	0.769344	0.994635	1	0.766303	1	0.996819	1	0.805593	0.771971	0.818634	0.78711	0.774354	10
		NC_003112	493	0.658786	0.658786	1	0.658786	0.608026	0.608026	0.608026	0.658786	0.608026	0.957673	0.658786	0.537813	0.658786	0.612481	0.626679	0.631624	0.630403	0.560628	2
		NC_003112	495	0.833352	0.988445	1	0.854506	0.702131	0.828533	0.828533	0.854506	0.816051	0.846252	0.62302	0.600212	0.988445	0.840392	0.65022	0.656139	0.656139	0.581087	3
		NC_003112	620	0.71443	0.71443	1	0.630106	0.637879	0.628409	1	0.642409	0.637879	1	0.65334	0.628409	0.717609	0.635741	0.638687	0.613169	0.613169	0.71443	3
		NC_003112	702	0.923481	0.923481	1	0.816917	0.816917	0.87184	0.849539	0.849539	0.816917	0.888238	0.351986	0.834384	0.923481	0.439117	0.370186	0.441345	0.429262	0.355821	4
		NC_003112	787	0.790309	0.805894	1	0.577644	0.956446	0.965462	0.990995	0.577148	0.956446	0.55856	0.59676	0.577148	0.59676	0.588594	0.578259	0.610073	0.571942	0.554186	5
		NC_003112	788	0.873157	0.873157	1	0.620819	0.873157	0.873157	0.873157	0.588023	0.873157	0.61576	0.59304	0.65109	0.61576	0.574361	0.57922	0.658513	0.658513	0.617605	1
		NC_003112	790	0.989166	0.989166	1	0.471467	0.979296	0.979296	0.979296	0.488089	0.979296	0.503184	0.425631	0.465774	0.447382	0.511746	0.419274	0.513627	0.513627	0.419289	7
		NC_003112	791	0.538825	0.532201	1	0.552412	1	1	1	0.51103	1	0.523867	0.584729	0.896058	0.519949	0.888737	0.546565	0.630774	0.526662	0.540161	5
		NC_003112	792	0.92443	1	1	0.361632	0.916705	1	1	0.369909	0.916705	0.3804	0.337587	0.76841	0.360593	0.906556	0.334489	0.379625	0.334489	0.350397	8
		NC_003112	826	0.763637	1	1	1	0.982368	0.982368	0.982368	1	0.982368	1	0.770385	1	1	0.752667	0.824082	0.869649	0.869649	0.794658	11
		NC_003112	831	0.79058	0.793546	1	0.74382	0.74382	0.749018	0.749018	0.789746	0.74382	1	0.789977	0.777981	0.789746	0.744753	0.694618	0.775669	0.694618	0.715973	2
		NC_003112	873	0.264986	0.288253	1	0.831245	1	0.849395	1	0.288253	1	1	0.831245	0.296214	0.310032	0.88577	0.407179	0.263087	0.265495	0.247314	5
		NC_003112	884	0.523594	0.529689	1	0.534623	0.560033	0.601493	0.560033	0.499249	0.601493	1	0.564792	0.545468	0.623925	0.516237	0.621339	0.539851	0.570689	0.536662	2
		NC_003112	934	0.576239	0.576239	1	0.622775	0.58045	0.604751	0.576239	0.619708	0.615565	1	0.602745	0.851822	0.641856	0.922571	0.907002	0.699009	0.699009	0.620603	4
		NC_003112	935	0.792563	0.792563	1	0.994175	1	1	1	1	0.736249	0.737491	1	1	0.745961	0.724681	0.742097	0.761097	0.735767	0.723929	8
		NC_003112	937	1	1	1	1	1	1	1	1	1	1	1	1	1	1	0.948475	0.948475	0.948475	0.574094	17
		NC_003112	968	0.627515	0.499415	1	0.482821	0.489805	0.482821	0.526851	0.490271	0.489805	0.482821	0.627515	0.633265	0.482821	0.482821	0.496731	0.620572	0.486412	0.573999	1
		NC_003112	971	0.40865	0.40865	1	0.40995	0.691097	1	0.691097	0.397583	1	0.491291	0.405996	0.397638	0.397583	0.3895	0.386188	0.455436	0.359059	0.354151	3
		NC_003112	1016	0.792022	0.799686	1	0.798876	0.798876	0.790338	0.798876	0.792022	0.786777	0.799686	0.870484	0.981969	0.786695	0.808664	0.87314	0.846663	0.846663	0.776252	2
		NC_003112	1017	0.996778	0.965868	1	0.994833	0.994151	0.99643	1	0.99643	0.994151	0.994205	0.994833	0.993842	0.998859	0.993354	0.637137	0.949293	0.949293	0.625341	16
		NC_003112	1081	0.413033	0.441778	1	0.976734	0.483254	0.977049	1	0.422637	0.483254	0.45659	0.976734	0.410326	0.483254	0.976734	0.44162	0.459047	0.428238	0.440824	6
		NC_003112	1161	0.743582	0.760708	1	0.731414	0.743582	0.762092	0.762092	0.735301	0.760708	0.749363	0.731414	0.752925	0.752925	0.70926	0.7567	0.688358	0.648039	0.777149	1
		NC_003112	1173	0.974109	0.794467	1	0.806218	0.988548	0.919703	0.988548	0.972501	0.988548	1	0.825676	0.580903	0.96874	0.567747	0.507044	0.583654	0.503387	0.527425	9
		NC_003112	1272	0.769535	0.759409	1	0.774737	0.774737	0.759039	0.77297	0.769535	0.774737	0.735016	0.774737	0.721393	0.766151	0.752275	0.77402	0.735905	0.735905	0.833708	1
		NC_003112	1337	0.996795	0.996795	1	1	1	1	1	0.996795	1	1	1	1	0.996795	0.994781	0.534301	0.525987	0.489565	0.420492	14
		NC_003112	1342	0.828767	1	1	0.37897	0.339185	0.341942	0.385579	0.420881	0.325477	0.295277	0.329361	0.32692	1	1	0.30848	0.351606	0.29723	0.330957	4
		NC_003112	1364	0.666231	0.692488	1	0.700141	0.690165	0.65533	0.610387	0.608317	0.683039	0.644952	0.684384	0.672691	0.692488	0.673114	0.667638	0.721353	0.627319	0.670324	1
		NC_003112	1527	0.478366	0.478366	1	0.478366	0.478366	0.478366	0.478366	0.478366	0.478366	0.478366	0.478366	0.478366	0.478366	0.478366	0.487711	0.532127	0.466763	0.567211	1
		NC_003112	1668	1	1	1	1	1	1	1	1	1	1	1	1	1	1	0.948475	0.948475	0.948475	0.574094	17
		NC_003112	1676	0.780055	0.780055	1	0.780055	1	1	1	1	1	1	0.780055	0.777619	1	0.782053	0.781558	0.780599	0.780599	0.972315	9
		NC_003112	1678	0.742333	0.70958	1	0.7552	0.742289	0.764796	0.747652	0.810281	0.704199	0.988505	0.762576	0.804435	0.988505	0.716029	0.740656	0.806509	0.754457	0.820942	3
		NC_003112	1679	0.737523	0.711827	1	0.647578	1	1	1	1	1	1	0.693643	0.737523	1	0.619933	0.682735	0.704733	0.651449	0.643235	8
		NC_003112	1680	0.714708	0.714708	1	0.617317	0.60391	0.686704	0.650777	0.673252	0.605864	1	0.605393	0.646052	0.621262	0.655603	0.633051	0.633286	0.630529	0.607814	2
		NC_003112	1698	0.309322	0.310318	1	0.3146	0.299785	0.305006	0.313523	0.3146	0.299785	0.299822	0.318694	0.312719	0.310074	0.31235	0.322995	0.354068	0.509392	0.328761	1
		NC_003112	1699	0.656878	0.62234	1	0.711478	0.711478	0.711478	0.728082	0.711478	0.711478	0.711478	0.711478	0.644161	0.711478	0.652999	0.643208	0.643208	0.643208	0.678107	1
		NC_003112	1705	0.891984	1	1	0.679843	0.680631	0.678452	0.680631	0.679843	0.680631	0.680631	0.992304	0.891984	0.680631	0.856842	0.74744	0.670251	0.672241	0.573395	3
		NC_003112	1766	0.242273	0.236516	1	0.177482	0.181916	0.199147	0.199147	0.177482	0.184348	0.228039	0.1972	0.223178	0.1972	0.211682	0.264899	0.264899	0.264899	0.187217	1
		NC_003112	1769	0.498737	0.49936	1	0.500091	0.497206	0.497206	1	0.472184	0.579349	0.461904	0.965224	0.625657	0.48747	0.762657	0.783112	0.70878	0.61715	0.377099	3
		NC_003112	1926	0.621561	0.496628	1	0.554884	0.508599	1	1	0.516174	0.508599	0.587254	0.634574	0.472883	0.482463	0.520729	0.488005	0.68883	0.507561	0.563039	3
		NC_003112	1927	0.989918	0.989918	1	0.921049	0.921049	0.921049	0.921049	0.91484	0.921049	0.989918	1	0.885523	0.992081	0.87562	0.86611	0.860472	0.873511	0.858413	12
		NC_003112	1949	0.94802	0.965964	1	0.91738	0.965964	0.955822	0.982271	0.940682	0.965964	0.937664	0.937664	0.962841	0.91738	0.974187	0.446126	0.499551	0.499551	0.40904	14
		NC_003112	2015	0.933329	0.933329	1	0.697799	0.747475	0.747475	0.747475	0.747475	0.69892	0.671808	0.985856	0.697634	1	0.685452	0.713673	0.700502	0.700502	0.721701	5
		NC_003112	2018	1	1	1	0.885725	1	0.89363	1	1	1	0.885725	0.889624	0.885725	1	0.828495	0.984848	0.864529	0.888037	0.982791	10
		NC_003112	2022	0.689062	0.679259	1	0.674026	0.710043	0.710893	0.710893	0.671924	0.710893	0.710893	0.714465	0.689062	0.733331	0.695681	0.692211	0.706923	0.68241	0.669929	1
		NC_003112	2025	0.693751	0.693751	1	0.752122	0.693751	0.669488	0.693751	0.693751	0.693751	0.737959	0.693751	0.737959	0.693751	0.752122	0.719216	0.638133	0.638133	0.611814	1
		NC_003112	2027	1	0.695991	1	0.689956	0.71977	0.695991	0.706937	0.680692	0.713048	1	1	1	0.705526	0.696819	0.697858	0.697858	0.697858	0.735882	5
		NC_003112	2054	0.986492	0.986492	1	0.986492	0.842386	0.95076	1	0.842386	0.842386	0.842386	0.986492	0.978686	0.842189	0.810321	0.593222	0.593222	0.547827	0.691107	8
B	meningitidis	NC_017513	18	1	0.696328	0.790522	1	1	0.804989	0.754388	0.696304	1	1	0.90428	0.790522	0.690205	0.674929	0.694875	0.694875	0.694875	0.691335	6
		NC_017513	20	1	0.787177	0.954818	1	1	0.954827	0.954818	0.725276	1	1	0.954818	1	0.739144	0.734895	0.787177	0.754648	0.754648	0.822238	10
		NC_017513	43	0.980128	0.980128	0.983321	1	0.683989	1	0.983321	0.695029	0.694308	0.694447	0.722002	0.992844	1	0.980128	0.976469	0.71663	0.863594	0.948245	11
		NC_017513	64	0.877022	0.877022	1	1	1	0.998659	0.986017	0.99768	1	0.99768	0.999424	0.997994	1	0.879892	0.836058	0.838299	0.852145	0.881559	11
		NC_017513	65	0.869704	0.863919	1	1	1	1	1	0.997464	1	0.997464	1	1	1	0.865056	0.81146	0.843462	0.837365	0.858799	11
		NC_017513	66	0.822204	0.822204	1	1	0.993146	0.99869	1	1	0.993999	1	0.998044	0.998086	1	0.875741	0.822215	0.839481	0.836659	0.850108	11
		NC_017513	67	0.943709	0.943709	0.965675	1	0.999916	1	1	0.999825	0.999916	1	0.944998	0.944998	0.945338	0.938789	0.952993	0.938141	0.938141	0.962238	18
		NC_017513	68	0.7161	0.7161	0.728546	1	0.724648	1	0.728546	0.869173	0.70919	0.725645	0.724648	0.730128	0.732434	0.729821	0.72209	0.739799	0.721826	0.75824	2
		NC_017513	69	0.948396	0.948396	0.981294	1	0.994909	0.992623	0.995221	0.995856	0.994909	0.994909	0.954206	0.992182	0.985124	0.921241	0.911403	0.948396	0.948396	0.948396	18
		NC_017513	82	0.7161	0.7161	0.728546	1	0.724648	1	0.728546	0.869173	0.70919	0.725645	0.724648	0.730128	0.732434	0.729821	0.72209	0.739799	0.721826	0.75824	2
		NC_017513	84	0.7161	0.7161	0.728546	1	0.724648	1	0.728546	0.869173	0.70919	0.725645	0.724648	0.730128	0.732434	0.729821	0.72209	0.739799	0.721826	0.75824	2
		NC_017513	102	0.933837	0.933837	0.954692	1	0.912284	0.955167	0.954692	0.944073	0.912284	0.911723	0.950814	0.933837	0.954692	1	0.909291	0.891756	0.891756	0.894964	15
		NC_017513	108	0.994931	0.994931	0.994931	1	0.994931	1	0.994931	0.98801	0.994931	0.994931	1	0.922952	0.994931	0.993168	0.962064	0.74122	0.642008	0.755623	15
		NC_017513	120	0.469099	0.522581	0.546449	1	0.535629	0.535629	0.535629	0.538371	0.535629	0.546449	0.529387	0.568431	0.480069	0.560054	0.488617	0.488617	0.488617	0.453145	1
		NC_017513	142	1	0.992274	1	1	1	0.999663	1	0.999663	1	0.992274	1	0.999703	0.999663	0.999568	0.998197	0.999066	0.999066	0.887229	17
		NC_017513	143	1	1	1	1	1	1	1	1	1	1	1	1	1	0.985236	0.972983	0.747821	0.714465	0.784357	15
		NC_017513	144	1	1	1	1	1	1	1	1	1	1	1	1	0.967556	1	0.482493	0.501237	0.469745	0.488924	14
		NC_017513	148	1	1	1	1	0.998759	1	1	1	0.998759	0.998759	1	0.9988	1	0.998759	0.993784	0.992674	0.992674	0.878061	17
		NC_017513	179	0.934617	0.934617	1	1	0.933475	0.936546	0.933475	0.968696	0.933475	1	1	0.968696	0.979825	0.951024	0.947027	0.947027	0.947027	0.9892	18
		NC_017513	180	0.970807	0.900948	0.943745	1	0.925458	0.890738	0.890738	0.970301	0.900948	0.943745	1	0.932789	0.926311	0.925458	0.762182	0.75911	0.760625	0.868442	12
		NC_017513	204	0.996323	0.996323	0.800216	1	1	1	0.800216	1	1	0.996321	1	0.852303	0.974133	1	0.824088	0.824088	0.823243	0.991757	12
		NC_017513	206	1	1	1	1	1	1	1	1	1	0.978568	1	1	0.995591	1	0.952464	0.940045	0.946411	0.964784	18
		NC_017513	207	0.637728	0.641832	0.985136	1	0.633836	0.633836	1	0.759444	0.633836	0.985136	0.633836	0.768544	0.956222	0.985136	0.702872	0.740831	0.702872	0.659662	6
		NC_017513	216	0.954687	0.957734	0.957734	1	0.957734	0.957734	0.957734	0.957734	0.957734	0.957734	0.957734	0.957734	0.957734	0.914301	0.953734	0.921814	0.921814	0.997494	18
		NC_017513	217	0.7161	0.7161	0.728546	1	0.724648	1	0.728546	0.869173	0.70919	0.725645	0.724648	0.730128	0.732434	0.729821	0.72209	0.739799	0.721826	0.75824	2
		NC_017513	226	0.7161	0.7161	0.728546	1	0.724648	1	0.728546	0.869173	0.70919	0.725645	0.724648	0.730128	0.732434	0.729821	0.72209	0.739799	0.721826	0.75824	2
		NC_017513	250	0.953178	0.953178	0.997855	1	1	0.997855	0.997855	1	1	1	1	0.987664	1	0.95457	0.945255	0.945255	0.945255	0.950069	18
		NC_017513	263	0.7161	0.7161	0.728546	1	0.724648	1	0.728546	0.869173	0.70919	0.725645	0.724648	0.730128	0.732434	0.729821	0.72209	0.739799	0.721826	0.75824	2
		NC_017513	283	0.987464	1	0.987464	1	0.99381	1	0.937138	1	0.99381	1	1	1	0.871899	0.905629	0.985131	0.961996	0.922208	0.870336	16
		NC_017513	303	0.902722	0.902722	0.902722	1	0.905332	0.880888	0.903874	1	0.905332	0.880888	0.985587	0.902902	0.905332	0.886445	0.952215	0.978811	0.978811	0.888811	14
		NC_017513	312	0.565161	0.523966	0.81191	1	1	0.8487	0.81191	1	1	0.514428	0.543507	0.845999	0.556212	0.473499	0.430915	0.547761	0.478006	0.453273	4
		NC_017513	339	1	1	0.897672	1	0.894099	1	0.897666	0.909713	0.894099	0.894099	1	1	0.927264	0.89761	0.893502	0.968037	0.978119	0.919522	11
		NC_017513	340	1	1	0.930352	1	0.908017	1	0.934162	0.910206	0.905805	0.90308	1	1	0.933554	0.91785	0.917522	0.912782	0.916573	0.930982	18
		NC_017513	343	1	0.590349	0.590349	1	0.959364	1	0.590349	0.959364	0.959364	0.959364	0.959364	0.959364	0.590349	0.829733	0.59206	0.535237	0.535237	0.548111	9
		NC_017513	405	0.995056	0.995056	0.995056	1	1	1	1	1	1	0.995056	0.995056	1	0.995056	0.995056	0.817081	0.830628	0.823298	0.833774	14
		NC_017513	409	0.951728	0.953141	1	1	1	1	1	1	1	0.948579	1	1	1	0.935308	0.938338	0.95321	0.95321	0.954554	18
		NC_017513	413	0.827928	0.827928	0.966565	1	0.984194	0.966565	1	1	0.966565	0.78679	0.966565	0.846595	0.966565	0.818365	0.845789	0.831009	0.831009	0.841202	9
		NC_017513	415	1	1	0.954924	1	0.998429	1	0.954924	0.957116	0.998429	0.954924	1	0.949643	1	0.957797	0.935459	0.934647	0.934647	0.958327	18
		NC_017513	418	1	0.998732	1	1	1	1	0.947009	0.997017	1	0.947009	0.95109	0.958048	0.998671	0.954697	0.939922	0.944975	0.944975	0.95004	18
		NC_017513	421	0.930032	0.930245	0.942536	1	0.989174	0.932906	0.942536	0.952995	0.928906	0.916377	0.930245	0.93612	0.93625	0.917532	0.911989	0.916642	0.914533	0.930913	18
		NC_017513	422	0.994635	0.990932	0.994635	1	1	0.822114	0.774893	1	0.994635	0.763872	0.994635	0.990932	0.994635	0.808616	0.777758	0.824129	0.794665	0.785428	10
		NC_017513	425	0.964688	0.851132	0.854506	1	0.758131	0.969043	0.969043	1	0.963669	0.992801	0.666296	0.752948	0.851132	0.992403	0.606103	0.638886	0.638886	0.583454	8
		NC_017513	426	1	1	1	1	0.996389	0.999274	0.999274	1	0.996389	1	0.999273	0.999274	1	1	0.95467	0.95467	0.95467	0.965722	18
		NC_017513	488	0.996483	0.997095	0.969989	1	0.991875	0.972316	0.972316	0.997085	0.904092	0.993363	0.997085	0.97739	0.999147	0.995264	0.905005	0.909852	0.909852	0.898483	17
		NC_017513	489	0.7161	0.7161	0.728546	1	0.724648	1	0.728546	0.869173	0.70919	0.725645	0.724648	0.730128	0.732434	0.729821	0.72209	0.739799	0.721826	0.75824	2
		NC_017513	490	1	1	0.960594	1	0.953957	0.952866	0.952866	0.96145	0.997958	0.953178	0.955892	0.957235	1	0.969752	0.935536	0.935536	0.935536	0.959432	18
		NC_017513	522	0.894685	0.772766	0.79058	1	0.769621	0.92097	0.916543	0.908722	0.761959	0.765549	0.84163	0.921631	0.810078	0.851473	0.750467	0.81228	0.750179	0.765368	5
		NC_017513	549	0.946859	0.945121	1	1	1	1	1	1	1	0.930904	1	1	0.956141	0.947399	0.942108	0.920045	0.940272	0.995047	18
		NC_017513	550	0.643629	0.596724	0.714606	1	0.930128	0.930128	0.930128	0.930128	0.930128	0.624374	1	0.680908	0.61135	0.66486	0.684189	0.692209	0.669118	0.601524	7
		NC_017513	551	0.945092	0.943659	1	1	1	1	1	1	1	1	1	1	0.940848	0.923697	0.931785	0.931785	0.931785	0.993894	18
		NC_017513	552	0.782464	0.811348	1	1	1	1	1	0.995563	1	1	0.790129	0.968941	0.791087	0.77639	0.805135	0.801665	0.799441	0.750458	9
		NC_017513	553	0.853053	0.830425	0.947764	1	1	0.947764	0.996547	0.996547	0.947063	0.947764	0.947764	0.879419	0.853053	0.856409	0.947063	0.824402	1	0.947863	12
		NC_017513	556	0.873856	0.873856	0.814136	1	0.729458	0.728791	0.814136	0.741007	0.729458	0.721485	0.836003	0.873856	0.836003	0.873856	0.719224	0.7382	0.7382	0.873856	1
		NC_017513	557	0.974227	0.974227	0.628409	1	1	1	0.628409	0.522794	1	0.628409	0.503606	1	0.949463	0.50324	0.502167	0.523264	0.518669	0.974227	9
		NC_017513	558	0.668256	0.664468	0.770774	1	0.732214	0.736948	0.770774	0.725421	0.732214	0.770774	0.723736	0.719675	0.711775	0.695567	0.708602	0.708602	0.711107	0.673325	1
		NC_017513	559	0.781703	0.781703	0.707619	1	0.707619	0.707619	0.707619	0.696592	0.707619	0.70151	0.707619	0.745471	0.707619	0.735083	0.756877	0.749198	0.749198	0.723141	1
		NC_017513	563	1	1	0.861206	1	0.845117	0.990283	0.847402	0.863328	0.845117	0.845117	0.99706	1	1	0.837516	0.849147	0.870465	0.974061	0.985366	9
		NC_017513	565	0.846762	0.976393	0.851607	1	0.992778	0.967896	0.850449	0.990832	0.992778	0.860661	0.976252	0.977926	0.967896	0.957242	0.975144	0.824322	0.979833	0.976555	13
		NC_017513	566	0.853579	1	0.902381	1	0.865679	0.894128	0.892923	0.862663	0.865679	0.930032	1	0.917788	0.860107	0.856633	1	0.893691	0.893691	0.896029	7
		NC_017513	567	0.879236	0.985233	0.876581	1	0.986954	0.869353	0.870638	0.987105	0.986954	0.989624	0.996777	0.990907	0.90616	0.960042	0.98241	0.985721	0.985721	0.88478	13
		NC_017513	569	0.7161	0.7161	0.728546	1	0.724648	1	0.728546	0.869173	0.70919	0.725645	0.724648	0.730128	0.732434	0.729821	0.72209	0.739799	0.721826	0.75824	2
		NC_017513	570	0.836675	0.833063	0.998016	1	0.860019	0.998016	0.998016	0.82916	0.860019	0.817922	0.841615	1	0.860019	0.870682	0.838902	0.856262	0.840861	0.895837	5
		NC_017513	572	0.988115	0.954924	1	1	0.982111	0.982111	1	1	0.982111	1	0.986527	0.997403	0.993199	0.951887	0.988381	0.98161	0.98161	0.969815	18
		NC_017513	573	0.994113	0.994113	1	1	0.998559	0.998559	1	0.998559	0.998559	0.996949	0.998559	0.996949	0.996949	0.952872	0.936717	0.927339	0.927339	0.940082	18
		NC_017513	636	0.814418	0.814418	0.80852	1	1	1	1	1	1	0.984854	0.801684	0.811858	0.806538	0.984854	0.770253	0.879113	0.8456	0.783144	8
		NC_017513	645	0.919217	0.919217	0.816917	1	1	0.943225	0.957517	0.957517	1	0.927194	0.446296	0.982528	0.919217	0.430205	0.515371	0.441996	0.542077	0.372663	11
		NC_017513	730	0.998527	0.999751	0.959997	1	1	0.960264	0.995695	0.995087	1	0.946861	1	0.999404	0.999845	0.956832	0.96515	0.95591	0.964056	0.997045	18
		NC_017513	750	0.994771	0.994771	1	1	0.998937	0.998937	0.998937	0.935781	0.998937	0.943165	0.993895	0.996633	0.998937	0.934398	0.995918	0.989897	0.989897	0.940443	18
		NC_017513	751	0.763637	1	1	1	0.982368	0.982368	0.982368	1	0.982368	1	0.770385	1	1	0.752667	0.824082	0.869649	0.869649	0.794658	11
		NC_017513	753	0.988238	0.988238	1	1	0.990648	0.916232	0.990648	0.988238	0.990648	0.997875	0.927728	0.988238	0.989021	0.92805	0.982383	0.951029	0.951029	0.911299	18
		NC_017513	756	1	1	1	1	0.921561	1	0.997805	0.994587	0.921561	0.990479	0.989902	0.994587	0.924308	0.917149	0.898025	0.898637	0.897318	0.997805	15
		NC_017513	757	0.529662	1	0.441466	1	1	1	1	0.964838	0.525687	0.475013	0.525687	0.529662	1	0.525687	0.417825	0.417825	0.432827	0.485107	7
		NC_017513	758	0.995445	0.848709	1	1	1	0.987546	0.9914	0.995445	1	0.841215	1	0.873521	0.987724	0.876269	0.986332	0.873521	0.846895	0.873521	11
		NC_017513	825	0.445752	0.493881	0.976734	1	0.523506	0.952139	0.976734	0.445476	0.523506	0.495973	1	0.468669	0.523506	1	0.465561	0.472802	0.455139	0.455781	6
		NC_017513	838	0.653167	0.634538	0.655925	1	0.636413	1	0.650037	0.66555	0.636413	0.661868	0.63617	0.718084	0.650499	0.613971	0.623968	0.77972	0.603915	0.712091	2
		NC_017513	841	0.877426	0.874689	0.879695	1	0.876759	0.997384	0.876759	0.876759	0.876759	0.834976	0.879695	0.836675	0.994823	0.933304	0.828131	0.863332	0.850304	0.847991	4
		NC_017513	842	0.909929	0.907442	0.922024	1	0.922024	0.993489	0.922024	0.963806	0.922024	0.922024	0.967555	0.927577	0.994192	0.924097	0.88654	0.88654	0.88654	0.916698	15
		NC_017513	843	0.7161	0.7161	0.728546	1	0.724648	1	0.728546	0.869173	0.70919	0.725645	0.724648	0.730128	0.732434	0.729821	0.72209	0.739799	0.721826	0.75824	2
		NC_017513	844	0.723492	0.711372	0.685457	1	0.697785	0.697785	0.68167	0.708304	0.697785	0.699845	1	0.709548	1	0.70162	0.718283	0.682201	0.66659	0.716216	3
		NC_017513	888	0.987473	0.930848	0.936591	1	0.99811	0.932222	0.936591	0.935736	0.999832	0.999832	0.932222	0.999832	0.987473	0.999832	0.935862	0.891746	0.911537	0.934107	17
		NC_017513	894	0.780037	0.780037	0.994175	1	0.994175	0.994175	0.994175	0.994175	0.71393	0.711447	0.994175	0.994175	0.73192	0.704421	0.730006	0.733777	0.724288	0.713572	8
		NC_017513	897	1	1	1	1	1	1	1	1	1	1	1	1	1	1	0.948475	0.948475	0.948475	0.574094	17
		NC_017513	900	1	0.843462	0.848186	1	0.848186	0.848186	0.848186	1	0.848186	0.848186	0.988568	0.872887	0.872887	0.796315	0.83036	0.829962	0.829962	0.854562	4
		NC_017513	944	0.7161	0.7161	0.728546	1	0.724648	1	0.728546	0.869173	0.70919	0.725645	0.724648	0.730128	0.732434	0.729821	0.72209	0.739799	0.721826	0.75824	2
		NC_017513	950	0.99836	0.99836	0.997277	1	0.971185	0.995793	0.99836	0.99836	0.971185	0.97735	1	0.99836	0.99836	0.882263	0.883072	0.871212	0.878851	0.991124	14
		NC_017513	956	0.998574	0.979122	0.994833	1	0.995832	0.998229	0.994833	0.998229	0.995832	0.991316	1	0.995651	0.993825	0.988907	0.638251	0.948394	0.948394	0.611626	16
		NC_017513	957	0.7161	0.7161	0.728546	1	0.724648	1	0.728546	0.869173	0.70919	0.725645	0.724648	0.730128	0.732434	0.729821	0.72209	0.739799	0.721826	0.75824	2
		NC_017513	964	0.96152	0.96152	0.95982	1	0.941694	0.95982	0.95982	0.995557	0.956493	0.9379	0.941694	0.995642	0.96488	0.96499	0.926943	0.919484	0.919484	0.945281	18
		NC_017513	975	0.956568	0.993457	0.960849	1	0.997315	0.942635	0.998856	0.999496	0.997315	0.941678	0.934416	0.999496	0.999496	0.998856	0.936182	0.936182	0.936182	0.961552	18
		NC_017513	979	0.680329	0.440135	0.437659	1	0.649216	0.755747	0.441513	0.755747	0.480731	0.480731	0.742083	0.58141	0.470027	0.465787	0.481527	0.469041	0.467408	0.457597	1
		NC_017513	987	0.812728	0.809228	0.80658	1	0.766888	0.797432	0.80658	1	0.766888	0.794203	1	0.813772	1	0.771237	0.800943	0.844631	0.800943	0.792306	4
		NC_017513	1005	0.460457	0.460457	0.959496	1	0.537816	0.981475	0.959496	0.483099	0.537816	0.516798	0.940154	0.456014	0.459286	0.940154	0.495124	0.500719	0.46501	0.464853	6
		NC_017513	1018	0.957646	0.971359	0.975207	1	0.980724	0.975207	0.975207	0.890189	0.980724	0.891133	0.996144	0.963892	0.879121	0.88978	0.886911	0.845321	0.880191	0.895667	10
		NC_017513	1049	0.805804	0.622955	0.806218	1	0.825854	0.813431	0.825854	0.7912	0.825854	0.806218	0.982251	0.558657	0.825326	0.531208	0.515814	0.646423	0.441027	0.456372	2
		NC_017513	1065	0.72991	0.653379	0.681204	1	0.653379	0.653379	0.665971	0.671974	0.653379	0.653379	0.653379	0.627821	0.653379	0.653379	0.648932	0.648932	0.648286	0.697948	1
		NC_017513	1084	0.7161	0.7161	0.728546	1	0.724648	1	0.728546	0.869173	0.70919	0.725645	0.724648	0.730128	0.732434	0.729821	0.72209	0.739799	0.721826	0.75824	2
		NC_017513	1085	0.985314	0.985314	0.931716	1	0.931716	0.931716	0.931716	0.985314	0.931716	0.931716	0.978175	0.992864	0.982049	0.97833	0.930461	0.913287	0.913287	0.925854	18
		NC_017513	1111	0.7161	0.7161	0.728546	1	0.724648	1	0.728546	0.869173	0.70919	0.725645	0.724648	0.730128	0.732434	0.729821	0.72209	0.739799	0.721826	0.75824	2
		NC_017513	1116	0.998381	0.998381	0.998049	1	0.996581	0.998897	0.998049	0.997222	0.996581	0.998049	1	0.995386	0.996127	1	0.797425	0.950011	0.955286	0.787002	16
		NC_017513	1232	0.996795	0.996795	1	1	1	1	1	0.996795	1	1	1	1	0.996795	0.994781	0.534301	0.525987	0.489565	0.420492	14
		NC_017513	1235	0.855408	0.855408	0.874615	1	0.853697	1	1	1	0.877797	0.852641	0.857772	0.877797	0.877797	0.877797	0.853935	0.887139	0.887139	0.862794	4
		NC_017513	1237	0.998929	0.998929	1	1	1	1	1	1	0.953654	0.930023	0.930023	0.931651	1	1	0.940565	0.909518	0.909518	0.935844	18
		NC_017513	1238	0.995869	0.995262	0.995262	1	1	0.999183	1	1	1	0.939639	0.961427	0.947112	0.995262	0.995262	0.947997	0.942966	0.942966	0.957569	18
		NC_017513	1241	0.838811	0.838811	0.817758	1	0.799768	0.838811	0.988545	1	0.799768	0.797925	0.794866	0.803055	0.824391	0.799674	0.797419	0.76322	0.794866	0.802025	3
		NC_017513	1315	0.7161	0.7161	0.728546	1	0.724648	1	0.728546	0.869173	0.70919	0.725645	0.724648	0.730128	0.732434	0.729821	0.72209	0.739799	0.721826	0.75824	2
		NC_017513	1355	0.506562	0.506562	0.509626	1	0.494317	0.506562	0.509626	0.499297	0.506562	0.509626	0.570853	0.552296	0.492066	0.517569	0.584539	0.584539	0.584539	0.451934	1
		NC_017513	1356	0.7161	0.7161	0.728546	1	0.724648	1	0.728546	0.869173	0.70919	0.725645	0.724648	0.730128	0.732434	0.729821	0.72209	0.739799	0.721826	0.75824	2
		NC_017513	1401	0.7161	0.7161	0.728546	1	0.724648	1	0.728546	0.869173	0.70919	0.725645	0.724648	0.730128	0.732434	0.729821	0.72209	0.739799	0.721826	0.75824	2
		NC_017513	1458	0.673003	0.673003	0.983231	1	0.847075	0.967464	0.98766	0.95243	0.95243	0.967464	0.95243	0.979232	0.95243	0.6805	0.701728	0.705019	0.694158	0.955127	11
		NC_017513	1495	0.7161	0.7161	0.728546	1	0.724648	1	0.728546	0.869173	0.70919	0.725645	0.724648	0.730128	0.732434	0.729821	0.72209	0.739799	0.721826	0.75824	2
		NC_017513	1497	0.891727	0.891727	0.902624	1	1	1	0.902624	1	1	0.888165	0.998363	0.890754	0.998363	0.998363	0.89736	0.898	0.898	0.892502	10
		NC_017513	1504	0.994625	0.985646	0.978999	1	0.992907	0.977593	0.978999	0.994625	0.992907	0.992907	0.989968	0.994625	0.992907	0.985646	0.973445	0.972252	0.975502	0.939303	18
		NC_017513	1516	0.998962	0.998962	0.998962	1	0.998962	0.99845	0.998962	1	0.998962	1	1	0.992115	0.998962	0.998032	0.785229	0.785229	0.772881	0.807503	14
		NC_017513	1517	0.995958	0.998692	0.969587	1	0.992315	0.972286	0.972286	0.999189	0.910053	0.993977	0.999189	0.981033	0.997731	0.998174	0.910517	0.914828	0.914828	0.90402	18
		NC_017513	1527	1	1	1	1	1	1	1	1	1	1	1	1	1	1	0.948475	0.948475	0.948475	0.574094	17
		NC_017513	1530	0.990466	0.990466	0.996416	1	0.996603	0.996603	0.996416	1	0.996603	0.996603	0.990202	0.995684	0.995958	0.879595	0.943576	0.871833	0.966221	0.886499	15
		NC_017513	1560	0.973439	0.927915	0.997787	1	0.930981	0.930981	0.930981	0.930981	0.930981	0.914427	0.970781	0.97181	0.971751	0.96995	0.9149	0.900836	0.914368	0.931874	18
		NC_017513	1561	0.893579	0.88774	0.994188	1	0.885867	0.89237	0.872218	0.89237	0.885867	0.856787	0.903746	0.900611	0.893026	0.901318	0.899493	0.895081	0.901532	0.895081	6
		NC_017513	1577	0.856244	0.835961	0.853651	1	1	0.837857	0.835508	0.844317	1	1	0.999061	0.856485	0.844317	0.999577	0.803356	0.835053	0.835053	0.83438	6
		NC_017513	1633	0.850103	0.844749	1	1	1	1	1	1	0.860408	0.997272	0.997531	0.853738	0.994555	1	0.831434	0.807733	0.807733	0.850431	10
		NC_017513	1635	0.910672	0.906082	0.997916	1	0.978595	0.92502	0.997916	0.986697	0.978595	0.906082	0.981698	0.90731	0.986342	0.90852	0.976913	0.898548	0.898704	0.928996	16
		NC_017513	1636	0.93777	0.940965	0.968599	1	0.977747	0.940536	0.968968	0.955887	0.977747	0.9537	0.968599	0.940965	0.981673	0.949051	0.97267	0.940879	0.93466	0.943757	18
		NC_017513	1638	0.931106	0.945573	0.93475	1	0.949178	0.920253	0.93475	0.920253	0.949178	0.949178	0.944263	0.930379	0.920253	0.892608	0.932736	0.95285	0.941136	0.944502	17
		NC_017513	1639	0.957532	0.944664	0.932385	1	0.978821	0.988347	0.939211	0.93822	0.978821	0.939714	1	0.944664	0.946877	0.936848	0.944304	0.960335	0.910142	0.988969	18
		NC_017513	1642	0.952461	0.873843	0.951853	1	0.947722	0.949498	0.959841	0.945826	0.944048	0.943903	0.957178	0.943903	0.936608	0.94726	0.84268	0.835644	0.868535	0.841911	13
		NC_017513	1695	0.646636	0.61675	0.612013	1	0.594246	0.599048	0.591351	0.603833	0.594246	0.638756	0.646636	0.643487	0.595214	0.846361	0.601814	0.622016	0.643508	0.645301	1
		NC_017513	1697	0.994418	0.994418	0.988457	1	0.996328	0.988457	0.988457	0.996328	0.996328	0.996328	1	0.988457	0.990412	0.996328	0.991398	0.83306	0.83306	0.95812	16
		NC_017513	1738	0.992608	0.992608	0.982231	1	0.974293	0.986033	0.982231	0.98385	0.974293	0.987349	0.991649	0.985072	0.982231	0.983263	0.990794	0.87621	0.87621	0.98752	16
		NC_017513	1749	1	1	0.933178	1	1	0.998595	0.938219	1	1	0.929348	1	1	0.998775	0.998775	0.95297	0.913688	0.953946	0.946635	18
		NC_017513	1750	0.98115	0.98115	0.704465	1	1	1	0.654799	1	1	0.706993	1	0.98115	1	1	0.643176	0.647459	0.647459	0.613662	11
		NC_017513	1759	0.7161	0.7161	0.728546	1	0.724648	1	0.728546	0.869173	0.70919	0.725645	0.724648	0.730128	0.732434	0.729821	0.72209	0.739799	0.721826	0.75824	2
		NC_017513	1790	0.947241	0.949511	1	1	0.967796	1	0.999813	0.963057	0.967796	0.967796	0.958897	0.95281	0.947422	0.966873	0.94426	0.943058	0.943058	0.968624	18
		NC_017513	1799	0.902831	0.902831	0.921049	1	1	1	1	0.993259	1	0.902831	0.921049	0.875486	0.90774	0.887231	0.856323	0.873754	0.873059	0.837856	12
		NC_017513	1800	0.994418	0.994418	0.988457	1	0.996328	0.988457	0.988457	0.996328	0.996328	0.996328	1	0.988457	0.990412	0.996328	0.991398	0.83306	0.83306	0.95812	16
		NC_017513	1816	0.862835	0.947577	0.89787	1	0.879141	0.868345	0.86662	0.861879	0.879141	0.880316	0.999199	0.872839	0.89787	0.860578	0.880185	0.879224	0.882071	0.918702	4
		NC_017513	1823	0.952551	0.900516	0.91738	1	0.900516	0.966989	0.933626	0.919392	0.900516	0.884127	0.884127	0.943066	1	0.915108	0.476392	0.481432	0.523365	0.413975	12
		NC_017513	1887	0.782649	0.782649	0.798524	1	0.95332	0.882117	0.95332	0.800136	0.882117	0.801228	0.930439	0.930439	0.800136	0.77849	0.842748	0.842748	0.855512	0.745769	5
		NC_017513	1888	0.95708	0.95703	0.995043	1	0.995043	0.99858	0.995043	0.955662	0.995043	0.943555	1	1	0.995043	0.953152	0.996415	0.996415	0.996415	0.990681	18
		NC_017513	1889	0.945118	0.942783	1	1	1	1	1	0.947745	1	0.95651	1	1	1	0.941904	0.949434	0.949434	0.949434	0.995141	18
		NC_017513	1890	0.852899	0.856945	0.857821	1	0.900745	0.868448	0.919363	0.900745	0.900745	0.904478	0.857459	0.919363	0.868702	0.873985	0.845341	0.845341	0.874083	0.8529	7
		NC_017513	1891	0.978171	0.978171	0.978171	1	0.961207	0.924555	0.97785	0.981016	0.97785	0.998328	0.998328	0.998328	0.961207	0.998328	0.897234	0.96452	0.96452	0.970115	17
		NC_017513	1892	0.863018	0.875255	0.871708	1	0.870017	0.965253	0.864847	0.965253	0.870017	0.864847	0.964629	0.964629	0.965253	0.965253	0.964629	0.964629	1	0.964629	11
		NC_017513	1893	0.828144	0.828144	0.828144	1	0.828144	0.817943	0.828144	0.828144	0.828144	0.971715	0.828144	0.971715	0.828144	1	0.823853	0.794912	0.794912	0.790982	4
		NC_017513	1894	0.8567	0.8567	0.86616	1	0.86616	0.853367	0.86616	0.868529	0.86616	0.86616	0.865724	0.86616	0.865724	0.865724	0.863846	0.894118	0.880156	0.862837	1
		NC_017513	1895	0.995707	0.995235	0.990159	1	0.990159	0.995707	0.990159	0.995707	0.990159	0.995707	0.883602	0.998089	0.990159	0.994876	0.992825	0.851607	0.869403	0.991207	15
		NC_017513	1919	1	1	0.986492	1	0.848883	0.964082	0.986492	0.848883	0.848883	0.848883	1	0.990195	0.851306	0.835887	0.668724	0.668724	0.623729	0.71631	8
B	meningitidis	NC_017514	54	0.957262	0.957262	0.969138	0.994909	1	0.997555	0.99829	0.999361	1	1	0.960788	0.990647	0.981583	0.931627	0.922175	0.957262	0.957262	0.957262	18
		NC_017514	56	0.942459	0.94307	0.964234	0.999916	1	0.999916	0.999916	0.999679	1	0.999916	0.944216	0.944216	0.944344	0.93913	0.95402	0.937219	0.937219	0.961673	18
		NC_017514	57	0.849822	0.840638	0.993146	0.993146	1	0.99381	0.993146	0.993146	0.999118	0.993146	0.991307	0.99107	0.993146	0.898682	0.843409	0.85854	0.848252	0.88126	11
		NC_017514	59	0.877022	0.877022	1	1	1	0.998659	0.986017	0.99768	1	0.99768	0.999424	0.997994	1	0.879892	0.836058	0.838299	0.852145	0.881559	11
		NC_017514	80	0.769656	0.769656	1	0.76544	1	1	1	1	1	0.878765	1	0.828161	0.766127	0.734853	0.8423	1	0.878765	0.774294	8
		NC_017514	126	0.925287	1	0.965964	0.900516	1	0.929132	0.984767	0.94251	1	0.904179	0.904179	0.96824	0.900516	0.924195	0.439494	0.492365	0.492365	0.387183	14
		NC_017514	148	0.996036	0.996036	0.993414	0.996328	1	0.993414	0.993414	1	1	1	0.996328	0.993414	0.993425	1	0.996434	0.81782	0.823301	0.962483	16
		NC_017514	149	0.902831	0.902831	0.921049	1	1	1	1	0.993259	1	0.902831	0.921049	0.875486	0.90774	0.887231	0.856323	0.873754	0.873059	0.837856	12
		NC_017514	152	0.923929	0.923929	0.909621	0.909621	1	0.909621	0.902874	0.922005	1	0.894136	0.926028	0.926291	0.926028	0.926598	0.923628	0.923628	0.923628	0.928237	17
		NC_017514	153	0.943958	0.939501	0.939501	0.924553	1	0.939501	0.939501	0.940052	0.998167	0.939501	0.939501	0.939501	0.939501	0.930593	0.938916	0.912906	0.912906	0.942365	18
		NC_017514	196	0.98115	0.98115	0.704465	1	1	1	0.654799	1	1	0.706993	1	0.98115	1	1	0.643176	0.647459	0.647459	0.613662	11
		NC_017514	197	1	1	0.933178	1	1	0.998595	0.938219	1	1	0.929348	1	1	0.998775	0.998775	0.95297	0.913688	0.953946	0.946635	18
		NC_017514	209	0.981109	0.981109	0.990084	0.974293	1	0.99305	0.990084	0.993155	1	0.980227	0.985422	0.983996	0.990084	0.975659	0.971413	0.837739	0.837739	0.962802	16
		NC_017514	253	0.993757	0.99381	0.993757	0.99381	1	0.99381	0.948618	0.99381	1	0.99381	0.99381	0.99381	0.856919	0.913046	0.991964	0.971968	0.933883	0.86764	16
		NC_017514	281	0.565161	0.523966	0.81191	1	1	0.8487	0.81191	1	1	0.514428	0.543507	0.845999	0.556212	0.473499	0.430915	0.547761	0.478006	0.453273	4
		NC_017514	307	0.934112	0.934112	0.999516	0.927567	1	0.932135	0.999516	0.999516	1	0.999516	0.92383	0.932135	1	0.999516	0.899965	0.934474	0.91779	0.986068	17
		NC_017514	309	0.959364	0.560956	0.564913	0.959364	1	0.959364	0.56226	1	1	1	1	1	0.553209	0.797089	0.602816	0.555912	0.555912	0.558156	9
		NC_017514	371	0.912335	0.912335	0.906474	0.898683	1	0.970355	0.89455	0.97692	0.898683	0.874616	0.906474	0.88896	0.967133	0.902108	0.88896	0.88896	0.875397	0.906516	10
		NC_017514	372	0.430978	0.44636	0.429949	0.430978	1	0.811093	0.456334	0.968428	0.429949	0.494138	0.69241	0.492166	0.968428	0.710486	0.38128	0.398484	0.344308	0.441503	3
		NC_017514	374	0.995056	0.995056	0.995056	1	1	1	1	1	1	0.995056	0.995056	1	0.995056	0.995056	0.817081	0.830628	0.823298	0.833774	14
		NC_017514	378	0.85597	0.85597	0.953572	0.984194	1	0.953572	0.984194	0.984194	0.953572	0.809946	0.953572	0.877759	0.953572	0.843443	0.872834	0.856775	0.856775	0.87444	9
		NC_017514	380	1	0.998732	1	1	1	1	0.947009	0.997017	1	0.947009	0.95109	0.958048	0.998671	0.954697	0.939922	0.944975	0.944975	0.95004	18
		NC_017514	382	0.951728	0.953141	1	1	1	1	1	1	1	0.948579	1	1	1	0.935308	0.938338	0.95321	0.95321	0.954554	18
		NC_017514	384	0.928145	0.928145	1	0.956141	1	0.99956	1	0.956141	1	0.907256	0.956141	1	1	0.919888	0.925379	0.923002	0.923002	0.954796	18
		NC_017514	385	0.799954	0.799954	0.808853	0.802715	1	0.821229	1	0.799954	0.808853	0.789739	0.799954	0.808853	0.823264	0.801103	0.809732	0.8185	0.821181	0.820584	2
		NC_017514	388	0.946667	0.942276	0.944322	0.957828	1	0.947901	0.944322	0.993277	0.954086	0.922294	0.940477	0.959912	0.945451	0.930172	0.942095	0.943843	0.944506	0.955041	18
		NC_017514	394	0.596473	0.599491	0.694763	0.691455	1	0.694763	0.694763	0.9951	1	0.691854	0.596473	0.691854	0.9951	0.691455	0.609204	0.59113	0.590215	0.61601	4
		NC_017514	395	0.737523	0.711827	1	0.647578	1	1	1	1	1	1	0.693643	0.737523	1	0.619933	0.682735	0.704733	0.651449	0.643235	8
		NC_017514	398	0.780055	0.780055	1	0.780055	1	1	1	1	1	1	0.780055	0.777619	1	0.782053	0.781558	0.780599	0.780599	0.972315	9
		NC_017514	402	0.579311	0.586444	0.595059	0.578961	1	1	1	0.670856	1	0.58219	0.578961	0.593219	0.583966	0.52318	0.432467	0.568784	0.483617	0.458304	4
		NC_017514	408	1	1	1	1	1	1	1	1	1	1	1	1	1	1	0.948475	0.948475	0.948475	0.574094	17
		NC_017514	411	0.487528	0.916559	0.746384	0.54857	1	0.487528	1	0.482834	1	0.815291	0.54857	0.916559	0.570865	0.540341	0.490102	0.533112	0.522507	0.446766	5
		NC_017514	419	0.992001	0.994481	0.967324	0.992315	1	0.970596	0.970596	0.992219	0.925218	0.997835	0.992219	0.979209	0.992109	0.992981	0.920248	0.924333	0.924333	0.91437	18
		NC_017514	420	1	1	1	0.998962	1	0.999227	1	0.998962	1	0.998962	0.998962	0.99263	1	0.999075	0.784702	0.784702	0.773283	0.80736	14
		NC_017514	432	0.990665	0.981752	0.976781	0.992907	1	0.973351	0.976781	0.990665	1	1	0.982743	0.990665	1	0.981752	0.972092	0.97442	0.97734	0.947379	18
		NC_017514	439	0.891727	0.891727	0.902624	1	1	1	0.902624	1	1	0.888165	0.998363	0.890754	0.998363	0.998363	0.89736	0.898	0.898	0.892502	10
		NC_017514	477	0.642197	0.642197	0.82551	0.847075	1	0.865018	0.845299	0.875187	0.875187	0.865018	0.875187	0.812616	0.875187	0.647454	0.718267	0.718267	0.717718	0.842202	1
		NC_017514	588	0.968983	0.971822	0.985252	0.993298	1	0.989244	0.985252	0.990249	1	0.98224	0.96732	0.962592	0.978867	0.991567	0.93146	0.928429	0.90882	0.913548	18
		NC_017514	612	1	0.787177	0.954818	1	1	0.954827	0.954818	0.725276	1	1	0.954818	1	0.739144	0.734895	0.787177	0.754648	0.754648	0.822238	10
		NC_017514	614	1	0.696328	0.790522	1	1	0.804989	0.754388	0.696304	1	1	0.90428	0.790522	0.690205	0.674929	0.694875	0.694875	0.694875	0.691335	6
		NC_017514	692	0.942565	0.942565	0.996429	0.932872	1	0.942565	0.942565	0.940679	1	0.942565	0.920324	0.938938	0.935111	0.919058	0.951294	0.933496	0.933496	0.95056	18
		NC_017514	694	0.696123	0.686955	0.68855	0.686955	1	0.68855	0.68855	0.68855	1	0.994803	0.686955	0.687674	0.681939	0.685836	0.750775	0.740471	0.740471	0.745573	3
		NC_017514	697	0.996795	0.996795	1	1	1	1	1	0.996795	1	1	1	1	0.996795	0.994781	0.534301	0.525987	0.489565	0.420492	14
		NC_017514	743	0.996629	0.996629	1	0.921867	1	1	1	1	1	1	0.936159	0.936159	0.936159	0.921663	0.928921	0.927744	0.927744	0.937917	18
		NC_017514	750	0.848622	0.848622	1	0.845677	1	0.851217	0.848055	0.868137	1	1	0.872222	0.865134	0.8515	0.866894	0.867687	0.875389	0.875389	0.86676	4
		NC_017514	761	0.939375	0.939375	0.94565	0.94565	1	0.94565	0.945689	0.946091	0.999672	0.999626	0.950912	0.950912	0.950912	0.934007	0.933317	0.933317	0.933317	0.962002	18
		NC_017514	762	0.543351	0.422718	0.532262	0.421297	1	0.440231	0.432537	0.523568	1	0.474397	0.515773	0.47355	0.422111	0.470842	0.46123	0.503916	0.455534	0.471199	2
		NC_017514	819	0.995119	0.995119	0.996597	0.996581	1	0.995979	0.996597	0.995725	1	0.996597	0.996581	0.994564	0.996245	0.996581	0.818528	0.948637	0.95373	0.776705	16
		NC_017514	885	0.959277	0.765209	0.988548	0.825854	1	0.923146	1	0.980071	1	0.988548	0.819452	0.591225	0.954439	0.578099	0.531927	0.606154	0.51666	0.570837	9
		NC_017514	897	1	1	1	0.861155	1	1	1	0.996448	1	1	0.887535	0.998643	0.998302	0.8617	0.907691	0.881906	0.90511	0.983438	14
		NC_017514	915	0.950328	0.977731	0.986473	0.980724	1	0.986473	0.986473	0.879512	1	0.865712	0.974245	0.967671	0.865712	0.87093	0.871349	0.842246	0.854169	0.883421	10
		NC_017514	971	0.953957	0.992591	0.964568	0.997315	1	0.93825	0.998796	0.997949	1	0.93825	0.937958	0.997949	0.997949	0.998796	0.930001	0.930001	0.930001	0.952278	18
		NC_017514	988	0.997571	0.979676	0.994151	0.995832	1	0.998076	0.994151	0.998076	1	0.992256	0.995832	0.994624	0.993299	0.990079	0.627495	0.953834	0.953834	0.614107	16
		NC_017514	1005	0.912093	0.912093	0.926413	0.86943	1	0.91047	0.926413	0.904173	1	0.912002	0.86943	0.91047	0.904173	0.880958	0.889246	0.890021	0.889246	0.863855	11
		NC_017514	1007	0.37183	0.364351	0.691097	0.369426	1	0.691097	1	0.369426	0.691097	0.463346	0.369426	0.365717	0.369426	0.369426	0.412175	0.433257	0.393515	0.479482	2
		NC_017514	1031	0.377537	0.377537	0.367447	0.381306	1	0.762724	0.762724	0.432356	1	0.424733	0.376351	0.346104	0.343149	0.395366	0.385549	0.408659	0.424299	0.381507	2
		NC_017514	1043	1	1	1	1	1	1	1	1	1	1	1	1	1	1	0.948475	0.948475	0.948475	0.574094	17
		NC_017514	1046	0.792563	0.792563	1	0.994175	1	1	1	1	0.736249	0.737491	1	1	0.745961	0.724681	0.742097	0.761097	0.735767	0.723929	8
		NC_017514	1052	0.991322	0.927342	0.931748	0.99811	1	0.928778	0.931748	0.93076	0.998243	0.998243	0.928778	0.998243	0.991322	0.998243	0.933533	0.884961	0.910561	0.931498	17
		NC_017514	1053	0.816384	0.620981	0.620981	0.64068	1	0.644792	0.620981	0.620981	0.701724	0.987914	0.486801	0.650415	0.620981	0.671466	0.617982	0.625622	0.625622	0.65748	2
		NC_017514	1108	0.264986	0.288253	1	0.831245	1	0.849395	1	0.288253	1	1	0.831245	0.296214	0.310032	0.88577	0.407179	0.263087	0.265495	0.247314	5
		NC_017514	1151	0.995445	0.848709	1	1	1	0.987546	0.9914	0.995445	1	0.841215	1	0.873521	0.987724	0.876269	0.986332	0.873521	0.846895	0.873521	11
		NC_017514	1152	0.529662	1	0.441466	1	1	1	1	0.964838	0.525687	0.475013	0.525687	0.529662	1	0.525687	0.417825	0.417825	0.432827	0.485107	7
		NC_017514	1157	0.72491	0.982368	0.982368	0.982368	1	1	1	0.982368	1	0.982368	0.732788	0.982368	0.982368	0.728564	0.797609	0.840763	0.840763	0.774455	11
		NC_017514	1158	0.992901	0.992901	0.998937	0.998937	1	1	1	0.933662	1	0.94086	0.994082	0.99766	1	0.937784	0.998068	0.992291	0.992291	0.938508	18
		NC_017514	1182	0.998527	0.999751	0.959997	1	1	0.960264	0.995695	0.995087	1	0.946861	1	0.999404	0.999845	0.956832	0.96515	0.95591	0.964056	0.997045	18
		NC_017514	1188	0.836034	0.916705	0.916705	0.30316	1	0.916705	0.916705	0.382844	1	0.337638	0.365358	0.72893	0.367019	0.954831	0.342523	0.314808	0.330827	0.309422	7
		NC_017514	1189	0.538825	0.532201	1	0.552412	1	1	1	0.51103	1	0.523867	0.584729	0.896058	0.519949	0.888737	0.546565	0.630774	0.526662	0.540161	5
		NC_017514	1190	0.97569	0.97569	0.979296	0.468625	1	1	1	0.491472	1	0.491306	0.444214	0.490632	0.457384	0.5654	0.454977	0.520545	0.520545	0.469274	7
		NC_017514	1192	1	1	0.873157	0.785437	1	1	1	0.811922	1	0.816394	0.811922	0.871582	0.811922	0.78285	0.815502	0.803283	0.803283	0.787734	6
		NC_017514	1193	0.833281	0.845483	0.956446	0.551815	1	0.972692	0.970601	0.541219	1	0.540773	0.589836	0.513609	0.589836	0.551815	0.585803	0.586718	0.579098	0.543468	5
		NC_017514	1273	0.919217	0.919217	0.816917	1	1	0.943225	0.957517	0.957517	1	0.927194	0.446296	0.982528	0.919217	0.430205	0.515371	0.441996	0.542077	0.372663	11
		NC_017514	1278	0.909273	0.909273	1	0.931745	1	0.999215	1	0.919923	1	1	0.92094	0.919923	0.913564	0.926315	0.908595	0.91805	0.908084	0.935407	18
		NC_017514	1279	0.94098	0.942764	1	0.967796	1	1	1	0.954247	1	1	0.947698	0.947206	0.954662	0.962705	0.94382	0.933223	0.941004	0.961831	18
		NC_017514	1280	0.920649	0.920649	0.999837	0.926824	1	0.999837	0.999837	0.946959	0.999837	0.999837	0.941365	0.941771	0.945906	0.945568	0.932617	0.910884	0.900048	0.942179	18
		NC_017514	1282	0.814418	0.814418	0.80852	1	1	1	1	1	1	0.984854	0.801684	0.811858	0.806538	0.984854	0.770253	0.879113	0.8456	0.783144	8
		NC_017514	1346	0.995287	0.995287	0.998559	0.998559	1	1	0.998559	1	1	0.996871	1	0.996871	0.996871	0.949331	0.934224	0.929572	0.929572	0.941465	18
		NC_017514	1347	0.97154	0.935511	0.982111	0.982111	1	1	0.982111	0.982111	1	0.982111	0.96733	0.97914	0.982614	0.935511	0.965997	0.97773	0.97773	0.988336	18
		NC_017514	1348	0.914641	0.911612	0.936563	0.978821	1	0.985865	0.941497	0.934079	1	0.918387	0.978821	0.911612	0.953164	0.914735	0.934054	0.933323	0.933214	0.980456	18
		NC_017514	1349	0.904414	0.901839	0.974513	0.978595	1	0.937262	0.974513	0.980064	1	0.901839	0.97805	0.901839	0.994054	0.883344	0.972339	0.893715	0.886241	0.944666	15
		NC_017514	1350	0.850103	0.844749	1	1	1	1	1	1	0.860408	0.997272	0.997531	0.853738	0.994555	1	0.831434	0.807733	0.807733	0.850431	10
		NC_017514	1353	0.906354	0.906354	0.87595	0.879156	1	0.873055	0.89695	0.906354	1	1	0.995909	0.906243	0.906243	0.881004	0.887265	0.890343	0.890343	0.875208	9
		NC_017514	1356	0.633493	0.633493	0.715714	0.604047	1	0.60656	0.604047	0.604047	1	0.639313	0.60656	0.646472	0.60656	0.639313	0.633154	0.633154	0.633154	0.627382	2
		NC_017514	1358	0.974227	0.974227	0.628409	1	1	1	0.628409	0.522794	1	0.628409	0.503606	1	0.949463	0.50324	0.502167	0.523264	0.518669	0.974227	9
		NC_017514	1361	0.853053	0.830425	0.947764	1	1	0.947764	0.996547	0.996547	0.947063	0.947764	0.947764	0.879419	0.853053	0.856409	0.947063	0.824402	1	0.947863	12
		NC_017514	1363	0.945092	0.943659	1	1	1	1	1	1	1	1	1	1	0.940848	0.923697	0.931785	0.931785	0.931785	0.993894	18
		NC_017514	1364	0.611207	0.611207	0.680973	0.930128	1	1	1	1	1	0.643894	0.930128	0.634634	0.62503	0.635757	0.641169	0.688183	0.626837	0.629873	7
		NC_017514	1365	0.946859	0.945121	1	1	1	1	1	1	1	0.930904	1	1	0.956141	0.947399	0.942108	0.920045	0.940272	0.995047	18
		NC_017514	1384	0.990201	0.818973	0.854736	0.840095	1	0.84766	0.854736	0.841836	0.939957	0.981916	0.978114	0.858882	0.900626	0.841836	0.850486	0.842884	0.850574	0.98665	7
		NC_017514	1423	0.995869	0.995262	0.995262	1	1	0.999183	1	1	1	0.939639	0.961427	0.947112	0.995262	0.995262	0.947997	0.942966	0.942966	0.957569	18
		NC_017514	1424	0.998929	0.998929	1	1	1	1	1	1	0.953654	0.930023	0.930023	0.931651	1	1	0.940565	0.909518	0.909518	0.935844	18
		NC_017514	1426	0.942565	0.942565	0.996429	0.932872	1	0.942565	0.942565	0.940679	1	0.942565	0.920324	0.938938	0.935111	0.919058	0.951294	0.933496	0.933496	0.95056	18
		NC_017514	1491	0.996389	0.996389	0.996389	0.996389	1	0.995713	0.995713	0.996389	1	0.996389	0.995108	0.995713	0.996389	0.996389	0.955096	0.955096	0.955096	0.956431	18
		NC_017514	1492	0.807442	0.66865	0.702131	0.758131	1	0.804776	0.804776	0.758131	0.724101	0.757887	0.710565	0.70543	0.677093	0.764241	0.6966	0.673094	0.678029	0.588417	1
		NC_017514	1495	0.998429	0.998429	0.958066	0.998429	1	0.998429	0.958066	0.963607	1	0.958066	0.998429	0.951678	0.998429	0.962157	0.939395	0.939395	0.939395	0.959116	18
		NC_017514	1497	0.994635	0.990932	0.994635	1	1	0.822114	0.774893	1	0.994635	0.763872	0.994635	0.990932	0.994635	0.808616	0.777758	0.824129	0.794665	0.785428	10
		NC_017514	1498	0.933512	0.932667	0.936985	0.989174	1	0.926564	0.936985	0.962969	0.924554	0.917378	0.925288	0.927924	0.93799	0.92128	0.908546	0.906174	0.90342	0.932549	18
		NC_017514	1505	0.903501	0.903501	0.908036	0.901082	1	0.908036	0.908036	0.917106	1	0.916221	0.916742	0.892194	1	0.950516	0.881455	0.917131	0.917131	0.92325	16
		NC_017514	1511	1	1	1	1	1	1	1	1	1	1	1	1	1	1	0.948475	0.948475	0.948475	0.574094	17
		NC_017514	1559	0.856244	0.835961	0.853651	1	1	0.837857	0.835508	0.844317	1	1	0.999061	0.856485	0.844317	0.999577	0.803356	0.835053	0.835053	0.83438	6
		NC_017514	1612	0.852635	0.983281	0.864572	0.992778	1	0.977213	0.864572	0.998448	1	0.874385	0.983404	0.983484	0.977213	0.97057	0.986122	0.82582	0.984442	0.977326	13
		NC_017514	1613	0.899449	0.894378	0.894378	0.90595	1	0.90595	0.914733	1	1	0.90595	0.90595	0.968445	0.90595	0.936601	0.893532	0.875637	0.879673	0.901987	12
		NC_017514	1614	0.864936	0.968407	0.861873	0.986954	1	0.848145	0.853195	0.997452	1	0.981831	0.987752	0.982151	0.881266	0.965535	0.973639	0.974641	0.974641	0.857258	12
		NC_017514	1616	0.975569	0.93026	0.994611	0.949178	1	0.975328	0.994611	0.930417	1	1	0.987078	0.978931	0.930417	0.910038	0.981109	0.994027	0.98529	0.989598	18
		NC_017514	1617	0.949888	0.954358	0.984235	0.977747	1	0.962069	0.986975	0.952353	1	0.971069	0.957025	0.954358	0.972905	0.970391	0.939256	0.93568	0.909443	0.96487	18
		NC_017514	1618	0.971051	0.933672	0.98115	0.98115	1	0.9983	0.98115	0.98115	1	0.98115	0.968407	0.977789	0.982492	0.93332	0.963814	0.975074	0.975074	0.988634	18
		NC_017514	1702	0.953178	0.953178	0.997855	1	1	0.997855	0.997855	1	1	1	1	0.987664	1	0.95457	0.945255	0.945255	0.945255	0.950069	18
		NC_017514	1719	0.996381	0.996381	0.985158	0.985158	1	0.985158	0.985158	0.996381	1	0.907523	0.996381	0.984682	0.985158	0.7833	0.771023	0.794265	0.794265	0.780831	13
		NC_017514	1726	0.990204	0.990204	0.994901	0.933005	1	1	0.994901	0.990204	0.933005	0.992526	1	0.941816	0.93789	0.998042	0.926068	0.912084	0.906126	0.931364	18
		NC_017514	1734	0.99257	1	1	0.957734	1	1	1	1	1	1	1	1	1	0.947653	0.999119	0.935495	0.935495	0.997167	18
		NC_017514	1744	1	1	0.757185	0.741703	1	0.752581	0.752581	0.716941	1	0.757636	1	0.757636	0.916101	0.74997	0.732744	0.916101	0.916101	0.950315	9
		NC_017514	1745	1	1	1	1	1	1	1	1	1	0.978568	1	1	0.995591	1	0.952464	0.940045	0.946411	0.964784	18
		NC_017514	1747	0.996323	0.996323	0.800216	1	1	1	0.800216	1	1	0.996321	1	0.852303	0.974133	1	0.824088	0.824088	0.823243	0.991757	12
		NC_017514	1768	0.910901	0.937974	0.881209	0.925458	1	0.889749	0.889749	0.91329	0.937974	0.881209	0.925458	0.88138	0.884826	1	0.778985	0.782797	0.782797	0.900581	9
		NC_017514	1799	0.998759	0.998759	0.998759	0.998759	1	0.998759	0.998759	0.998759	1	1	0.998759	0.997154	0.998759	1	0.995316	0.993754	0.993754	0.873859	17
		NC_017514	1804	1	1	1	1	1	1	1	1	1	1	1	1	1	0.985236	0.972983	0.747821	0.714465	0.784357	15
		NC_017514	1805	1	0.992274	1	1	1	0.999663	1	0.999663	1	0.992274	1	0.999703	0.999663	0.999568	0.998197	0.999066	0.999066	0.887229	17
		NC_017514	1834	0.817524	0.846128	0.5324	0.59052	1	0.962198	0.5324	0.962198	1	0.656175	0.57078	0.610414	0.656175	0.584854	0.604343	0.560367	0.560367	0.572588	4
		NC_017514	1841	1	1	1	0.994931	1	0.994931	1	0.993134	1	1	0.994931	0.934366	1	0.994982	0.963061	0.742678	0.641223	0.751943	15
		NC_017514	1886	0.977418	0.977418	0.977418	0.961207	1	0.948871	0.9795	0.977847	1	0.957126	0.957126	0.957126	1	0.957126	0.936379	0.994815	0.994815	0.990836	18
		NC_017514	1887	0.93816	0.940294	0.941675	0.947797	1	0.996877	0.947797	1	1	0.931535	0.927438	0.938136	0.940294	1	0.92765	0.94347	0.94347	0.939054	18
		NC_017514	1889	1	1	1	0.853949	1	1	1	1	0.853949	0.835942	1	1	1	0.865718	0.850877	0.831988	0.850086	0.844669	10
		NC_017514	1890	0.795631	0.795631	0.747475	0.6056	1	1	1	1	0.605591	0.610619	0.735625	0.612832	0.747475	0.6056	0.591869	0.607026	0.607026	0.533461	4
		NC_017514	1892	0.795555	0.818265	0.798442	0.900745	1	0.798442	0.990255	1	1	0.995563	0.806229	0.990255	0.818265	0.852709	0.801847	0.809731	0.920039	0.814607	8
		NC_017514	1893	0.955637	0.955637	0.955637	0.951387	1	0.951387	0.961656	0.960739	0.961656	0.934681	0.934681	0.937124	0.947234	0.934681	0.925682	0.940953	0.940953	0.956266	18
		NC_017514	1894	1	1	1	0.885725	1	0.89363	1	1	1	0.885725	0.889624	0.885725	1	0.828495	0.984848	0.864529	0.888037	0.982791	10
		NC_017514	1895	0.826184	0.826184	0.72742	0.95332	1	0.903042	1	0.798312	0.903042	0.797834	0.88886	0.88886	0.798312	0.733838	0.842597	0.818153	0.893804	0.731349	5
		NC_017514	1896	0.944279	0.946101	1	0.995043	1	0.995214	1	0.94982	1	0.933475	0.995043	0.995043	1	0.948032	0.993595	0.993595	0.993595	0.977957	18
		NC_017514	1897	0.945118	0.942783	1	1	1	1	1	0.947745	1	0.95651	1	1	1	0.941904	0.949434	0.949434	0.949434	0.995141	18
		NC_017514	1899	0.916274	0.916274	0.916274	0.842438	1	1	1	1	0.916274	0.820695	0.916274	0.848595	0.916274	0.875417	0.916274	0.846806	0.916274	0.861177	12
		NC_017514	1900	0.68059	0.68059	0.735171	0.71626	1	1	1	0.743094	0.713314	0.69705	0.69705	0.697107	0.718616	0.729383	0.66121	0.950854	0.732933	0.748965	4
		NC_017514	1901	0.998727	0.998727	0.998727	0.91468	1	0.998727	0.998727	0.987384	1	0.912246	0.932529	0.932529	0.998727	0.913558	0.937355	0.938359	0.938359	0.993235	18
		NC_017514	1902	0.831938	0.86605	0.828925	0.836787	1	1	1	0.807438	1	0.840736	0.840736	0.840736	0.831938	0.840736	0.825416	0.828151	0.828151	0.791718	4
		NC_017514	1903	0.995893	0.995893	1	0.926267	1	0.998674	1	0.998583	1	1	0.998855	1	0.998855	0.998855	0.993664	0.993664	0.993664	0.992805	18
		NC_017514	1904	0.996687	0.993518	1	0.990159	1	0.996687	1	0.996687	1	0.996687	0.881067	0.992851	1	0.996514	0.991765	0.858173	0.865728	0.993228	15
B	meningitidis	NC_017515	37	0.980128	0.980128	0.983321	1	0.683989	1	0.983321	0.695029	0.694308	0.694447	0.722002	0.992844	1	0.980128	0.976469	0.71663	0.863594	0.948245	11
		NC_017515	66	0.7161	0.7161	0.728546	1	0.724648	1	0.728546	0.869173	0.70919	0.725645	0.724648	0.730128	0.732434	0.729821	0.72209	0.739799	0.721826	0.75824	2
		NC_017515	67	0.872899	0.872899	0.998659	0.998659	0.998659	1	0.985518	0.997461	0.998659	0.997461	0.997934	0.998722	0.998659	0.872452	0.826865	0.834436	0.84849	0.87494	11
		NC_017515	70	0.943709	0.943709	0.965675	1	0.999916	1	1	0.999825	0.999916	1	0.944998	0.944998	0.945338	0.938789	0.952993	0.938141	0.938141	0.962238	18
		NC_017515	76	0.711378	0.711378	0.722708	0.981247	0.72328	1	0.722708	0.87767	0.702125	0.721289	0.72328	0.728318	0.725684	0.72957	0.707056	0.737	0.733241	0.76334	2
		NC_017515	87	0.769656	0.769656	1	0.76544	1	1	1	1	1	0.878765	1	0.828161	0.766127	0.734853	0.8423	1	0.878765	0.774294	8
		NC_017515	106	0.985965	0.985965	0.997848	0.955167	0.940048	1	0.997848	0.992754	0.940048	0.940973	0.996957	0.985965	0.997848	0.955167	0.940517	0.921135	0.921135	0.925891	18
		NC_017515	112	0.994931	0.994931	0.994931	1	0.994931	1	0.994931	0.98801	0.994931	0.994931	1	0.922952	0.994931	0.993168	0.962064	0.74122	0.642008	0.755623	15
		NC_017515	149	1	1	1	1	1	1	1	1	1	1	1	1	1	0.985236	0.972983	0.747821	0.714465	0.784357	15
		NC_017515	150	1	1	1	1	1	1	1	1	1	1	1	1	0.967556	1	0.482493	0.501237	0.469745	0.488924	14
		NC_017515	184	0.888967	0.959873	0.951675	0.890738	0.889749	1	1	0.876604	0.959873	0.951675	0.890738	0.94809	0.939707	0.889749	0.841972	0.843285	0.843285	0.888542	8
		NC_017515	203	0.996323	0.996323	0.800216	1	1	1	0.800216	1	1	0.996321	1	0.852303	0.974133	1	0.824088	0.824088	0.823243	0.991757	12
		NC_017515	205	1	1	1	1	1	1	1	1	1	0.978568	1	1	0.995591	1	0.952464	0.940045	0.946411	0.964784	18
		NC_017515	250	0.952866	0.952866	1	0.997855	0.997855	1	1	0.997855	0.997855	0.997855	0.997855	0.984383	0.997855	0.954734	0.946131	0.946131	0.946131	0.953677	18
		NC_017515	335	0.934923	0.926794	0.943997	0.988347	0.985865	1	0.949756	0.928791	0.985865	0.933378	0.988347	0.926794	0.949706	0.932118	0.934308	0.945042	0.914518	0.988602	18
		NC_017515	338	0.990283	0.990283	0.849312	0.990283	0.845309	1	0.848323	0.860608	0.845309	0.845309	0.994928	0.990283	0.990283	0.833927	0.838711	0.879518	0.986526	0.991544	9
		NC_017515	339	0.791392	0.951481	0.872208	0.855249	0.794259	1	0.831936	0.830217	0.794259	0.789884	0.956864	0.994215	0.994215	0.994215	0.961749	0.941726	0.956864	0.818214	9
		NC_017515	441	1	1	1	1	1	1	1	1	1	1	1	1	1	1	0.948475	0.948475	0.948475	0.574094	17
		NC_017515	450	1	0.972058	0.998983	0.972316	0.970596	1	1	0.971604	0.918531	0.968481	0.971604	0.986115	0.998983	0.972782	0.949697	0.953222	0.953222	0.919038	18
		NC_017515	451	0.999227	0.999227	0.999227	0.99845	0.999227	1	0.999227	0.99845	0.999227	0.99845	0.99845	0.992066	0.999227	0.998077	0.791618	0.791618	0.776127	0.810392	14
		NC_017515	463	0.967131	0.996991	0.960762	0.977593	0.973351	1	0.960762	0.967131	0.973351	0.973351	0.961628	0.967131	0.973351	0.996991	0.98071	0.992335	0.983819	0.933572	18
		NC_017515	470	0.891727	0.891727	0.902624	1	1	1	0.902624	1	1	0.888165	0.998363	0.890754	0.998363	0.998363	0.89736	0.898	0.898	0.892502	10
		NC_017515	620	0.855979	0.855979	0.877279	0.858843	0.877939	1	0.877279	0.855979	0.877939	0.859537	0.876198	0.88093	0.88093	0.86673	0.848612	0.848612	0.857703	0.862281	1
		NC_017515	621	0.7161	0.7161	0.728546	1	0.724648	1	0.728546	0.869173	0.70919	0.725645	0.724648	0.730128	0.732434	0.729821	0.72209	0.739799	0.721826	0.75824	2
		NC_017515	623	0.967829	0.972827	0.986739	0.986657	0.989244	1	0.986739	0.987538	0.989244	0.981224	0.968969	0.966225	0.977335	0.975306	0.960735	0.953502	0.935743	0.941696	18
		NC_017515	666	0.577002	0.886679	0.886679	0.934181	0.886679	1	0.886679	0.886679	0.886679	0.934181	0.557182	0.964634	0.886679	0.886679	0.763387	0.763387	0.763387	0.799079	4
		NC_017515	726	0.997231	0.996522	0.996522	0.999183	0.999183	1	0.999183	0.999183	0.999183	0.942248	0.962348	0.946536	0.996522	0.996522	0.949103	0.94192	0.94192	0.962847	18
		NC_017515	729	0.855408	0.855408	0.874615	1	0.853697	1	1	1	0.877797	0.852641	0.857772	0.877797	0.877797	0.877797	0.853935	0.887139	0.887139	0.862794	4
		NC_017515	731	0.996795	0.996795	1	1	1	1	1	0.996795	1	1	1	1	0.996795	0.994781	0.534301	0.525987	0.489565	0.420492	14
		NC_017515	767	0.533513	0.533513	0.582791	0.723863	0.76613	1	1	0.723863	0.76613	0.592709	0.543364	0.524222	0.569633	0.738177	0.516848	0.714501	0.468284	0.623408	2
		NC_017515	848	0.998909	0.998909	0.996123	0.998897	0.995979	1	0.996123	0.995567	0.995979	0.996123	0.998897	0.993434	0.994469	0.998897	0.789953	0.945695	0.951844	0.779683	16
		NC_017515	855	0.7161	0.7161	0.728546	1	0.724648	1	0.728546	0.869173	0.70919	0.725645	0.724648	0.730128	0.732434	0.729821	0.72209	0.739799	0.721826	0.75824	2
		NC_017515	910	1	1	1	0.861155	1	1	1	0.996448	1	1	0.887535	0.998643	0.998302	0.8617	0.907691	0.881906	0.90511	0.983438	14
		NC_017515	928	0.960314	0.973145	1	0.975207	0.986473	1	1	0.851579	0.986473	0.840043	0.972378	0.966677	0.840043	0.848478	0.844274	0.808424	0.831304	0.857733	10
		NC_017515	940	0.472667	0.472667	0.977049	0.981475	0.514202	1	0.977049	0.480514	0.514202	0.519038	0.952139	0.461764	0.454902	0.952139	0.498155	0.530721	0.48056	0.46806	6
		NC_017515	974	0.922978	0.922978	1	0.866135	0.922453	1	0.99855	0.882201	0.922453	0.921985	0.888942	0.922453	0.887679	0.882201	0.839824	0.878047	0.878047	0.878047	9
		NC_017515	991	0.944082	0.476996	0.461225	0.755747	0.594298	1	0.461225	1	0.476996	0.476996	0.891385	0.545607	0.476996	0.476996	0.463774	0.411557	0.411557	0.443268	3
		NC_017515	1011	0.999276	0.976753	0.99643	0.998229	0.998076	1	0.99643	1	0.998076	0.992684	0.998229	0.995584	0.995565	0.990091	0.635197	0.948036	0.948036	0.604975	16
		NC_017515	1055	0.40865	0.40865	1	0.40995	0.691097	1	0.691097	0.397583	1	0.491291	0.405996	0.397638	0.397583	0.3895	0.386188	0.455436	0.359059	0.354151	3
		NC_017515	1081	0.37943	0.349779	0.382487	0.343665	0.762724	1	1	0.323729	0.762724	0.524452	0.390284	0.374829	0.352424	0.386822	0.347022	0.444235	0.351798	0.391848	2
		NC_017515	1093	1	1	1	1	1	1	1	1	1	1	1	1	1	1	0.948475	0.948475	0.948475	0.574094	17
		NC_017515	1096	0.792563	0.792563	1	0.994175	1	1	1	1	0.736249	0.737491	1	1	0.745961	0.724681	0.742097	0.761097	0.735767	0.723929	8
		NC_017515	1155	0.378585	0.378585	0.849395	0.929785	0.849395	1	0.849395	0.379586	0.849395	0.849395	0.929785	0.378585	0.35873	0.9149	0.433842	0.414244	0.331033	0.294429	4
		NC_017515	1194	1	1	0.946104	0.936873	0.936873	1	0.99887	0.936873	0.936873	0.918493	0.936873	0.936873	0.936873	0.922086	0.949115	0.937953	0.962705	0.942209	18
		NC_017515	1199	0.992002	0.821664	0.987546	0.987546	0.987546	1	0.981444	0.992002	0.987546	0.813737	0.987546	0.845696	0.98228	0.844119	0.980856	0.840299	0.809095	0.840299	11
		NC_017515	1200	0.529662	1	0.441466	1	1	1	1	0.964838	0.525687	0.475013	0.525687	0.529662	1	0.525687	0.417825	0.417825	0.432827	0.485107	7
		NC_017515	1201	1	1	1	1	0.921561	1	0.997805	0.994587	0.921561	0.990479	0.989902	0.994587	0.924308	0.917149	0.898025	0.898637	0.897318	0.997805	15
		NC_017515	1205	0.72491	0.982368	0.982368	0.982368	1	1	1	0.982368	1	0.982368	0.732788	0.982368	0.982368	0.728564	0.797609	0.840763	0.840763	0.774455	11
		NC_017515	1232	0.92443	1	1	0.361632	0.916705	1	1	0.369909	0.916705	0.3804	0.337587	0.76841	0.360593	0.906556	0.334489	0.379625	0.334489	0.350397	8
		NC_017515	1233	0.538825	0.532201	1	0.552412	1	1	1	0.51103	1	0.523867	0.584729	0.896058	0.519949	0.888737	0.546565	0.630774	0.526662	0.540161	5
		NC_017515	1234	0.97569	0.97569	0.979296	0.468625	1	1	1	0.491472	1	0.491306	0.444214	0.490632	0.457384	0.5654	0.454977	0.520545	0.520545	0.469274	7
		NC_017515	1236	1	1	0.873157	0.785437	1	1	1	0.811922	1	0.816394	0.811922	0.871582	0.811922	0.78285	0.815502	0.803283	0.803283	0.787734	6
		NC_017515	1237	0.833463	0.851209	0.965462	0.532394	0.972692	1	0.985022	0.53119	0.972692	0.517919	0.60263	0.5208	0.60263	0.554766	0.550325	0.587217	0.544921	0.523541	5
		NC_017515	1318	0.962448	0.962448	0.87184	0.943225	0.943225	1	0.890699	0.890699	0.943225	0.872059	0.389381	0.947692	0.962448	0.392593	0.428291	0.392853	0.490994	0.380369	8
		NC_017515	1323	0.908972	0.908972	0.999215	0.928691	0.999215	1	0.999215	0.92032	0.999215	0.999215	0.921537	0.92032	0.915492	0.923957	0.907554	0.915594	0.907484	0.932833	18
		NC_017515	1327	0.814418	0.814418	0.80852	1	1	1	1	1	1	0.984854	0.801684	0.811858	0.806538	0.984854	0.770253	0.879113	0.8456	0.783144	8
		NC_017515	1391	0.838998	0.830932	1	0.998016	0.861714	1	1	0.824334	0.861714	0.821647	0.840298	0.998016	0.861714	0.874427	0.83491	0.855881	0.836617	0.896187	5
		NC_017515	1393	0.850103	0.844749	1	1	1	1	1	1	0.860408	0.997272	0.997531	0.853738	0.994555	1	0.831434	0.807733	0.807733	0.850431	10
		NC_017515	1398	0.974227	0.974227	0.628409	1	1	1	0.628409	0.522794	1	0.628409	0.503606	1	0.949463	0.50324	0.502167	0.523264	0.518669	0.974227	9
		NC_017515	1399	0.828616	0.855738	1	0.947764	0.947764	1	0.943567	0.943567	0.998443	1	1	0.839103	0.842756	0.855738	0.998443	0.851625	0.947764	0.997618	12
		NC_017515	1401	0.945092	0.943659	1	1	1	1	1	1	1	1	1	1	0.940848	0.923697	0.931785	0.931785	0.931785	0.993894	18
		NC_017515	1402	0.611207	0.611207	0.680973	0.930128	1	1	1	1	1	0.643894	0.930128	0.634634	0.62503	0.635757	0.641169	0.688183	0.626837	0.629873	7
		NC_017515	1403	0.946859	0.945121	1	1	1	1	1	1	1	0.930904	1	1	0.956141	0.947399	0.942108	0.920045	0.940272	0.995047	18
		NC_017515	1521	0.977519	0.808282	0.828533	0.969043	0.804776	1	1	0.969043	0.972858	0.977911	0.708301	0.791737	0.808282	0.967529	0.660447	0.687781	0.687781	0.629073	8
		NC_017515	1525	0.930551	0.930551	1	0.932595	0.927733	1	1	1	0.927733	0.92106	0.923415	0.997688	0.938349	0.936997	0.930058	0.930058	0.933075	0.945025	18
		NC_017515	1527	0.853117	0.853117	1	0.822582	0.83811	1	0.842061	0.83541	1	0.835192	0.837353	1	1	0.869328	0.83512	0.83565	0.83565	0.848329	5
		NC_017515	1528	0.92353	0.92353	0.99956	0.955709	0.99956	1	0.99956	0.955709	0.99956	0.905304	0.955709	0.99956	0.99956	0.91791	0.920319	0.91781	0.91781	0.954496	18
		NC_017515	1534	0.837856	0.837856	1	0.966565	0.953572	1	0.966565	0.966565	1	0.796975	1	0.848207	1	0.806688	0.850964	0.83866	0.83866	0.828671	9
		NC_017515	1536	1	1	0.954924	1	0.998429	1	0.954924	0.957116	0.998429	0.954924	1	0.949643	1	0.957797	0.935459	0.934647	0.934647	0.958327	18
		NC_017515	1541	0.931676	0.931676	1	0.926498	0.932017	1	1	0.943157	0.932017	0.926498	0.946448	0.940138	0.931676	0.934488	0.929422	0.929422	0.929422	0.998699	18
		NC_017515	1543	0.944748	0.938892	0.953829	0.937798	0.947901	1	0.953829	0.960747	0.937798	0.930851	0.963243	0.942501	0.964271	0.930508	0.938773	0.929113	0.937705	0.990812	18
		NC_017515	1544	0.956868	0.956868	0.956868	0.956868	0.957609	1	0.957601	0.956868	0.957609	0.956868	0.956551	0.957601	0.956868	0.956868	0.948393	0.948393	0.948393	0.955791	18
		NC_017515	1549	1	1	1	1	1	1	1	1	1	1	1	1	1	1	0.948475	0.948475	0.948475	0.574094	17
		NC_017515	1557	0.579311	0.586444	0.595059	0.578961	1	1	1	0.670856	1	0.58219	0.578961	0.593219	0.583966	0.52318	0.432467	0.568784	0.483617	0.458304	4
		NC_017515	1561	0.780055	0.780055	1	0.780055	1	1	1	1	1	1	0.780055	0.777619	1	0.782053	0.781558	0.780599	0.780599	0.972315	9
		NC_017515	1564	0.737523	0.711827	1	0.647578	1	1	1	1	1	1	0.693643	0.737523	1	0.619933	0.682735	0.704733	0.651449	0.643235	8
		NC_017515	1569	0.530091	0.52162	0.865878	0.558945	0.639341	1	0.655171	0.85995	0.835037	0.869398	0.548097	0.552288	0.847864	0.544097	0.434078	0.519084	0.519084	0.548036	1
		NC_017515	1570	0.839754	0.82643	1	0.845243	0.845243	1	1	1	0.845243	0.85084	0.868296	0.836396	0.845243	0.828635	0.786259	0.842265	0.842265	0.849426	4
		NC_017515	1571	0.788512	0.788512	0.993677	0.73757	0.754245	1	0.813383	1	0.754245	0.754245	0.779357	0.753996	0.779357	0.743046	0.757298	0.759224	0.759224	0.760323	3
		NC_017515	1575	0.993265	0.992441	0.993205	0.940149	0.940149	1	0.940149	0.939724	0.990983	0.939724	0.992253	0.940149	1	0.930167	0.941531	0.944081	0.941979	0.947735	18
		NC_017515	1580	0.951728	0.953141	1	1	1	1	1	1	1	0.948579	1	1	1	0.935308	0.938338	0.95321	0.95321	0.954554	18
		NC_017515	1586	0.620008	0.620008	0.620818	0.620008	0.811093	1	0.620818	0.783426	0.620818	0.620818	0.620008	0.590402	0.783426	0.577002	0.573201	0.573201	0.540055	0.44014	1
		NC_017515	1587	0.927226	0.927226	0.927226	0.927226	0.970355	1	0.923794	0.992256	0.91712	0.905235	0.93491	0.923794	0.990825	0.918178	0.903471	0.886709	0.903471	0.920887	17
		NC_017515	1603	0.653167	0.634538	0.655925	1	0.636413	1	0.650037	0.66555	0.636413	0.661868	0.63617	0.718084	0.650499	0.613971	0.623968	0.77972	0.603915	0.712091	2
		NC_017515	1606	0.870957	0.867263	0.869868	0.997384	0.870712	1	0.870712	0.870712	0.870712	0.831485	0.869868	0.834629	0.992234	0.935619	0.823223	0.859947	0.852253	0.842618	4
		NC_017515	1608	0.7161	0.7161	0.728546	1	0.724648	1	0.728546	0.869173	0.70919	0.725645	0.724648	0.730128	0.732434	0.729821	0.72209	0.739799	0.721826	0.75824	2
		NC_017515	1656	1	0.590349	0.590349	1	0.959364	1	0.590349	0.959364	0.959364	0.959364	0.959364	0.959364	0.590349	0.829733	0.59206	0.535237	0.535237	0.548111	9
		NC_017515	1660	1	1	0.897672	1	0.894099	1	0.897666	0.909713	0.894099	0.894099	1	1	0.927264	0.89761	0.893502	0.968037	0.978119	0.919522	11
		NC_017515	1765	0.998595	0.998595	0.934746	0.998595	0.998595	1	0.934303	0.998595	0.998595	0.930616	0.998595	0.998595	0.99754	0.99754	0.951127	0.911639	0.951392	0.942665	18
		NC_017515	1766	0.98115	0.98115	0.704465	1	1	1	0.654799	1	1	0.706993	1	0.98115	1	1	0.643176	0.647459	0.647459	0.613662	11
		NC_017515	1810	0.871718	0.833964	1	0.835508	0.835508	1	1	0.860851	0.835508	0.835508	0.832698	0.980815	0.860851	0.834916	0.773875	0.786571	0.785975	0.814521	4
		NC_017515	1811	0.621561	0.496628	1	0.554884	0.508599	1	1	0.516174	0.508599	0.587254	0.634574	0.472883	0.482463	0.520729	0.488005	0.68883	0.507561	0.563039	3
		NC_017515	1813	0.902831	0.902831	0.921049	1	1	1	1	0.993259	1	0.902831	0.921049	0.875486	0.90774	0.887231	0.856323	0.873754	0.873059	0.837856	12
		NC_017515	1814	0.990307	0.990307	1	0.988457	0.993414	1	1	0.993414	0.993414	0.993414	0.988457	1	0.991478	0.993414	0.993672	0.818705	0.820691	0.969641	16
		NC_017515	1836	0.981078	0.929132	0.955822	0.966989	0.929132	1	0.952546	0.967527	0.929132	0.95079	0.95079	0.966681	0.966989	0.942243	0.449945	0.453447	0.486394	0.408564	14
		NC_017515	1902	0.934669	0.915046	0.922837	0.965253	0.925245	1	0.922837	1	0.925245	0.908282	0.998612	0.998612	1	1	0.998612	0.998612	0.965253	0.998612	18
		NC_017515	1904	1	1	1	0.853949	1	1	1	1	0.853949	0.835942	1	1	1	0.865718	0.850877	0.831988	0.850086	0.844669	10
		NC_017515	1905	0.795631	0.795631	0.747475	0.6056	1	1	1	1	0.605591	0.610619	0.735625	0.612832	0.747475	0.6056	0.591869	0.607026	0.607026	0.533461	4
		NC_017515	1907	0.846999	0.846999	0.797639	0.882117	0.903042	1	0.903042	0.848033	1	0.848782	0.964884	0.964884	0.848033	0.787166	0.958583	0.839581	0.839581	0.796375	7
		NC_017515	1911	0.916274	0.916274	0.916274	0.842438	1	1	1	1	0.916274	0.820695	0.916274	0.848595	0.916274	0.875417	0.916274	0.846806	0.916274	0.861177	12
		NC_017515	1912	0.68059	0.68059	0.735171	0.71626	1	1	1	0.743094	0.713314	0.69705	0.69705	0.697107	0.718616	0.729383	0.66121	0.950854	0.732933	0.748965	4
		NC_017515	1914	0.831938	0.86605	0.828925	0.836787	1	1	1	0.807438	1	0.840736	0.840736	0.840736	0.831938	0.840736	0.825416	0.828151	0.828151	0.791718	4
		NC_017515	1939	0.964082	0.964082	0.95076	0.964082	0.823461	1	0.95076	0.823461	0.823461	0.823461	0.964082	0.945983	0.856506	0.815975	0.702812	0.702812	0.655338	0.677956	8
B	meningitidis	NC_017516	41	0.993824	0.993824	1	0.983321	0.684947	0.983321	1	0.694113	0.697384	0.696355	0.699338	0.99055	0.983321	0.993824	0.959739	0.69143	0.841722	0.969344	11
		NC_017516	57	0.943709	0.943709	0.965675	1	0.999916	1	1	0.999825	0.999916	1	0.944998	0.944998	0.945338	0.938789	0.952993	0.938141	0.938141	0.962238	18
		NC_017516	60	0.883695	0.883695	0.986017	0.986017	0.986017	0.985518	1	0.984327	0.986017	0.984327	0.986294	0.982571	0.986017	0.894058	0.84471	0.864489	0.864489	0.896807	11
		NC_017516	78	0.769656	0.769656	1	0.76544	1	1	1	1	1	0.878765	1	0.828161	0.766127	0.734853	0.8423	1	0.878765	0.774294	8
		NC_017516	98	0.991778	0.991778	1	0.954692	0.936053	0.997848	1	0.995647	0.936053	0.937083	0.998945	0.991778	1	0.954692	0.934847	0.924791	0.924791	0.929007	18
		NC_017516	104	1	1	1	0.994931	1	0.994931	1	0.993134	1	1	0.994931	0.934366	1	0.994982	0.963061	0.742678	0.641223	0.751943	15
		NC_017516	140	1	1	1	1	1	1	1	1	1	1	1	1	1	0.985236	0.972983	0.747821	0.714465	0.784357	15
		NC_017516	141	1	1	1	1	1	1	1	1	1	1	1	1	0.967556	1	0.482493	0.501237	0.469745	0.488924	14
		NC_017516	175	0.888967	0.959873	0.951675	0.890738	0.889749	1	1	0.876604	0.959873	0.951675	0.890738	0.94809	0.939707	0.889749	0.841972	0.843285	0.843285	0.888542	8
		NC_017516	194	1	1	1	1	1	1	1	1	1	0.978568	1	1	0.995591	1	0.952464	0.940045	0.946411	0.964784	18
		NC_017516	214	0.993844	0.993844	1	0.929442	0.994901	0.994901	1	0.993844	0.929442	0.996168	0.994901	0.948324	0.944352	0.996666	0.921665	0.91882	0.89855	0.934995	17
		NC_017516	240	0.952866	0.952866	1	0.997855	0.997855	1	1	0.997855	0.997855	0.997855	0.997855	0.984383	0.997855	0.954734	0.946131	0.946131	0.946131	0.953677	18
		NC_017516	285	0.44969	0.44969	0.447149	0.438053	0.431479	0.447149	1	0.434736	0.431479	0.431479	0.44134	0.48222	0.44493	0.438595	0.463691	0.46544	0.431241	0.444432	1
		NC_017516	308	0.902581	0.906578	0.988027	0.892923	0.906578	0.991675	1	0.918223	0.906578	0.906578	0.906578	0.906578	0.906578	0.890994	0.913513	0.851972	0.871874	0.997049	14
		NC_017516	323	0.973302	0.922349	1	0.93475	0.994611	0.972726	1	0.922244	0.994611	0.994611	0.987281	0.975781	0.931851	0.925029	0.978005	0.991696	0.984045	0.987712	18
		NC_017516	325	0.965304	0.952576	0.978738	0.950971	0.956906	0.926668	1	0.927923	0.956906	0.950001	0.978738	0.952576	0.931827	0.951236	0.935897	0.953938	0.873338	0.934359	17
		NC_017516	326	0.973302	0.922349	1	0.93475	0.994611	0.972726	1	0.922244	0.994611	0.994611	0.987281	0.975781	0.931851	0.925029	0.978005	0.991696	0.984045	0.987712	18
		NC_017516	328	0.963171	0.953447	1	0.968599	0.946042	0.925281	1	0.956208	0.946042	0.950647	1	0.953447	0.956208	0.949409	0.954744	0.968172	0.877001	0.933402	17
		NC_017516	329	0.912702	0.907632	1	0.997916	0.974513	0.921264	1	0.985673	0.974513	0.907632	0.983618	0.913513	0.983887	0.913979	0.973698	0.906067	0.905886	0.924018	18
		NC_017516	431	1	1	1	1	1	1	1	1	1	1	1	1	1	1	0.948475	0.948475	0.948475	0.574094	17
		NC_017516	434	0.487528	0.916559	0.746384	0.54857	1	0.487528	1	0.482834	1	0.815291	0.54857	0.916559	0.570865	0.540341	0.490102	0.533112	0.522507	0.446766	5
		NC_017516	442	1	0.972058	0.998983	0.972316	0.970596	1	1	0.971604	0.918531	0.968481	0.971604	0.986115	0.998983	0.972782	0.949697	0.953222	0.953222	0.919038	18
		NC_017516	443	1	1	1	0.998962	1	0.999227	1	0.998962	1	0.998962	0.998962	0.99263	1	0.999075	0.784702	0.784702	0.773283	0.80736	14
		NC_017516	454	0.988611	0.968147	1	0.978999	0.976781	0.960762	1	0.988611	0.976781	0.976781	0.985365	0.988611	0.976781	0.968147	0.93696	0.942952	0.93756	0.967057	18
		NC_017516	505	0.650983	0.650983	0.988694	0.98766	0.845299	0.972823	1	0.959101	0.959101	0.972823	0.959101	0.983167	0.959101	0.660817	0.666649	0.698583	0.659808	0.963488	11
		NC_017516	537	0.954818	0.805031	1	0.954818	0.954818	0.958955	1	0.768248	0.954818	1	1	0.954818	0.755283	0.745915	0.805031	0.80092	0.7946	0.825377	10
		NC_017516	540	0.915759	0.915759	0.905365	0.89821	0.911081	0.893895	1	0.915759	0.911081	0.905365	0.942953	0.915759	0.914942	0.905365	0.890608	0.909201	0.882585	0.910362	14
		NC_017516	616	0.973134	0.973134	0.967277	0.945636	0.945636	0.98744	1	0.945636	0.945636	0.945636	0.95057	0.951572	0.95057	0.931854	0.939141	0.932907	0.932907	0.950198	18
		NC_017516	619	0.954818	0.805031	1	0.954818	0.954818	0.958955	1	0.768248	0.954818	1	1	0.954818	0.755283	0.745915	0.805031	0.80092	0.7946	0.825377	10
		NC_017516	657	0.893919	0.893919	1	0.891076	0.89214	0.852537	1	0.893643	0.89214	0.839984	0.861792	0.893643	0.998406	0.890066	0.873966	0.866394	0.866394	0.904532	4
		NC_017516	737	0.843653	0.843653	0.822279	0.988545	0.79654	0.843653	1	0.988545	0.798661	0.785209	0.798661	0.794989	0.821998	0.781022	0.805001	0.753991	0.798661	0.80441	3
		NC_017516	741	0.995869	0.995262	0.995262	1	1	0.999183	1	1	1	0.939639	0.961427	0.947112	0.995262	0.995262	0.947997	0.942966	0.942966	0.957569	18
		NC_017516	742	0.998929	0.998929	1	1	1	1	1	1	0.953654	0.930023	0.930023	0.931651	1	1	0.940565	0.909518	0.909518	0.935844	18
		NC_017516	744	0.855408	0.855408	0.874615	1	0.853697	1	1	1	0.877797	0.852641	0.857772	0.877797	0.877797	0.877797	0.853935	0.887139	0.887139	0.862794	4
		NC_017516	747	0.996795	0.996795	1	1	1	1	1	0.996795	1	1	1	1	0.996795	0.994781	0.534301	0.525987	0.489565	0.420492	14
		NC_017516	785	0.533513	0.533513	0.582791	0.723863	0.76613	1	1	0.723863	0.76613	0.592709	0.543364	0.524222	0.569633	0.738177	0.516848	0.714501	0.468284	0.623408	2
		NC_017516	794	0.996629	0.996629	1	0.921867	1	1	1	1	1	1	0.936159	0.936159	0.936159	0.921663	0.928921	0.927744	0.927744	0.937917	18
		NC_017516	810	0.94012	0.94012	1	0.936588	0.9388	1	1	0.952053	0.9388	0.932359	0.9388	0.936966	0.934602	0.962222	0.960211	0.960211	0.960211	0.955622	18
		NC_017516	867	0.995346	0.995346	1	0.998049	0.996597	0.996123	1	0.996945	0.996597	1	0.998049	0.994017	0.995575	0.998049	0.803899	0.950727	0.95601	0.775173	16
		NC_017516	911	0.959277	0.765209	0.988548	0.825854	1	0.923146	1	0.980071	1	0.988548	0.819452	0.591225	0.954439	0.578099	0.531927	0.606154	0.51666	0.570837	9
		NC_017516	927	1	1	1	0.861155	1	1	1	0.996448	1	1	0.887535	0.998643	0.998302	0.8617	0.907691	0.881906	0.90511	0.983438	14
		NC_017516	944	0.960314	0.973145	1	0.975207	0.986473	1	1	0.851579	0.986473	0.840043	0.972378	0.966677	0.840043	0.848478	0.844274	0.808424	0.831304	0.857733	10
		NC_017516	957	0.413033	0.441778	1	0.976734	0.483254	0.977049	1	0.422637	0.483254	0.45659	0.976734	0.410326	0.483254	0.976734	0.44162	0.459047	0.428238	0.440824	6
		NC_017516	989	0.923816	0.923816	0.99855	0.869658	0.923447	0.99855	1	0.886516	0.923447	0.922727	0.890108	0.923447	0.890856	0.886637	0.84801	0.876308	0.876308	0.880247	9
		NC_017516	1009	0.952043	0.994318	0.961084	0.998856	0.998796	0.938789	1	0.999392	0.998796	0.938789	0.934053	0.999392	0.999392	1	0.932226	0.932226	0.932226	0.954891	18
		NC_017516	1026	0.996778	0.965868	1	0.994833	0.994151	0.99643	1	0.99643	0.994151	0.994205	0.994833	0.993842	0.998859	0.993354	0.637137	0.949293	0.949293	0.625341	16
		NC_017516	1070	0.37183	0.364351	0.691097	0.369426	1	0.691097	1	0.369426	0.691097	0.463346	0.369426	0.365717	0.369426	0.369426	0.412175	0.433257	0.393515	0.479482	2
		NC_017516	1098	0.37943	0.349779	0.382487	0.343665	0.762724	1	1	0.323729	0.762724	0.524452	0.390284	0.374829	0.352424	0.386822	0.347022	0.444235	0.351798	0.391848	2
		NC_017516	1110	1	1	1	1	1	1	1	1	1	1	1	1	1	1	0.948475	0.948475	0.948475	0.574094	17
		NC_017516	1113	0.792563	0.792563	1	0.994175	1	1	1	1	0.736249	0.737491	1	1	0.745961	0.724681	0.742097	0.761097	0.735767	0.723929	8
		NC_017516	1173	0.264986	0.288253	1	0.831245	1	0.849395	1	0.288253	1	1	0.831245	0.296214	0.310032	0.88577	0.407179	0.263087	0.265495	0.247314	5
		NC_017516	1214	0.50579	0.544322	0.544322	0.410494	0.481413	0.450683	1	0.959491	0.481413	0.962143	0.555398	0.959015	0.463985	0.443043	0.446781	0.456084	0.406471	0.841543	4
		NC_017516	1215	0.994587	0.994587	0.994587	0.994587	0.918428	0.994587	1	1	0.918428	0.988958	0.982986	1	0.925377	0.908703	0.917364	0.903073	0.909337	0.991961	18
		NC_017516	1217	0.952705	0.827212	0.844764	0.85614	0.84566	0.952705	1	0.952705	0.84566	0.83816	0.86483	0.862209	0.862109	0.964468	0.954568	0.954568	0.868411	0.912156	8
		NC_017516	1220	0.99887	0.99887	0.9438	0.939386	0.939386	0.99887	1	0.939386	0.939386	0.919526	0.939386	0.939386	0.939386	0.920242	0.945812	0.936263	0.960989	0.944493	18
		NC_017516	1221	1	1	0.91235	0.880503	0.912001	0.885903	1	0.920635	0.912001	0.91235	1	0.885903	0.912001	0.929237	0.91109	0.963968	0.982814	0.918504	15
		NC_017516	1222	0.992862	0.849072	0.9914	0.9914	0.9914	0.981444	1	0.992862	0.9914	0.838012	0.9914	0.877576	0.995404	0.876661	0.980089	0.871241	0.854798	0.871241	11
		NC_017516	1223	0.529662	1	0.441466	1	1	1	1	0.964838	0.525687	0.475013	0.525687	0.529662	1	0.525687	0.417825	0.417825	0.432827	0.485107	7
		NC_017516	1224	0.997805	0.997805	0.997805	0.997805	0.921149	0.997805	1	0.991961	0.921149	0.991919	0.98676	0.991961	0.920773	0.916774	0.898434	0.905278	0.900313	1	17
		NC_017516	1229	0.72491	0.982368	0.982368	0.982368	1	1	1	0.982368	1	0.982368	0.732788	0.982368	0.982368	0.728564	0.797609	0.840763	0.840763	0.774455	11
		NC_017516	1230	0.992901	0.992901	0.998937	0.998937	1	1	1	0.933662	1	0.94086	0.994082	0.99766	1	0.937784	0.998068	0.992291	0.992291	0.938508	18
		NC_017516	1260	0.92443	1	1	0.361632	0.916705	1	1	0.369909	0.916705	0.3804	0.337587	0.76841	0.360593	0.906556	0.334489	0.379625	0.334489	0.350397	8
		NC_017516	1261	0.538825	0.532201	1	0.552412	1	1	1	0.51103	1	0.523867	0.584729	0.896058	0.519949	0.888737	0.546565	0.630774	0.526662	0.540161	5
		NC_017516	1262	0.97569	0.97569	0.979296	0.468625	1	1	1	0.491472	1	0.491306	0.444214	0.490632	0.457384	0.5654	0.454977	0.520545	0.520545	0.469274	7
		NC_017516	1264	1	1	0.873157	0.785437	1	1	1	0.811922	1	0.816394	0.811922	0.871582	0.811922	0.78285	0.815502	0.803283	0.803283	0.787734	6
		NC_017516	1265	0.803393	0.81905	0.990995	0.585635	0.970601	0.985022	1	0.585635	0.970601	0.56517	0.626922	0.575902	0.626922	0.608318	0.590638	0.628385	0.585028	0.567444	5
		NC_017516	1347	0.88235	0.88235	0.849539	0.957517	0.957517	0.890699	1	1	0.957517	0.960344	0.470943	0.940347	0.88235	0.455053	0.485139	0.504064	0.520252	0.379988	7
		NC_017516	1352	0.909273	0.909273	1	0.931745	1	0.999215	1	0.919923	1	1	0.92094	0.919923	0.913564	0.926315	0.908595	0.91805	0.908084	0.935407	18
		NC_017516	1354	0.918996	0.918996	1	0.928172	0.999837	1	1	0.946024	1	1	0.941224	0.940388	0.944986	0.944578	0.931517	0.909417	0.900855	0.942459	18
		NC_017516	1356	0.814418	0.814418	0.80852	1	1	1	1	1	1	0.984854	0.801684	0.811858	0.806538	0.984854	0.770253	0.879113	0.8456	0.783144	8
		NC_017516	1418	0.994113	0.994113	1	1	0.998559	0.998559	1	0.998559	0.998559	0.996949	0.998559	0.996949	0.996949	0.952872	0.936717	0.927339	0.927339	0.940082	18
		NC_017516	1419	0.988115	0.954924	1	1	0.982111	0.982111	1	1	0.982111	1	0.986527	0.997403	0.993199	0.951887	0.988381	0.98161	0.98161	0.969815	18
		NC_017516	1421	0.838998	0.830932	1	0.998016	0.861714	1	1	0.824334	0.861714	0.821647	0.840298	0.998016	0.861714	0.874427	0.83491	0.855881	0.836617	0.896187	5
		NC_017516	1423	0.850103	0.844749	1	1	1	1	1	1	0.860408	0.997272	0.997531	0.853738	0.994555	1	0.831434	0.807733	0.807733	0.850431	10
		NC_017516	1429	0.71443	0.71443	1	0.630106	0.637879	0.628409	1	0.642409	0.637879	1	0.65334	0.628409	0.717609	0.635741	0.638687	0.613169	0.613169	0.71443	3
		NC_017516	1430	0.846532	0.828058	0.943567	0.996547	0.996547	0.943567	1	1	0.938386	0.943567	0.943567	0.881411	0.857587	0.845578	0.938386	0.819285	0.996547	0.942672	12
		NC_017516	1432	0.945092	0.943659	1	1	1	1	1	1	1	1	1	1	0.940848	0.923697	0.931785	0.931785	0.931785	0.993894	18
		NC_017516	1433	0.611207	0.611207	0.680973	0.930128	1	1	1	1	1	0.643894	0.930128	0.634634	0.62503	0.635757	0.641169	0.688183	0.626837	0.629873	7
		NC_017516	1434	0.946859	0.945121	1	1	1	1	1	1	1	0.930904	1	1	0.956141	0.947399	0.942108	0.920045	0.940272	0.995047	18
		NC_017516	1493	0.98803	0.894173	0.980927	0.952217	0.950754	0.983772	1	0.973569	0.979513	0.960532	0.992041	0.960532	0.961345	0.996955	0.85902	0.858452	0.863365	0.872528	13
		NC_017516	1555	0.999274	0.999274	0.999274	0.999274	0.995713	1	1	0.999274	0.995713	0.999274	0.99813	1	0.999274	0.999274	0.952809	0.952809	0.952809	0.968382	18
		NC_017516	1556	0.977519	0.808282	0.828533	0.969043	0.804776	1	1	0.969043	0.972858	0.977911	0.708301	0.791737	0.808282	0.967529	0.660447	0.687781	0.687781	0.629073	8
		NC_017516	1560	0.930551	0.930551	1	0.932595	0.927733	1	1	1	0.927733	0.92106	0.923415	0.997688	0.938349	0.936997	0.930058	0.930058	0.933075	0.945025	18
		NC_017516	1562	0.827928	0.827928	0.966565	1	0.984194	0.966565	1	1	0.966565	0.78679	0.966565	0.846595	0.966565	0.818365	0.845789	0.831009	0.831009	0.841202	9
		NC_017516	1564	0.799954	0.799954	0.808853	0.802715	1	0.821229	1	0.799954	0.808853	0.789739	0.799954	0.808853	0.823264	0.801103	0.809732	0.8185	0.821181	0.820584	2
		NC_017516	1565	0.928145	0.928145	1	0.956141	1	0.99956	1	0.956141	1	0.907256	0.956141	1	1	0.919888	0.925379	0.923002	0.923002	0.954796	18
		NC_017516	1572	0.931676	0.931676	1	0.926498	0.932017	1	1	0.943157	0.932017	0.926498	0.946448	0.940138	0.931676	0.934488	0.929422	0.929422	0.929422	0.998699	18
		NC_017516	1573	0.945073	0.9453	0.98623	0.955411	0.944311	0.983518	1	0.95031	0.944311	0.944563	0.946778	0.945892	0.958069	0.958287	0.96084	0.96084	0.96084	0.980445	18
		NC_017516	1577	1	1	1	1	1	1	1	1	1	1	1	1	1	1	0.948475	0.948475	0.948475	0.574094	17
		NC_017516	1585	0.579311	0.586444	0.595059	0.578961	1	1	1	0.670856	1	0.58219	0.578961	0.593219	0.583966	0.52318	0.432467	0.568784	0.483617	0.458304	4
		NC_017516	1589	0.780055	0.780055	1	0.780055	1	1	1	1	1	1	0.780055	0.777619	1	0.782053	0.781558	0.780599	0.780599	0.972315	9
		NC_017516	1592	0.737523	0.711827	1	0.647578	1	1	1	1	1	1	0.693643	0.737523	1	0.619933	0.682735	0.704733	0.651449	0.643235	8
		NC_017516	1598	0.839754	0.82643	1	0.845243	0.845243	1	1	1	0.845243	0.85084	0.868296	0.836396	0.845243	0.828635	0.786259	0.842265	0.842265	0.849426	4
		NC_017516	1599	0.880509	0.880509	0.883669	0.885208	0.905768	0.897153	1	0.905768	0.905768	0.868213	0.880509	0.880509	0.876164	0.905768	0.823604	0.808925	0.821525	0.853671	5
		NC_017516	1601	0.968317	0.968317	1	0.960117	0.959554	1	1	0.960117	0.959554	1	0.966985	0.959596	0.966985	0.960117	0.981552	0.981552	0.981552	0.969479	18
		NC_017516	1605	0.799954	0.799954	0.808853	0.802715	1	0.821229	1	0.799954	0.808853	0.789739	0.799954	0.808853	0.823264	0.801103	0.809732	0.8185	0.821181	0.820584	2
		NC_017516	1606	0.928145	0.928145	1	0.956141	1	0.99956	1	0.956141	1	0.907256	0.956141	1	1	0.919888	0.925379	0.923002	0.923002	0.954796	18
		NC_017516	1608	0.951728	0.953141	1	1	1	1	1	1	1	0.948579	1	1	1	0.935308	0.938338	0.95321	0.95321	0.954554	18
		NC_017516	1672	0.387196	0.411436	0.468312	0.473922	0.486155	0.429522	1	0.473922	0.486155	0.419491	0.516714	0.463012	0.419491	0.582371	0.532734	0.525512	0.541737	0.367231	1
		NC_017516	1674	0.498737	0.49936	1	0.500091	0.497206	0.497206	1	0.472184	0.579349	0.461904	0.965224	0.625657	0.48747	0.762657	0.783112	0.70878	0.61715	0.377099	3
		NC_017516	1677	0.934391	0.934391	1	0.926826	0.999516	0.928275	1	1	0.999516	1	0.921688	0.928275	0.999516	1	0.903837	0.932214	0.914042	0.986793	18
		NC_017516	1768	0.982565	0.982565	1	0.982231	0.990084	0.987051	1	0.984865	0.990084	0.981172	0.982413	0.979223	1	0.978411	0.973317	0.844073	0.844073	0.96823	16
		NC_017516	1792	0.951765	0.539338	1	0.544886	0.864338	0.940374	1	0.928459	0.864338	0.864338	0.928459	0.767775	0.97547	0.960487	0.832207	0.832207	0.832207	0.837496	8
		NC_017516	1824	0.871718	0.833964	1	0.835508	0.835508	1	1	0.860851	0.835508	0.835508	0.832698	0.980815	0.860851	0.834916	0.773875	0.786571	0.785975	0.814521	4
		NC_017516	1825	0.621561	0.496628	1	0.554884	0.508599	1	1	0.516174	0.508599	0.587254	0.634574	0.472883	0.482463	0.520729	0.488005	0.68883	0.507561	0.563039	3
		NC_017516	1827	0.902831	0.902831	0.921049	1	1	1	1	0.993259	1	0.902831	0.921049	0.875486	0.90774	0.887231	0.856323	0.873754	0.873059	0.837856	12
		NC_017516	1828	0.990307	0.990307	1	0.988457	0.993414	1	1	0.993414	0.993414	0.993414	0.988457	1	0.991478	0.993414	0.993672	0.818705	0.820691	0.969641	16
		NC_017516	1849	0.950244	0.984767	0.982271	0.933626	0.984767	0.952546	1	0.938612	0.984767	0.901336	0.901336	0.963898	0.933626	0.946999	0.446817	0.517694	0.517694	0.417511	14
		NC_017516	1914	1	1	1	0.853949	1	1	1	1	0.853949	0.835942	1	1	1	0.865718	0.850877	0.831988	0.850086	0.844669	10
		NC_017516	1915	0.795631	0.795631	0.747475	0.6056	1	1	1	1	0.605591	0.610619	0.735625	0.612832	0.747475	0.6056	0.591869	0.607026	0.607026	0.533461	4
		NC_017516	1917	0.797492	0.839411	0.805395	0.919363	0.990255	0.800969	1	0.990255	0.990255	0.986157	0.811628	1	0.839411	0.851962	0.817734	0.817734	0.924526	0.814898	8
		NC_017516	1918	0.998743	0.998743	0.998743	0.97785	0.9795	0.945489	1	0.992142	1	0.974711	0.974711	0.974711	0.9795	0.974711	0.935561	0.983768	0.983768	0.980475	18
		NC_017516	1919	1	1	1	0.885725	1	0.89363	1	1	1	0.885725	0.889624	0.885725	1	0.828495	0.984848	0.864529	0.888037	0.982791	10
		NC_017516	1920	0.826184	0.826184	0.72742	0.95332	1	0.903042	1	0.798312	0.903042	0.797834	0.88886	0.88886	0.798312	0.733838	0.842597	0.818153	0.893804	0.731349	5
		NC_017516	1922	0.945118	0.942783	1	1	1	1	1	0.947745	1	0.95651	1	1	1	0.941904	0.949434	0.949434	0.949434	0.995141	18
		NC_017516	1924	0.916274	0.916274	0.916274	0.842438	1	1	1	1	0.916274	0.820695	0.916274	0.848595	0.916274	0.875417	0.916274	0.846806	0.916274	0.861177	12
		NC_017516	1925	0.68059	0.68059	0.735171	0.71626	1	1	1	0.743094	0.713314	0.69705	0.69705	0.697107	0.718616	0.729383	0.66121	0.950854	0.732933	0.748965	4
		NC_017516	1926	1	1	1	0.915369	0.998727	1	1	0.991047	0.998727	0.915369	0.93482	0.93482	1	0.915369	0.935499	0.936231	0.936231	0.995423	18
		NC_017516	1927	0.831938	0.86605	0.828925	0.836787	1	1	1	0.807438	1	0.840736	0.840736	0.840736	0.831938	0.840736	0.825416	0.828151	0.828151	0.791718	4
		NC_017516	1929	0.996687	0.993518	1	0.990159	1	0.996687	1	0.996687	1	0.996687	0.881067	0.992851	1	0.996514	0.991765	0.858173	0.865728	0.993228	15
		NC_017516	1952	0.986492	0.986492	1	0.986492	0.842386	0.95076	1	0.842386	0.842386	0.842386	0.986492	0.978686	0.842189	0.810321	0.593222	0.593222	0.547827	0.691107	8
B	meningitidis	NC_017517	57	0.957021	0.957021	0.970776	0.995856	0.999361	0.99626	0.998331	1	0.999361	0.999361	0.961683	0.990525	0.981375	0.928321	0.920211	0.957021	0.957021	0.957021	18
		NC_017517	58	0.94637	0.94637	0.968375	0.999825	0.999679	0.999825	0.999825	1	0.999679	0.999825	0.945044	0.945044	0.945277	0.941049	0.951639	0.938945	0.938945	0.963914	18
		NC_017517	59	0.822204	0.822204	1	1	0.993146	0.99869	1	1	0.993999	1	0.998044	0.998086	1	0.875741	0.822215	0.839481	0.836659	0.850108	11
		NC_017517	60	0.856004	0.850071	0.997464	0.997464	0.997464	0.997464	0.997464	1	0.997464	1	0.997464	0.997464	0.997464	0.853675	0.814745	0.844034	0.832546	0.863811	11
		NC_017517	61	0.875499	0.875499	0.99768	0.99768	0.99768	0.997461	0.984327	1	0.99768	1	0.99715	0.996444	0.99768	0.879562	0.840063	0.844454	0.852244	0.889224	11
		NC_017517	82	0.910996	0.910996	0.907384	0.904272	0.9999	0.907384	0.905216	1	0.9999	0.9999	1	0.923993	0.93361	0.934407	0.911635	0.999731	0.999731	0.907367	18
		NC_017517	83	0.769656	0.769656	1	0.76544	1	1	1	1	1	0.878765	1	0.828161	0.766127	0.734853	0.8423	1	0.878765	0.774294	8
		NC_017517	104	0.994189	0.994189	0.995647	0.944073	0.925248	0.992754	0.995647	1	0.925248	0.926561	0.993315	0.994189	0.995647	0.944073	0.922701	0.918622	0.918622	0.922996	18
		NC_017517	111	0.993134	0.993134	0.993134	0.98801	0.993134	0.98801	0.993134	1	0.993134	0.993134	0.98801	0.927723	0.993134	0.988042	0.944889	0.778984	0.669366	0.766441	15
		NC_017517	147	0.999663	0.992749	0.999663	0.999663	0.999663	0.999436	0.999663	1	0.999663	0.992749	0.999663	0.999353	1	0.999469	0.998002	0.998762	0.998762	0.893051	17
		NC_017517	148	1	1	1	1	1	1	1	1	1	1	1	1	1	0.985236	0.972983	0.747821	0.714465	0.784357	15
		NC_017517	149	1	1	1	1	1	1	1	1	1	1	1	1	0.967556	1	0.482493	0.501237	0.469745	0.488924	14
		NC_017517	153	1	1	1	1	0.998759	1	1	1	0.998759	0.998759	1	0.9988	1	0.998759	0.993784	0.992674	0.992674	0.878061	17
		NC_017517	186	0.993396	0.882618	0.913791	0.970301	0.91329	0.876604	0.876604	1	0.882618	0.913791	0.970301	0.942985	0.941696	0.91329	0.771228	0.748664	0.754706	0.880057	10
		NC_017517	207	0.996323	0.996323	0.800216	1	1	1	0.800216	1	1	0.996321	1	0.852303	0.974133	1	0.824088	0.824088	0.823243	0.991757	12
		NC_017517	209	1	1	1	1	1	1	1	1	1	0.978568	1	1	0.995591	1	0.952464	0.940045	0.946411	0.964784	18
		NC_017517	220	0.99257	1	1	0.957734	1	1	1	1	1	1	1	1	1	0.947653	0.999119	0.935495	0.935495	0.997167	18
		NC_017517	229	1	1	0.993844	0.924095	0.990204	0.990204	0.993844	1	0.93078	0.997999	0.990204	0.940493	0.939424	0.992538	0.911957	0.915455	0.909786	0.925448	18
		NC_017517	236	1	1	0.990319	0.990319	0.996381	0.990319	0.990319	1	0.996381	0.910862	1	0.989826	0.990319	0.779215	0.772733	0.785317	0.789642	0.782138	13
		NC_017517	253	0.953178	0.953178	0.997855	1	1	0.997855	0.997855	1	1	1	1	0.987664	1	0.95457	0.945255	0.945255	0.945255	0.950069	18
		NC_017517	340	0.94558	0.975834	0.836682	0.839632	0.836682	0.836682	0.836682	1	0.836682	0.836682	0.854288	0.94558	1	0.827261	0.949595	0.949595	0.949595	0.938034	9
		NC_017517	342	0.869768	0.968844	0.859107	0.987105	0.997452	0.852348	0.851977	1	0.997452	0.980667	0.984727	0.984667	0.883283	0.95757	0.974657	0.975335	0.975335	0.857571	12
		NC_017517	343	0.899449	0.894378	0.894378	0.90595	1	0.90595	0.914733	1	1	0.90595	0.90595	0.968445	0.90595	0.936601	0.893532	0.875637	0.879673	0.901987	12
		NC_017517	344	0.855582	0.977439	0.8672	0.990832	0.998448	0.974428	0.8672	1	0.998448	0.869006	0.977827	0.979383	0.974428	0.965208	0.981926	0.828718	0.979969	0.975484	13
		NC_017517	347	0.850103	0.844749	1	1	1	1	1	1	0.860408	0.997272	0.997531	0.853738	0.994555	1	0.831434	0.807733	0.807733	0.850431	10
		NC_017517	403	0.960043	0.960043	0.957325	0.953341	0.954247	0.960747	0.957488	1	0.954247	0.957325	0.959348	0.961586	0.999649	0.974075	0.953644	0.949754	0.950606	0.977531	18
		NC_017517	453	1	1	1	1	1	1	1	1	1	1	1	1	1	1	0.948475	0.948475	0.948475	0.574094	17
		NC_017517	459	0.846532	0.828058	0.943567	0.996547	0.996547	0.943567	1	1	0.938386	0.943567	0.943567	0.881411	0.857587	0.845578	0.938386	0.819285	0.996547	0.942672	12
		NC_017517	461	0.945092	0.943659	1	1	1	1	1	1	1	1	1	1	0.940848	0.923697	0.931785	0.931785	0.931785	0.993894	18
		NC_017517	462	0.611207	0.611207	0.680973	0.930128	1	1	1	1	1	0.643894	0.930128	0.634634	0.62503	0.635757	0.641169	0.688183	0.626837	0.629873	7
		NC_017517	463	0.946859	0.945121	1	1	1	1	1	1	1	0.930904	1	1	0.956141	0.947399	0.942108	0.920045	0.940272	0.995047	18
		NC_017517	471	0.951728	0.953141	1	1	1	1	1	1	1	0.948579	1	1	1	0.935308	0.938338	0.95321	0.95321	0.954554	18
		NC_017517	477	0.964688	0.851132	0.854506	1	0.758131	0.969043	0.969043	1	0.963669	0.992801	0.666296	0.752948	0.851132	0.992403	0.606103	0.638886	0.638886	0.583454	8
		NC_017517	478	1	1	1	1	0.996389	0.999274	0.999274	1	0.996389	1	0.999273	0.999274	1	1	0.95467	0.95467	0.95467	0.965722	18
		NC_017517	540	0.970147	0.896919	0.985144	0.942982	0.968752	0.990153	0.993505	1	0.992279	0.984956	0.984257	0.986963	0.983009	0.975872	0.879854	0.872247	0.872247	0.879929	13
		NC_017517	542	0.969198	0.920131	0.992765	0.930198	0.9735	0.987081	0.982356	1	0.992605	0.974339	0.994853	0.974638	0.980095	0.977372	0.908385	0.907825	0.910534	0.908868	18
		NC_017517	602	0.96646	0.96646	0.968067	0.968067	0.964609	0.964609	0.968067	1	0.964609	0.967057	0.964609	0.967057	0.967057	0.948652	0.927516	0.907049	0.917938	0.959843	18
		NC_017517	605	0.850103	0.844749	1	1	1	1	1	1	0.860408	0.997272	0.997531	0.853738	0.994555	1	0.831434	0.807733	0.807733	0.850431	10
		NC_017517	607	0.915014	0.911595	0.985673	0.986697	0.980064	0.928791	0.985673	1	0.980064	0.911595	0.994573	0.911595	0.99744	0.903879	0.99374	0.896577	0.89659	0.93361	16
		NC_017517	608	0.966361	0.974811	0.956208	0.955887	0.952353	0.925661	0.956208	1	0.952353	0.984163	0.956208	0.974811	1	0.983545	0.972356	0.948599	0.896513	0.938006	17
		NC_017517	610	0.988115	0.954924	1	1	0.982111	0.982111	1	1	0.982111	1	0.986527	0.997403	0.993199	0.951887	0.988381	0.98161	0.98161	0.969815	18
		NC_017517	611	0.995287	0.995287	0.998559	0.998559	1	1	0.998559	1	1	0.996871	1	0.996871	0.996871	0.949331	0.934224	0.929572	0.929572	0.941465	18
		NC_017517	676	0.814418	0.814418	0.80852	1	1	1	1	1	1	0.984854	0.801684	0.811858	0.806538	0.984854	0.770253	0.879113	0.8456	0.783144	8
		NC_017517	678	0.999797	0.999797	0.941107	0.920531	0.941107	0.941107	0.941107	1	0.941107	0.941107	0.906668	0.997854	0.997854	0.933722	0.89643	0.908395	0.90676	0.914094	17
		NC_017517	679	1	1	0.906035	0.908249	0.906354	0.903226	0.906035	1	0.906354	0.917132	0.935651	0.998887	0.998887	0.899814	0.937523	0.936205	0.936205	0.935065	17
		NC_017517	684	0.88235	0.88235	0.849539	0.957517	0.957517	0.890699	1	1	0.957517	0.960344	0.470943	0.940347	0.88235	0.455053	0.485139	0.504064	0.520252	0.379988	7
		NC_017517	702	0.976012	0.976012	0.97038	0.981652	0.820448	1	0.730818	1	0.820448	0.820448	0.807316	0.653663	0.976012	0.820448	0.855126	0.801141	0.801141	0.628734	7
		NC_017517	769	0.991779	0.99472	0.96152	0.995087	0.995087	0.96152	0.999308	1	0.995087	0.952273	0.995087	0.994828	0.995336	0.958998	0.96727	0.960103	0.96612	0.991093	18
		NC_017517	790	0.763637	1	1	1	0.982368	0.982368	0.982368	1	0.982368	1	0.770385	1	1	0.752667	0.824082	0.869649	0.869649	0.794658	11
		NC_017517	795	0.994587	0.994587	0.994587	0.994587	0.918428	0.994587	1	1	0.918428	0.988958	0.982986	1	0.925377	0.908703	0.917364	0.903073	0.909337	0.991961	18
		NC_017517	796	0.488589	0.964838	0.388833	0.964838	0.964838	0.964838	0.964838	1	0.480772	0.448616	0.480772	0.488589	0.964838	0.480772	0.421566	0.421566	0.399677	0.458369	7
		NC_017517	797	1	0.826123	0.995445	0.995445	0.995445	0.992002	0.992862	1	0.995445	0.8187	0.995445	0.850068	0.992317	0.854495	0.990861	0.850068	0.825019	0.850068	11
		NC_017517	800	1	0.862642	0.868974	0.863612	0.882534	1	0.952705	1	0.881199	0.881036	0.863612	0.874823	0.880161	0.981729	0.91332	0.91332	0.861172	0.929538	8
		NC_017517	801	0.993395	0.993395	0.946495	0.963268	0.963607	0.982886	0.991098	1	0.963607	0.946495	0.957116	0.964822	0.983044	0.97905	0.930941	0.926861	0.930941	0.982871	18
		NC_017517	802	0.994587	0.994587	0.994587	0.994587	0.918428	0.994587	1	1	0.918428	0.988958	0.982986	1	0.925377	0.908703	0.917364	0.903073	0.909337	0.991961	18
		NC_017517	803	0.468712	0.496579	0.496579	0.437696	0.466219	0.448666	0.959491	1	0.450294	0.984717	0.512172	0.934726	0.467275	0.411882	0.429999	0.432328	0.432328	0.864076	4
		NC_017517	897	0.239849	0.239849	0.243606	0.248248	0.239849	0.243606	0.285313	1	0.239849	0.239849	0.265895	0.239849	0.239849	0.259626	0.265321	0.2878	0.313194	0.179596	1
		NC_017517	898	0.953004	0.954211	0.963057	0.963057	0.952417	0.963057	0.963729	1	0.952417	0.952417	0.974247	0.970784	0.970784	0.96948	0.96487	0.96487	0.96487	0.972646	18
		NC_017517	904	0.792563	0.792563	1	0.994175	1	1	1	1	0.736249	0.737491	1	1	0.745961	0.724681	0.742097	0.761097	0.735767	0.723929	8
		NC_017517	906	1	1	1	1	1	1	1	1	1	1	1	1	1	1	0.948475	0.948475	0.948475	0.574094	17
		NC_017517	909	1	0.843462	0.848186	1	0.848186	0.848186	0.848186	1	0.848186	0.848186	0.988568	0.872887	0.872887	0.796315	0.83036	0.829962	0.829962	0.854562	4
		NC_017517	918	0.541737	0.616737	0.552128	0.579272	0.579272	0.579272	0.617842	1	0.639743	0.60428	0.601947	0.546395	0.595815	0.580247	0.565074	0.592139	0.591748	0.56743	1
		NC_017517	949	0.998981	0.984659	0.860851	0.848911	0.844317	0.860851	0.860851	1	0.844317	0.984654	0.984654	0.861448	1	0.844937	0.830569	0.835425	0.824189	0.920739	7
		NC_017517	958	1	1	0.99392	0.99836	0.965029	0.99678	1	1	0.965029	0.977042	0.99836	1	1	0.883525	0.878155	0.869605	0.877943	0.987761	14
		NC_017517	964	0.999276	0.976753	0.99643	0.998229	0.998076	1	0.99643	1	0.998076	0.992684	0.998229	0.995584	0.995565	0.990091	0.635197	0.948036	0.948036	0.604975	16
		NC_017517	971	0.96627	0.96627	0.965811	0.995557	0.947745	0.965811	0.965811	1	0.961804	0.942434	0.947745	0.998761	0.9664	0.961804	0.931468	0.93149	0.93149	0.958749	18
		NC_017517	982	0.952184	0.994065	0.96093	0.999496	0.997949	0.94025	0.999392	1	0.997949	0.94025	0.933476	1	1	0.999392	0.933827	0.933827	0.933827	0.958259	18
		NC_017517	987	0.944082	0.476996	0.461225	0.755747	0.594298	1	0.461225	1	0.476996	0.476996	0.891385	0.545607	0.476996	0.476996	0.463774	0.411557	0.411557	0.443268	3
		NC_017517	995	0.812728	0.809228	0.80658	1	0.766888	0.797432	0.80658	1	0.766888	0.794203	1	0.813772	1	0.771237	0.800943	0.844631	0.800943	0.792306	4
		NC_017517	1060	0.996448	0.996448	0.996448	0.848084	0.996448	0.996448	0.996448	1	0.996448	0.996448	0.883176	0.997904	0.997913	0.880725	0.915915	0.889576	0.900974	0.983715	14
		NC_017517	1072	0.969099	0.766526	0.972501	0.7912	0.980071	0.902778	0.980071	1	0.980071	0.972501	0.788971	0.569033	0.948268	0.553286	0.520162	0.585318	0.508238	0.564153	9
		NC_017517	1137	0.994501	0.994501	0.996945	0.997222	0.995725	0.995567	0.996945	1	0.995725	0.996945	0.997222	0.99757	0.99834	0.997222	0.802598	0.939567	0.945445	0.765526	16
		NC_017517	1208	0.996629	0.996629	1	0.921867	1	1	1	1	1	1	0.936159	0.936159	0.936159	0.921663	0.928921	0.927744	0.927744	0.937917	18
		NC_017517	1232	0.995657	0.995657	0.792287	0.821159	0.821159	0.814319	0.795895	1	0.806485	0.823007	0.792287	0.811086	0.79289	0.966954	0.954676	0.952488	0.953382	0.940066	8
		NC_017517	1253	1	1	0.996795	0.996795	0.996795	0.996795	0.996795	1	0.996795	0.996795	0.996795	0.996795	1	0.996912	0.516473	0.511722	0.47738	0.431418	14
		NC_017517	1256	0.855408	0.855408	0.874615	1	0.853697	1	1	1	0.877797	0.852641	0.857772	0.877797	0.877797	0.877797	0.853935	0.887139	0.887139	0.862794	4
		NC_017517	1258	0.998929	0.998929	1	1	1	1	1	1	0.953654	0.930023	0.930023	0.931651	1	1	0.940565	0.909518	0.909518	0.935844	18
		NC_017517	1259	0.995869	0.995262	0.995262	1	1	0.999183	1	1	1	0.939639	0.961427	0.947112	0.995262	0.995262	0.947997	0.942966	0.942966	0.957569	18
		NC_017517	1263	0.838811	0.838811	0.817758	1	0.799768	0.838811	0.988545	1	0.799768	0.797925	0.794866	0.803055	0.824391	0.799674	0.797419	0.76322	0.794866	0.802025	3
		NC_017517	1275	0.92772	0.931068	0.968696	0.968696	0.937124	0.938296	0.940889	1	0.934211	0.968696	0.968696	1	0.984635	0.934216	0.928277	0.930101	0.928277	0.967637	18
		NC_017517	1337	0.915955	0.916498	0.937252	0.937252	0.915287	0.937252	0.938167	1	0.915287	0.913298	0.915287	0.921671	0.912959	0.918328	0.933898	0.921732	0.914818	0.929681	18
		NC_017517	1366	0.976183	0.984165	0.995922	0.993962	0.990249	0.987538	0.995922	1	0.990249	0.991781	0.974556	0.973453	0.990912	0.989679	0.954438	0.940264	0.919761	0.907816	18
		NC_017517	1382	0.615571	0.615571	0.659546	0.869173	0.650371	0.87767	0.659546	1	0.650371	0.650371	0.631805	0.643881	0.643242	0.636619	0.669713	0.69598	0.628505	0.668709	1
		NC_017517	1413	0.495484	0.521437	0.553652	0.664449	0.664449	0.531283	0.553652	1	0.664449	0.504956	0.515795	0.524881	1	0.865561	0.557249	0.557622	0.552746	0.602565	2
		NC_017517	1493	0.709601	0.709458	0.9674	0.95243	0.875187	0.991223	0.959101	1	1	0.991223	1	0.967801	1	0.666058	0.718497	0.716948	0.716948	0.97317	11
		NC_017517	1533	0.891727	0.891727	0.902624	1	1	1	0.902624	1	1	0.888165	0.998363	0.890754	0.998363	0.998363	0.89736	0.898	0.898	0.892502	10
		NC_017517	1540	1	0.976182	0.988611	0.994625	0.990665	0.967131	0.988611	1	0.990665	0.990665	0.995465	1	0.990665	0.976182	0.95725	0.958288	0.959087	0.947876	18
		NC_017517	1552	0.998962	0.998962	0.998962	1	0.998962	0.99845	0.998962	1	0.998962	1	1	0.992115	0.998962	0.998032	0.785229	0.785229	0.772881	0.807503	14
		NC_017517	1553	0.997093	0.999021	0.967147	0.999189	0.992219	0.971604	0.971604	1	0.911985	0.992307	1	0.981557	0.998296	0.999246	0.908831	0.914226	0.914226	0.91051	18
		NC_017517	1568	0.780055	0.780055	1	0.780055	1	1	1	1	1	1	0.780055	0.777619	1	0.782053	0.781558	0.780599	0.780599	0.972315	9
		NC_017517	1571	0.737523	0.711827	1	0.647578	1	1	1	1	1	1	0.693643	0.737523	1	0.619933	0.682735	0.704733	0.651449	0.643235	8
		NC_017517	1573	0.574469	0.574469	0.694224	0.692908	0.9951	0.694224	0.694224	1	0.9951	0.696724	0.574411	0.696724	1	0.692908	0.590198	0.568483	0.568483	0.596866	4
		NC_017517	1576	0.578751	0.578751	0.996167	0.657166	0.841411	0.85995	0.861094	1	0.9382	0.998067	0.633384	0.591119	0.92544	0.585423	0.538822	0.541139	0.535907	0.542198	5
		NC_017517	1577	0.839754	0.82643	1	0.845243	0.845243	1	1	1	0.845243	0.85084	0.868296	0.836396	0.845243	0.828635	0.786259	0.842265	0.842265	0.849426	4
		NC_017517	1578	0.788512	0.788512	0.993677	0.73757	0.754245	1	0.813383	1	0.754245	0.754245	0.779357	0.753996	0.779357	0.743046	0.757298	0.759224	0.759224	0.760323	3
		NC_017517	1579	0.839456	0.80103	0.892497	0.80103	0.831106	0.892497	0.892497	1	0.87549	0.880761	0.885777	0.878216	0.863456	0.855052	0.857213	0.859679	0.859679	0.801747	1
		NC_017517	1584	0.994635	0.990932	0.994635	1	1	0.822114	0.774893	1	0.994635	0.763872	0.994635	0.990932	0.994635	0.808616	0.777758	0.824129	0.794665	0.785428	10
		NC_017517	1585	0.947438	0.943565	0.939285	0.948352	0.993277	0.948848	0.938531	1	0.949016	0.921677	0.942037	0.967411	0.942036	0.928651	0.937832	0.933873	0.933986	0.954759	18
		NC_017517	1589	0.930551	0.930551	1	0.932595	0.927733	1	1	1	0.927733	0.92106	0.923415	0.997688	0.938349	0.936997	0.930058	0.930058	0.933075	0.945025	18
		NC_017517	1591	0.827928	0.827928	0.966565	1	0.984194	0.966565	1	1	0.966565	0.78679	0.966565	0.846595	0.966565	0.818365	0.845789	0.831009	0.831009	0.841202	9
		NC_017517	1593	0.997017	0.996404	0.997017	0.997017	0.997017	0.997017	0.955383	1	0.997017	0.955383	0.956002	0.959759	0.994961	0.953854	0.94393	0.94393	0.94393	0.952796	18
		NC_017517	1595	0.87192	0.873272	0.87192	0.879604	0.879604	0.799776	0.821456	1	0.87192	0.802243	0.87192	0.873272	0.87192	0.804476	0.802512	0.81722	0.734781	0.804429	1
		NC_017517	1596	0.953283	0.951197	0.947376	0.952995	0.989765	0.954436	0.93707	1	0.953222	0.928539	0.9409	0.968196	0.953303	0.93606	0.934695	0.928731	0.927262	0.958009	18
		NC_017517	1597	0.83654	0.83654	0.768589	0.764798	0.768589	0.758404	0.768589	1	0.768589	0.776708	0.755152	0.776708	0.776708	0.760033	0.75611	0.718601	0.724955	0.773243	1
		NC_017517	1612	0.929953	0.930218	0.930218	0.928587	0.97692	0.992256	0.928587	1	0.928587	0.906189	0.926352	0.911269	0.993062	0.930218	0.906482	0.906482	0.90272	0.915856	18
		NC_017517	1613	0.462087	0.49568	0.46436	0.462087	0.968428	0.783426	0.46436	1	0.46436	0.487734	0.68591	0.503002	1	0.646452	0.401389	0.41316	0.36694	0.418969	3
		NC_017517	1615	0.995056	0.995056	0.995056	1	1	1	1	1	1	0.995056	0.995056	1	0.995056	0.995056	0.817081	0.830628	0.823298	0.833774	14
		NC_017517	1652	0.96145	0.96145	0.970038	0.96145	0.939658	0.945408	0.940388	1	0.959656	0.940388	0.951781	0.942591	0.979003	0.978276	0.919412	0.911746	0.911746	0.958497	18
		NC_017517	1673	0.959364	0.560956	0.564913	0.959364	1	0.959364	0.56226	1	1	1	1	1	0.553209	0.797089	0.602816	0.555912	0.555912	0.558156	9
		NC_017517	1676	0.934391	0.934391	1	0.926826	0.999516	0.928275	1	1	0.999516	1	0.921688	0.928275	0.999516	1	0.903837	0.932214	0.914042	0.986793	18
		NC_017517	1702	0.565161	0.523966	0.81191	1	1	0.8487	0.81191	1	1	0.514428	0.543507	0.845999	0.556212	0.473499	0.430915	0.547761	0.478006	0.453273	4
		NC_017517	1711	0.902722	0.902722	0.902722	1	0.905332	0.880888	0.903874	1	0.905332	0.880888	0.985587	0.902902	0.905332	0.886445	0.952215	0.978811	0.978811	0.888811	14
		NC_017517	1730	0.987464	1	0.987464	1	0.99381	1	0.937138	1	0.99381	1	1	1	0.871899	0.905629	0.985131	0.961996	0.922208	0.870336	16
		NC_017517	1771	0.990696	0.990696	0.984865	0.98385	0.993155	0.998717	0.984865	1	0.993155	0.993111	0.993191	0.993145	0.984865	0.988869	0.981074	0.869721	0.869721	0.978265	16
		NC_017517	1783	1	1	0.933178	1	1	0.998595	0.938219	1	1	0.929348	1	1	0.998775	0.998775	0.95297	0.913688	0.953946	0.946635	18
		NC_017517	1784	0.98115	0.98115	0.704465	1	1	1	0.654799	1	1	0.706993	1	0.98115	1	1	0.643176	0.647459	0.647459	0.613662	11
		NC_017517	1796	0.931139	0.510903	0.928459	0.529807	0.941462	0.948905	0.928459	1	0.941462	0.941462	1	0.839484	0.939951	0.906433	0.88126	0.88126	0.88126	0.944604	12
		NC_017517	1830	0.897387	0.897387	0.91484	0.993259	0.993259	0.993259	0.993259	1	0.993259	0.897387	0.91484	0.880724	0.908472	0.89852	0.854529	0.878748	0.878124	0.8425	9
		NC_017517	1831	0.996036	0.996036	0.993414	0.996328	1	0.993414	0.993414	1	1	1	0.996328	0.993414	0.993425	1	0.996434	0.81782	0.823301	0.962483	16
		NC_017517	1853	0.94025	0.94251	0.940682	0.919392	0.94251	0.967527	0.938612	1	0.94251	0.982027	0.982027	0.963477	0.919392	0.942572	0.42976	0.430311	0.435885	0.397264	14
		NC_017517	1896	0.93441	0.93441	0.933818	0.91801	0.933818	0.933818	0.930769	1	0.933818	0.933549	0.897069	0.933818	1	0.904053	0.880199	0.900374	0.90997	0.914752	16
		NC_017517	1897	0.920883	0.920883	0.925018	0.925018	0.921758	0.921758	0.925018	1	0.921758	0.925249	0.921758	0.925249	1	0.92894	0.899317	0.882572	0.882572	0.898695	14
		NC_017517	1919	1	1	1	0.853949	1	1	1	1	0.853949	0.835942	1	1	1	0.865718	0.850877	0.831988	0.850086	0.844669	10
		NC_017517	1920	0.795631	0.795631	0.747475	0.6056	1	1	1	1	0.605591	0.610619	0.735625	0.612832	0.747475	0.6056	0.591869	0.607026	0.607026	0.533461	4
		NC_017517	1921	1	1	1	0.948396	1	1	1	1	1	0.957262	0.99235	1	1	0.937942	0.904466	1	1	1	18
		NC_017517	1922	0.741335	0.741335	0.752008	0.767073	0.75055	0.82573	0.72679	1	0.75055	0.767073	0.750591	0.771379	0.726529	0.749112	0.754787	0.928733	0.734692	0.804538	2
		NC_017517	1923	0.93816	0.940294	0.941675	0.947797	1	0.996877	0.947797	1	1	0.931535	0.927438	0.938136	0.940294	1	0.92765	0.94347	0.94347	0.939054	18
		NC_017517	1925	0.934669	0.915046	0.922837	0.965253	0.925245	1	0.922837	1	0.925245	0.908282	0.998612	0.998612	1	1	0.998612	0.998612	0.965253	0.998612	18
		NC_017517	1926	0.78026	0.78026	0.796577	0.746026	0.754579	0.772513	0.796577	1	0.740056	0.746026	0.746039	0.770848	0.78026	0.932187	0.745827	0.806405	0.77266	0.873055	2
		NC_017517	1927	1	1	1	0.948396	1	1	1	1	1	0.957262	0.99235	1	1	0.937942	0.904466	1	1	1	18
		NC_017517	1928	0.795555	0.818265	0.798442	0.900745	1	0.798442	0.990255	1	1	0.995563	0.806229	0.990255	0.818265	0.852709	0.801847	0.809731	0.920039	0.814607	8
		NC_017517	1929	0.993409	0.993409	0.993409	0.981016	0.977847	0.942207	0.992142	1	0.992142	0.98069	0.98069	0.98069	0.977847	0.98069	0.93416	0.975774	0.975774	0.980432	18
		NC_017517	1930	1	1	1	0.885725	1	0.89363	1	1	1	0.885725	0.889624	0.885725	1	0.828495	0.984848	0.864529	0.888037	0.982791	10
		NC_017517	1932	0.916274	0.916274	0.916274	0.842438	1	1	1	1	0.916274	0.820695	0.916274	0.848595	0.916274	0.875417	0.916274	0.846806	0.916274	0.861177	12
		NC_017517	1933	0.72907	0.72907	0.760322	0.752653	0.766212	0.736154	0.743783	1	0.790819	0.766212	0.765195	0.74035	0.743783	0.755394	0.734333	0.763418	0.763418	0.739652	1
		NC_017517	1934	0.994467	0.998131	0.998131	0.946981	0.998131	0.998131	0.998131	1	0.998131	0.998131	0.998131	0.998131	0.998131	0.946956	0.998987	0.944657	0.944657	0.998476	18
		NC_017517	1935	0.785307	0.785307	0.84515	0.738627	0.795118	0.837127	0.84515	1	0.792582	0.755955	0.741073	0.803672	0.74344	0.782999	0.75012	0.875898	0.800245	0.949776	2
		NC_017517	1936	0.991047	0.991047	0.991047	0.926059	0.987384	0.991047	0.991047	1	0.987384	0.926059	0.932603	0.934089	0.991047	0.926059	0.930577	0.930387	0.930387	0.991657	18
		NC_017517	1937	0.993514	0.994166	0.993514	0.913679	0.913679	0.913111	0.913111	1	0.918309	0.913679	0.913679	0.894566	0.99453	0.90138	0.869898	0.905473	0.869898	0.965405	15
		NC_017517	1938	0.994611	0.994611	0.998583	0.929031	0.998583	0.997505	0.998583	1	0.998583	0.998583	0.997337	0.998583	0.997337	0.997337	0.990156	0.990156	0.990156	0.991062	18
		NC_017517	1939	1	0.997929	0.996687	0.995707	0.996687	1	0.996687	1	0.996687	1	0.88821	0.997202	0.996687	0.999343	0.996401	0.855017	0.860906	0.995035	15
B	meningitidis	NC_017518	58	0.942459	0.94307	0.964234	0.999916	1	0.999916	0.999916	0.999679	1	0.999916	0.944216	0.944216	0.944344	0.93913	0.95402	0.937219	0.937219	0.961673	18
		NC_017518	61	0.877022	0.877022	1	1	1	0.998659	0.986017	0.99768	1	0.99768	0.999424	0.997994	1	0.879892	0.836058	0.838299	0.852145	0.881559	11
		NC_017518	83	0.769656	0.769656	1	0.76544	1	1	1	1	1	0.878765	1	0.828161	0.766127	0.734853	0.8423	1	0.878765	0.774294	8
		NC_017518	107	1	1	1	0.994931	1	0.994931	1	0.993134	1	1	0.994931	0.934366	1	0.994982	0.963061	0.742678	0.641223	0.751943	15
		NC_017518	114	0.817524	0.846128	0.5324	0.59052	1	0.962198	0.5324	0.962198	1	0.656175	0.57078	0.610414	0.656175	0.584854	0.604343	0.560367	0.560367	0.572588	4
		NC_017518	133	0.594638	0.635387	0.635387	0.635387	0.666429	0.638122	0.625009	0.635387	1	0.635387	0.625009	0.671096	0.671096	0.65709	0.636801	0.636801	0.649725	0.630672	1
		NC_017518	134	1	1	1	1	1	1	1	1	1	1	1	1	1	1	0.965746	0.784443	0.912257	0.85734	16
		NC_017518	138	1	1	0.99287	0.99287	1	0.99287	0.99287	0.995127	1	1	0.99287	1	0.99287	1	0.987569	0.987569	0.61797	0.631505	16
		NC_017518	143	0.995081	1	1	0.995482	1	1	1	1	1	1	0.995482	1	1	1	0.98355	0.98355	0.619538	0.591771	16
		NC_017518	145	1	1	1	1	1	1	1	1	1	1	1	1	1	0.985236	0.972983	0.747821	0.714465	0.784357	15
		NC_017518	146	1	1	1	1	1	1	1	1	1	1	1	1	0.967556	1	0.482493	0.501237	0.469745	0.488924	14
		NC_017518	147	1	1	1	1	1	1	1	1	1	1	1	1	1	0.991718	0.959918	0.959918	0.408566	0.749661	16
		NC_017518	148	1	1	1	0.993981	1	1	1	1	1	1	0.993981	1	1	0.993981	0.993981	0.993981	0.574404	0.787853	16
		NC_017518	150	0.998759	0.998759	0.998759	0.998759	1	0.998759	0.998759	0.998759	1	1	0.998759	0.997154	0.998759	1	0.995316	0.993754	0.993754	0.873859	17
		NC_017518	181	0.890267	1	0.964639	0.900948	0.937974	0.959873	0.959873	0.89135	1	0.964639	0.900948	0.958043	0.959004	0.937974	0.867161	0.867528	0.867528	0.911683	13
		NC_017518	201	0.996323	0.996323	0.800216	1	1	1	0.800216	1	1	0.996321	1	0.852303	0.974133	1	0.824088	0.824088	0.823243	0.991757	12
		NC_017518	203	1	1	1	1	1	1	1	1	1	0.978568	1	1	0.995591	1	0.952464	0.940045	0.946411	0.964784	18
		NC_017518	246	0.953178	0.953178	0.997855	1	1	0.997855	0.997855	1	1	1	1	0.987664	1	0.95457	0.945255	0.945255	0.945255	0.950069	18
		NC_017518	271	0.996036	0.996036	0.993414	0.996328	1	0.993414	0.993414	1	1	1	0.996328	0.993414	0.993425	1	0.996434	0.81782	0.823301	0.962483	16
		NC_017518	272	0.902831	0.902831	0.921049	1	1	1	1	0.993259	1	0.902831	0.921049	0.875486	0.90774	0.887231	0.856323	0.873754	0.873059	0.837856	12
		NC_017518	275	0.923929	0.923929	0.909621	0.909621	1	0.909621	0.902874	0.922005	1	0.894136	0.926028	0.926291	0.926028	0.926598	0.923628	0.923628	0.923628	0.928237	17
		NC_017518	276	0.938344	0.933893	0.933893	0.921707	0.998167	0.933893	0.933893	0.933893	1	0.933893	0.933893	0.933893	0.933893	0.919689	0.932469	0.906552	0.906552	0.935464	18
		NC_017518	320	0.98115	0.98115	0.704465	1	1	1	0.654799	1	1	0.706993	1	0.98115	1	1	0.643176	0.647459	0.647459	0.613662	11
		NC_017518	321	1	1	0.933178	1	1	0.998595	0.938219	1	1	0.929348	1	1	0.998775	0.998775	0.95297	0.913688	0.953946	0.946635	18
		NC_017518	333	0.981109	0.981109	0.990084	0.974293	1	0.99305	0.990084	0.993155	1	0.980227	0.985422	0.983996	0.990084	0.975659	0.971413	0.837739	0.837739	0.962802	16
		NC_017518	404	0.565161	0.523966	0.81191	1	1	0.8487	0.81191	1	1	0.514428	0.543507	0.845999	0.556212	0.473499	0.430915	0.547761	0.478006	0.453273	4
		NC_017518	430	0.934112	0.934112	0.999516	0.927567	1	0.932135	0.999516	0.999516	1	0.999516	0.92383	0.932135	1	0.999516	0.899965	0.934474	0.91779	0.986068	17
		NC_017518	432	0.959364	0.560956	0.564913	0.959364	1	0.959364	0.56226	1	1	1	1	1	0.553209	0.797089	0.602816	0.555912	0.555912	0.558156	9
		NC_017518	496	0.995056	0.995056	0.995056	1	1	1	1	1	1	0.995056	0.995056	1	0.995056	0.995056	0.817081	0.830628	0.823298	0.833774	14
		NC_017518	502	0.998124	0.998114	0.99885	0.948193	0.948193	0.990983	0.948193	0.950765	1	0.930939	0.989589	0.948193	0.994052	0.920668	0.935815	0.93413	0.930741	0.944287	18
		NC_017518	503	1	0.996819	1	0.994635	0.994635	0.818782	0.769344	0.994635	1	0.766303	1	0.996819	1	0.805593	0.771971	0.818634	0.78711	0.774354	10
		NC_017518	505	0.998429	0.998429	0.958066	0.998429	1	0.998429	0.958066	0.963607	1	0.958066	0.998429	0.951678	0.998429	0.962157	0.939395	0.939395	0.939395	0.959116	18
		NC_017518	508	0.946148	0.806407	0.816051	0.963669	0.724101	0.972858	0.972858	0.963669	1	0.980912	0.687939	0.768755	0.806407	0.955146	0.628245	0.6697	0.6697	0.604065	8
		NC_017518	509	0.996389	0.996389	0.996389	0.996389	1	0.995713	0.995713	0.996389	1	0.996389	0.995108	0.995713	0.996389	0.996389	0.955096	0.955096	0.955096	0.956431	18
		NC_017518	573	0.942565	0.942565	0.996429	0.932872	1	0.942565	0.942565	0.940679	1	0.942565	0.920324	0.938938	0.935111	0.919058	0.951294	0.933496	0.933496	0.95056	18
		NC_017518	575	0.995869	0.995262	0.995262	1	1	0.999183	1	1	1	0.939639	0.961427	0.947112	0.995262	0.995262	0.947997	0.942966	0.942966	0.957569	18
		NC_017518	613	0.903988	0.903988	0.906613	0.90639	0.939957	0.90639	0.912818	0.912818	1	0.905945	0.917022	0.940345	0.90639	0.944133	0.959705	0.937001	0.941249	0.908096	18
		NC_017518	632	0.946859	0.945121	1	1	1	1	1	1	1	0.930904	1	1	0.956141	0.947399	0.942108	0.920045	0.940272	0.995047	18
		NC_017518	633	0.611207	0.611207	0.680973	0.930128	1	1	1	1	1	0.643894	0.930128	0.634634	0.62503	0.635757	0.641169	0.688183	0.626837	0.629873	7
		NC_017518	634	0.945092	0.943659	1	1	1	1	1	1	1	1	1	1	0.940848	0.923697	0.931785	0.931785	0.931785	0.993894	18
		NC_017518	636	0.829006	0.853786	0.998443	0.947063	0.947063	0.998443	0.938386	0.938386	1	0.998443	0.998443	0.840525	0.840525	0.853786	1	0.851546	0.947063	0.996784	12
		NC_017518	639	0.974227	0.974227	0.628409	1	1	1	0.628409	0.522794	1	0.628409	0.503606	1	0.949463	0.50324	0.502167	0.523264	0.518669	0.974227	9
		NC_017518	641	0.633493	0.633493	0.715714	0.604047	1	0.60656	0.604047	0.604047	1	0.639313	0.60656	0.646472	0.60656	0.639313	0.633154	0.633154	0.633154	0.627382	2
		NC_017518	644	0.906354	0.906354	0.87595	0.879156	1	0.873055	0.89695	0.906354	1	1	0.995909	0.906243	0.906243	0.881004	0.887265	0.890343	0.890343	0.875208	9
		NC_017518	648	0.904414	0.901839	0.974513	0.978595	1	0.937262	0.974513	0.980064	1	0.901839	0.97805	0.901839	0.994054	0.883344	0.972339	0.893715	0.886241	0.944666	15
		NC_017518	649	0.914641	0.911612	0.936563	0.978821	1	0.985865	0.941497	0.934079	1	0.918387	0.978821	0.911612	0.953164	0.914735	0.934054	0.933323	0.933214	0.980456	18
		NC_017518	650	0.97154	0.935511	0.982111	0.982111	1	1	0.982111	0.982111	1	0.982111	0.96733	0.97914	0.982614	0.935511	0.965997	0.97773	0.97773	0.988336	18
		NC_017518	651	0.995287	0.995287	0.998559	0.998559	1	1	0.998559	1	1	0.996871	1	0.996871	0.996871	0.949331	0.934224	0.929572	0.929572	0.941465	18
		NC_017518	713	0.814418	0.814418	0.80852	1	1	1	1	1	1	0.984854	0.801684	0.811858	0.806538	0.984854	0.770253	0.879113	0.8456	0.783144	8
		NC_017518	715	0.918996	0.918996	1	0.928172	0.999837	1	1	0.946024	1	1	0.941224	0.940388	0.944986	0.944578	0.931517	0.909417	0.900855	0.942459	18
		NC_017518	716	0.94098	0.942764	1	0.967796	1	1	1	0.954247	1	1	0.947698	0.947206	0.954662	0.962705	0.94382	0.933223	0.941004	0.961831	18
		NC_017518	717	0.909273	0.909273	1	0.931745	1	0.999215	1	0.919923	1	1	0.92094	0.919923	0.913564	0.926315	0.908595	0.91805	0.908084	0.935407	18
		NC_017518	722	0.919217	0.919217	0.816917	1	1	0.943225	0.957517	0.957517	1	0.927194	0.446296	0.982528	0.919217	0.430205	0.515371	0.441996	0.542077	0.372663	11
		NC_017518	802	0.833281	0.845483	0.956446	0.551815	1	0.972692	0.970601	0.541219	1	0.540773	0.589836	0.513609	0.589836	0.551815	0.585803	0.586718	0.579098	0.543468	5
		NC_017518	803	1	1	0.873157	0.785437	1	1	1	0.811922	1	0.816394	0.811922	0.871582	0.811922	0.78285	0.815502	0.803283	0.803283	0.787734	6
		NC_017518	805	0.97569	0.97569	0.979296	0.468625	1	1	1	0.491472	1	0.491306	0.444214	0.490632	0.457384	0.5654	0.454977	0.520545	0.520545	0.469274	7
		NC_017518	806	0.538825	0.532201	1	0.552412	1	1	1	0.51103	1	0.523867	0.584729	0.896058	0.519949	0.888737	0.546565	0.630774	0.526662	0.540161	5
		NC_017518	807	0.836034	0.916705	0.916705	0.30316	1	0.916705	0.916705	0.382844	1	0.337638	0.365358	0.72893	0.367019	0.954831	0.342523	0.314808	0.330827	0.309422	7
		NC_017518	837	0.992901	0.992901	0.998937	0.998937	1	1	1	0.933662	1	0.94086	0.994082	0.99766	1	0.937784	0.998068	0.992291	0.992291	0.938508	18
		NC_017518	838	0.72491	0.982368	0.982368	0.982368	1	1	1	0.982368	1	0.982368	0.732788	0.982368	0.982368	0.728564	0.797609	0.840763	0.840763	0.774455	11
		NC_017518	843	0.995445	0.848709	1	1	1	0.987546	0.9914	0.995445	1	0.841215	1	0.873521	0.987724	0.876269	0.986332	0.873521	0.846895	0.873521	11
		NC_017518	886	0.264986	0.288253	1	0.831245	1	0.849395	1	0.288253	1	1	0.831245	0.296214	0.310032	0.88577	0.407179	0.263087	0.265495	0.247314	5
		NC_017518	949	1	1	1	1	1	1	1	1	1	1	1	1	1	1	0.948475	0.948475	0.948475	0.574094	17
		NC_017518	961	0.377537	0.377537	0.367447	0.381306	1	0.762724	0.762724	0.432356	1	0.424733	0.376351	0.346104	0.343149	0.395366	0.385549	0.408659	0.424299	0.381507	2
		NC_017518	985	0.40865	0.40865	1	0.40995	0.691097	1	0.691097	0.397583	1	0.491291	0.405996	0.397638	0.397583	0.3895	0.386188	0.455436	0.359059	0.354151	3
		NC_017518	987	0.912093	0.912093	0.926413	0.86943	1	0.91047	0.926413	0.904173	1	0.912002	0.86943	0.91047	0.904173	0.880958	0.889246	0.890021	0.889246	0.863855	11
		NC_017518	988	0.867784	0.865512	0.864877	0.89039	0.89039	0.864877	0.89039	0.865512	1	0.870325	0.878241	0.872111	0.865291	0.889013	0.842289	0.878533	0.863766	0.870325	1
		NC_017518	1005	0.997571	0.979676	0.994151	0.995832	1	0.998076	0.994151	0.998076	1	0.992256	0.995832	0.994624	0.993299	0.990079	0.627495	0.953834	0.953834	0.614107	16
		NC_017518	1022	0.953957	0.992591	0.964568	0.997315	1	0.93825	0.998796	0.997949	1	0.93825	0.937958	0.997949	0.997949	0.998796	0.930001	0.930001	0.930001	0.952278	18
		NC_017518	1078	0.950328	0.977731	0.986473	0.980724	1	0.986473	0.986473	0.879512	1	0.865712	0.974245	0.967671	0.865712	0.87093	0.871349	0.842246	0.854169	0.883421	10
		NC_017518	1096	1	1	1	0.861155	1	1	1	0.996448	1	1	0.887535	0.998643	0.998302	0.8617	0.907691	0.881906	0.90511	0.983438	14
		NC_017518	1108	0.959277	0.765209	0.988548	0.825854	1	0.923146	1	0.980071	1	0.988548	0.819452	0.591225	0.954439	0.578099	0.531927	0.606154	0.51666	0.570837	9
		NC_017518	1142	0.875553	0.873061	0.901664	0.891025	0.891025	0.901664	0.901664	0.862207	1	0.865139	0.891025	0.892716	0.891025	0.861726	0.872439	0.874605	0.874605	0.899552	4
		NC_017518	1176	0.995119	0.995119	0.996597	0.996581	1	0.995979	0.996597	0.995725	1	0.996597	0.996581	0.994564	0.996245	0.996581	0.818528	0.948637	0.95373	0.776705	16
		NC_017518	1234	0.543351	0.422718	0.532262	0.421297	1	0.440231	0.432537	0.523568	1	0.474397	0.515773	0.47355	0.422111	0.470842	0.46123	0.503916	0.455534	0.471199	2
		NC_017518	1235	0.939137	0.939137	0.943861	0.943861	0.999672	0.943861	0.943807	0.948758	1	0.999077	0.954033	0.954033	0.954033	0.935866	0.933578	0.933578	0.933578	0.963647	18
		NC_017518	1246	0.848622	0.848622	1	0.845677	1	0.851217	0.848055	0.868137	1	1	0.872222	0.865134	0.8515	0.866894	0.867687	0.875389	0.875389	0.86676	4
		NC_017518	1253	0.996629	0.996629	1	0.921867	1	1	1	1	1	1	0.936159	0.936159	0.936159	0.921663	0.928921	0.927744	0.927744	0.937917	18
		NC_017518	1298	0.996795	0.996795	1	1	1	1	1	0.996795	1	1	1	1	0.996795	0.994781	0.534301	0.525987	0.489565	0.420492	14
		NC_017518	1301	0.997958	0.997958	0.959238	0.997958	0.957896	0.958799	0.958799	0.959656	1	0.957896	0.957896	0.955122	0.997958	0.968903	0.938464	0.938464	0.938464	0.961311	18
		NC_017518	1302	0.696123	0.686955	0.68855	0.686955	1	0.68855	0.68855	0.68855	1	0.994803	0.686955	0.687674	0.681939	0.685836	0.750775	0.740471	0.740471	0.745573	3
		NC_017518	1303	0.94222	0.94222	0.997468	0.93649	0.99681	0.940274	0.940274	0.940354	1	0.940274	0.925596	0.939336	0.935162	0.924578	0.956949	0.938242	0.938242	0.954765	18
		NC_017518	1380	1	0.696328	0.790522	1	1	0.804989	0.754388	0.696304	1	1	0.90428	0.790522	0.690205	0.674929	0.694875	0.694875	0.694875	0.691335	6
		NC_017518	1382	1	0.787177	0.954818	1	1	0.954827	0.954818	0.725276	1	1	0.954818	1	0.739144	0.734895	0.787177	0.754648	0.754648	0.822238	10
		NC_017518	1407	0.968983	0.971822	0.985252	0.993298	1	0.989244	0.985252	0.990249	1	0.98224	0.96732	0.962592	0.978867	0.991567	0.93146	0.928429	0.90882	0.913548	18
		NC_017518	1423	1	0.787177	0.954818	1	1	0.954827	0.954818	0.725276	1	1	0.954818	1	0.739144	0.734895	0.787177	0.754648	0.754648	0.822238	10
		NC_017518	1425	1	0.696328	0.790522	1	1	0.804989	0.754388	0.696304	1	1	0.90428	0.790522	0.690205	0.674929	0.694875	0.694875	0.694875	0.691335	6
		NC_017518	1499	1	0.787177	0.954818	1	1	0.954827	0.954818	0.725276	1	1	0.954818	1	0.739144	0.734895	0.787177	0.754648	0.754648	0.822238	10
		NC_017518	1501	1	0.696328	0.790522	1	1	0.804989	0.754388	0.696304	1	1	0.90428	0.790522	0.690205	0.674929	0.694875	0.694875	0.694875	0.691335	6
		NC_017518	1534	0.709601	0.709458	0.9674	0.95243	0.875187	0.991223	0.959101	1	1	0.991223	1	0.967801	1	0.666058	0.718497	0.716948	0.716948	0.97317	11
		NC_017518	1573	0.891727	0.891727	0.902624	1	1	1	0.902624	1	1	0.888165	0.998363	0.890754	0.998363	0.998363	0.89736	0.898	0.898	0.892502	10
		NC_017518	1580	0.990665	0.981752	0.976781	0.992907	1	0.973351	0.976781	0.990665	1	1	0.982743	0.990665	1	0.981752	0.972092	0.97442	0.97734	0.947379	18
		NC_017518	1592	1	1	1	0.998962	1	0.999227	1	0.998962	1	0.998962	0.998962	0.99263	1	0.999075	0.784702	0.784702	0.773283	0.80736	14
		NC_017518	1599	0.487528	0.916559	0.746384	0.54857	1	0.487528	1	0.482834	1	0.815291	0.54857	0.916559	0.570865	0.540341	0.490102	0.533112	0.522507	0.446766	5
		NC_017518	1602	1	1	1	1	1	1	1	1	1	1	1	1	1	1	0.948475	0.948475	0.948475	0.574094	17
		NC_017518	1610	0.579311	0.586444	0.595059	0.578961	1	1	1	0.670856	1	0.58219	0.578961	0.593219	0.583966	0.52318	0.432467	0.568784	0.483617	0.458304	4
		NC_017518	1614	0.780055	0.780055	1	0.780055	1	1	1	1	1	1	0.780055	0.777619	1	0.782053	0.781558	0.780599	0.780599	0.972315	9
		NC_017518	1617	0.737523	0.711827	1	0.647578	1	1	1	1	1	1	0.693643	0.737523	1	0.619933	0.682735	0.704733	0.651449	0.643235	8
		NC_017518	1619	0.596473	0.599491	0.694763	0.691455	1	0.694763	0.694763	0.9951	1	0.691854	0.596473	0.691854	0.9951	0.691455	0.609204	0.59113	0.590215	0.61601	4
		NC_017518	1622	0.575641	0.575641	0.946288	0.550094	0.78588	0.835037	0.788574	0.9382	1	0.937922	0.547669	0.569881	0.950685	0.528639	0.522525	0.531431	0.531431	0.483824	5
		NC_017518	1624	0.929748	0.917127	0.929748	0.907493	0.877245	0.903231	0.909678	0.918309	1	0.879505	0.888437	0.919508	1	0.874	0.862032	0.854319	0.854319	0.92684	11
		NC_017518	1628	0.993536	0.993141	0.996925	0.950901	0.954086	0.988667	0.950901	0.953222	1	0.932936	0.983169	0.950901	0.989902	0.925887	0.938938	0.944086	0.940009	0.94508	18
		NC_017518	1632	0.853117	0.853117	1	0.822582	0.83811	1	0.842061	0.83541	1	0.835192	0.837353	1	1	0.869328	0.83512	0.83565	0.83565	0.848329	5
		NC_017518	1633	0.928145	0.928145	1	0.956141	1	0.99956	1	0.956141	1	0.907256	0.956141	1	1	0.919888	0.925379	0.923002	0.923002	0.954796	18
		NC_017518	1635	0.951728	0.953141	1	1	1	1	1	1	1	0.948579	1	1	1	0.935308	0.938338	0.95321	0.95321	0.954554	18
		NC_017518	1637	1	0.998732	1	1	1	1	0.947009	0.997017	1	0.947009	0.95109	0.958048	0.998671	0.954697	0.939922	0.944975	0.944975	0.95004	18
		NC_017518	1639	0.837856	0.837856	1	0.966565	0.953572	1	0.966565	0.966565	1	0.796975	1	0.848207	1	0.806688	0.850964	0.83866	0.83866	0.828671	9
		NC_017518	1644	0.903501	0.903501	0.908036	0.901082	1	0.908036	0.908036	0.917106	1	0.916221	0.916742	0.892194	1	0.950516	0.881455	0.917131	0.917131	0.92325	16
		NC_017518	1650	1	1	1	1	1	1	1	1	1	1	1	1	1	1	0.948475	0.948475	0.948475	0.574094	17
		NC_017518	1698	0.856244	0.835961	0.853651	1	1	0.837857	0.835508	0.844317	1	1	0.999061	0.856485	0.844317	0.999577	0.803356	0.835053	0.835053	0.83438	6
		NC_017518	1748	0.852635	0.983281	0.864572	0.992778	1	0.977213	0.864572	0.998448	1	0.874385	0.983404	0.983484	0.977213	0.97057	0.986122	0.82582	0.984442	0.977326	13
		NC_017518	1749	0.899449	0.894378	0.894378	0.90595	1	0.90595	0.914733	1	1	0.90595	0.90595	0.968445	0.90595	0.936601	0.893532	0.875637	0.879673	0.901987	12
		NC_017518	1752	0.975569	0.93026	0.994611	0.949178	1	0.975328	0.994611	0.930417	1	1	0.987078	0.978931	0.930417	0.910038	0.981109	0.994027	0.98529	0.989598	18
		NC_017518	1753	0.949888	0.954358	0.984235	0.977747	1	0.962069	0.986975	0.952353	1	0.971069	0.957025	0.954358	0.972905	0.970391	0.939256	0.93568	0.909443	0.96487	18
		NC_017518	1754	0.971051	0.933672	0.98115	0.98115	1	0.9983	0.98115	0.98115	1	0.98115	0.968407	0.977789	0.982492	0.93332	0.963814	0.975074	0.975074	0.988634	18
		NC_017518	1835	0.925287	1	0.965964	0.900516	1	0.929132	0.984767	0.94251	1	0.904179	0.904179	0.96824	0.900516	0.924195	0.439494	0.492365	0.492365	0.387183	14
		NC_017518	1902	0.977418	0.977418	0.977418	0.961207	1	0.948871	0.9795	0.977847	1	0.957126	0.957126	0.957126	1	0.957126	0.936379	0.994815	0.994815	0.990836	18
		NC_017518	1903	0.93816	0.940294	0.941675	0.947797	1	0.996877	0.947797	1	1	0.931535	0.927438	0.938136	0.940294	1	0.92765	0.94347	0.94347	0.939054	18
		NC_017518	1906	0.795555	0.818265	0.798442	0.900745	1	0.798442	0.990255	1	1	0.995563	0.806229	0.990255	0.818265	0.852709	0.801847	0.809731	0.920039	0.814607	8
		NC_017518	1907	0.998743	0.998743	0.998743	0.97785	0.9795	0.945489	1	0.992142	1	0.974711	0.974711	0.974711	0.9795	0.974711	0.935561	0.983768	0.983768	0.980475	18
		NC_017518	1908	1	1	1	0.885725	1	0.89363	1	1	1	0.885725	0.889624	0.885725	1	0.828495	0.984848	0.864529	0.888037	0.982791	10
		NC_017518	1909	0.846999	0.846999	0.797639	0.882117	0.903042	1	0.903042	0.848033	1	0.848782	0.964884	0.964884	0.848033	0.787166	0.958583	0.839581	0.839581	0.796375	7
		NC_017518	1910	0.944279	0.946101	1	0.995043	1	0.995214	1	0.94982	1	0.933475	0.995043	0.995043	1	0.948032	0.993595	0.993595	0.993595	0.977957	18
		NC_017518	1911	0.945118	0.942783	1	1	1	1	1	0.947745	1	0.95651	1	1	1	0.941904	0.949434	0.949434	0.949434	0.995141	18
		NC_017518	1912	1	1	1	0.90362	0.916274	0.937705	0.920832	0.926049	1	0.920832	1	0.913007	1	0.922901	1	0.917602	1	0.942859	18
		NC_017518	1913	0.998727	0.998727	0.998727	0.91468	1	0.998727	0.998727	0.987384	1	0.912246	0.932529	0.932529	0.998727	0.913558	0.937355	0.938359	0.938359	0.993235	18
		NC_017518	1914	0.831938	0.86605	0.828925	0.836787	1	1	1	0.807438	1	0.840736	0.840736	0.840736	0.831938	0.840736	0.825416	0.828151	0.828151	0.791718	4
		NC_017518	1916	0.996687	0.993518	1	0.990159	1	0.996687	1	0.996687	1	0.996687	0.881067	0.992851	1	0.996514	0.991765	0.858173	0.865728	0.993228	15
B carrier	meningitidis	NC_017505	62	0.957262	0.957262	0.969138	0.994909	1	0.997555	0.99829	0.999361	1	1	0.960788	0.990647	0.981583	0.931627	0.922175	0.957262	0.957262	0.957262	18
		NC_017505	63	0.943709	0.943709	0.965675	1	0.999916	1	1	0.999825	0.999916	1	0.944998	0.944998	0.945338	0.938789	0.952993	0.938141	0.938141	0.962238	18
		NC_017505	64	0.822204	0.822204	1	1	0.993146	0.99869	1	1	0.993999	1	0.998044	0.998086	1	0.875741	0.822215	0.839481	0.836659	0.850108	11
		NC_017505	65	0.856004	0.850071	0.997464	0.997464	0.997464	0.997464	0.997464	1	0.997464	1	0.997464	0.997464	0.997464	0.853675	0.814745	0.844034	0.832546	0.863811	11
		NC_017505	66	0.875499	0.875499	0.99768	0.99768	0.99768	0.997461	0.984327	1	0.99768	1	0.99715	0.996444	0.99768	0.879562	0.840063	0.844454	0.852244	0.889224	11
		NC_017505	85	0.525738	0.439881	0.542862	0.6515	0.6515	0.6515	0.6515	0.6515	0.6515	1	0.572227	0.605755	0.555216	0.6515	0.543597	0.608083	0.691678	0.687137	1
		NC_017505	88	0.648448	0.681438	1	0.648448	0.648448	0.678745	0.678745	0.647543	0.648448	1	0.968832	0.651474	0.968832	0.643306	0.655018	0.65276	0.65276	0.630628	4
		NC_017505	89	0.800668	0.720383	1	0.786932	0.767112	0.775157	0.746925	0.746925	0.767112	1	0.979911	0.720555	0.787766	0.768159	0.683771	0.720582	0.674037	0.73754	3
		NC_017505	90	0.784665	0.784665	1	0.763662	0.783566	0.783566	0.778059	0.767373	0.783566	1	0.762377	0.79363	0.79363	0.763283	0.78771	0.793307	0.78771	0.787461	2
		NC_017505	92	0.908444	0.908444	0.905403	0.903194	1	0.905403	0.903262	0.9999	1	1	0.9999	0.920818	0.930688	0.933563	0.911533	0.999521	0.999521	0.904526	18
		NC_017505	113	0.72797	0.72797	0.723067	0.719791	1	0.723067	0.723067	0.723067	1	1	0.719791	0.727213	0.723067	0.723067	0.698063	0.700729	0.700729	0.714195	3
		NC_017505	119	1	1	1	0.994931	1	0.994931	1	0.993134	1	1	0.994931	0.934366	1	0.994982	0.963061	0.742678	0.641223	0.751943	15
		NC_017505	153	0.992274	1	0.992274	0.992274	0.992274	0.992605	0.992274	0.992749	0.992274	1	0.992274	0.991918	0.992749	0.99174	0.991809	0.992442	0.992442	0.865889	17
		NC_017505	154	1	1	1	1	1	1	1	1	1	1	1	1	1	0.985236	0.972983	0.747821	0.714465	0.784357	15
		NC_017505	159	0.998759	0.998759	0.998759	0.998759	1	0.998759	0.998759	0.998759	1	1	0.998759	0.997154	0.998759	1	0.995316	0.993754	0.993754	0.873859	17
		NC_017505	165	0.764243	0.703413	0.722378	0.72273	0.74285	0.722378	0.747249	0.699662	0.744941	1	0.728089	0.715791	0.765158	0.712163	0.741177	0.808622	0.721936	0.753483	1
		NC_017505	194	0.934617	0.934617	1	1	0.933475	0.936546	0.933475	0.968696	0.933475	1	1	0.968696	0.979825	0.951024	0.947027	0.947027	0.947027	0.9892	18
		NC_017505	195	0.919375	0.964639	1	0.943745	0.899108	0.951675	0.951675	0.913791	0.964639	1	0.943745	0.985544	0.979474	0.881209	0.852482	0.837388	0.851444	0.898813	12
		NC_017505	196	0.379771	0.379771	0.963221	0.392962	0.371362	0.354362	0.374074	0.514265	0.486678	1	0.531185	0.542655	0.379359	0.425911	0.481605	0.522453	0.469992	0.46064	2
		NC_017505	219	0.994722	0.994722	0.810168	0.996321	0.996321	0.996321	0.810168	0.996321	0.996321	1	0.996321	0.873686	0.968839	0.996321	0.844866	0.843177	0.849284	0.986055	12
		NC_017505	221	0.978568	0.978568	0.978568	0.978568	0.978568	0.978568	0.978568	0.978568	0.978568	1	0.978568	0.978568	0.983767	0.978568	0.939356	0.947889	0.950269	0.945982	18
		NC_017505	222	0.633715	0.63813	1	0.985136	0.625455	0.625455	0.985136	0.709863	0.625455	1	0.625455	0.729785	0.954794	1	0.680871	0.712249	0.680871	0.650593	6
		NC_017505	233	0.99257	1	1	0.957734	1	1	1	1	1	1	1	1	1	0.947653	0.999119	0.935495	0.935495	0.997167	18
		NC_017505	242	0.997999	0.997999	0.996168	0.924076	0.992526	0.992526	0.996168	0.997999	0.927609	1	0.992526	0.938264	0.935678	0.995102	0.912833	0.910555	0.895749	0.921541	17
		NC_017505	249	0.910862	0.910862	0.906071	0.906071	0.907523	0.906071	0.906071	0.910862	0.907523	1	0.910862	0.921266	0.906071	0.671983	0.628374	0.670472	0.670472	0.635715	13
		NC_017505	266	0.953178	0.953178	0.997855	1	1	0.997855	0.997855	1	1	1	1	0.987664	1	0.95457	0.945255	0.945255	0.945255	0.950069	18
		NC_017505	345	0.955697	0.898724	0.980695	0.943903	0.975738	0.976457	0.980695	0.969394	0.972721	1	0.959478	1	0.963398	0.978827	0.903131	0.900783	0.900783	0.887026	16
		NC_017505	348	0.973525	0.981228	0.950647	0.9537	0.971069	0.933378	0.950647	0.984163	0.971069	1	0.950647	0.981228	0.984163	0.997615	0.960547	0.947617	0.884269	0.947308	17
		NC_017505	349	0.975569	0.93026	0.994611	0.949178	1	0.975328	0.994611	0.930417	1	1	0.987078	0.978931	0.930417	0.910038	0.981109	0.994027	0.98529	0.989598	18
		NC_017505	351	0.868209	0.930032	0.871394	0.930032	0.891979	0.887913	0.873169	0.891979	0.891979	1	0.930032	0.932046	0.867131	0.875209	0.930032	0.868649	0.877393	0.880066	6
		NC_017505	353	0.872164	0.994892	0.871004	0.989624	0.981831	0.860322	0.858646	0.980667	0.981831	1	0.991602	0.988377	0.902452	0.95805	0.979841	0.981891	0.981891	0.86174	13
		NC_017505	409	0.856244	0.835961	0.853651	1	1	0.837857	0.835508	0.844317	1	1	0.999061	0.856485	0.844317	0.999577	0.803356	0.835053	0.835053	0.83438	6
		NC_017505	420	0.409597	0.409597	0.752424	0.446994	0.401549	0.445022	0.434742	0.431958	0.491982	1	0.407076	0.899049	0.503608	0.443911	0.666743	0.712251	0.780959	0.477324	1
		NC_017505	461	1	1	1	1	1	1	1	1	1	1	1	1	1	1	0.948475	0.948475	0.948475	0.574094	17
		NC_017505	471	0.913218	0.914112	0.913195	1	1	1	0.997524	1	1	1	1	0.913521	1	0.9281	0.911824	0.902215	0.902215	0.922903	18
		NC_017505	477	0.849768	0.845721	0.873949	0.853463	0.868116	0.868116	0.860106	0.864069	0.868116	1	0.853463	0.846739	0.868116	0.835856	0.691338	0.728726	0.691338	0.643534	1
		NC_017505	478	0.675402	0.675402	0.957673	0.675402	0.60839	0.60839	0.60839	0.675402	0.60839	1	0.675402	0.540817	0.675402	0.588903	0.683474	0.663723	0.665356	0.562324	2
		NC_017505	479	0.957686	0.841491	0.846252	0.992801	0.757887	0.977911	0.977911	0.992801	0.980912	1	0.675632	0.773606	0.841491	0.985812	0.61985	0.655762	0.655762	0.604724	8
		NC_017505	480	1	1	1	1	0.996389	0.999274	0.999274	1	0.996389	1	0.999273	0.999274	1	1	0.95467	0.95467	0.95467	0.965722	18
		NC_017505	523	0.572927	0.572927	0.593855	0.594262	0.594262	0.612483	0.593855	0.594262	0.594262	1	0.579657	0.593855	0.593855	0.605316	0.883884	0.606691	0.580933	0.536814	1
		NC_017505	546	0.826162	0.574158	0.87018	0.816854	0.767072	0.812896	0.813594	0.840418	0.598962	1	0.897421	0.832064	0.800786	0.895256	0.620374	0.581442	0.603084	0.621813	1
		NC_017505	570	0.448244	0.508385	0.451558	0.516416	0.457185	0.472285	0.451558	0.463643	0.457185	1	0.416176	1	0.416176	0.465822	0.482445	0.499056	0.507628	0.4231	2
		NC_017505	585	0.994536	0.783242	0.812643	0.782744	0.981916	0.794406	0.787442	0.798544	0.865623	1	0.99639	0.804037	0.876108	0.798544	0.785259	0.774762	0.786089	0.99189	5
		NC_017505	606	0.945092	0.943659	1	1	1	1	1	1	1	1	1	1	0.940848	0.923697	0.931785	0.931785	0.931785	0.993894	18
		NC_017505	607	0.782464	0.811348	1	1	1	1	1	0.995563	1	1	0.790129	0.968941	0.791087	0.77639	0.805135	0.801665	0.799441	0.750458	9
		NC_017505	608	0.828616	0.855738	1	0.947764	0.947764	1	0.943567	0.943567	0.998443	1	1	0.839103	0.842756	0.855738	0.998443	0.851625	0.947764	0.997618	12
		NC_017505	609	0.71443	0.71443	1	0.630106	0.637879	0.628409	1	0.642409	0.637879	1	0.65334	0.628409	0.717609	0.635741	0.638687	0.613169	0.613169	0.71443	3
		NC_017505	612	0.995155	0.995155	0.946574	0.906845	0.898372	0.99265	0.945265	0.919397	0.98887	1	0.891174	0.897559	0.989745	0.955696	0.93948	0.877108	0.899726	0.915925	13
		NC_017505	613	0.996649	0.996649	0.946494	0.900433	0.900192	0.997404	0.945281	0.924966	0.997456	1	0.898437	0.899047	0.997404	0.952773	0.940748	0.87238	0.899856	0.90084	14
		NC_017505	614	0.906354	0.906354	0.87595	0.879156	1	0.873055	0.89695	0.906354	1	1	0.995909	0.906243	0.906243	0.881004	0.887265	0.890343	0.890343	0.875208	9
		NC_017505	617	0.854257	0.832484	0.997272	0.997272	0.997272	0.997272	0.997272	0.997272	0.849753	1	0.997382	0.855666	0.992005	0.997272	0.823338	0.802895	0.802895	0.838976	10
		NC_017505	620	0.988115	0.954924	1	1	0.982111	0.982111	1	1	0.982111	1	0.986527	0.997403	0.993199	0.951887	0.988381	0.98161	0.98161	0.969815	18
		NC_017505	621	0.997664	0.997664	0.996949	0.996949	0.996871	0.996871	0.996949	0.996871	0.996871	1	0.996871	1	1	0.945577	0.927412	0.927412	0.927412	0.942936	18
		NC_017505	668	0.530111	0.501427	0.509323	0.460422	0.511354	0.444357	0.476123	0.461967	0.511354	1	0.464026	0.960367	0.466709	0.524337	0.639231	0.619753	0.548891	0.458545	2
		NC_017505	688	0.840427	0.840427	0.846144	0.984854	0.984854	0.984854	0.984854	0.984854	0.984854	1	0.840008	0.829661	0.843169	1	0.809721	0.910433	0.863758	0.827484	9
		NC_017505	690	0.918996	0.918996	1	0.928172	0.999837	1	1	0.946024	1	1	0.941224	0.940388	0.944986	0.944578	0.931517	0.909417	0.900855	0.942459	18
		NC_017505	691	0.94098	0.942764	1	0.967796	1	1	1	0.954247	1	1	0.947698	0.947206	0.954662	0.962705	0.94382	0.933223	0.941004	0.961831	18
		NC_017505	692	0.909273	0.909273	1	0.931745	1	0.999215	1	0.919923	1	1	0.92094	0.919923	0.913564	0.926315	0.908595	0.91805	0.908084	0.935407	18
		NC_017505	697	0.894223	0.894223	0.888238	0.927194	0.927194	0.872059	0.960344	0.960344	0.927194	1	0.47213	0.927194	0.894223	0.484582	0.469974	0.528878	0.560556	0.395964	7
		NC_017505	780	0.998738	0.999303	1	0.999443	0.999443	1	0.999501	0.999303	0.999443	1	0.999443	0.99896	0.999303	0.961212	0.946191	0.946764	0.946191	0.995312	18
		NC_017505	805	0.926306	0.926306	0.941038	0.941038	0.94086	0.94086	0.94086	0.921299	0.94086	1	0.945092	0.940018	0.94086	0.937089	0.940457	0.939906	0.939906	0.902868	18
		NC_017505	806	0.763637	1	1	1	0.982368	0.982368	0.982368	1	0.982368	1	0.770385	1	1	0.752667	0.824082	0.869649	0.869649	0.794658	11
		NC_017505	808	0.990508	0.990508	0.997875	0.997875	0.991257	0.913734	0.991257	0.990508	0.991257	1	0.928919	0.990508	0.992289	0.925734	0.98538	0.948911	0.948911	0.908996	18
		NC_017505	810	0.79058	0.793546	1	0.74382	0.74382	0.749018	0.749018	0.789746	0.74382	1	0.789977	0.777981	0.789746	0.744753	0.694618	0.775669	0.694618	0.715973	2
		NC_017505	811	0.990479	0.990479	0.990479	0.990479	0.913524	0.990479	0.991919	0.988958	0.913524	1	0.974304	0.988958	0.910723	0.903519	0.904148	0.897204	0.902637	0.991919	17
		NC_017505	812	0.473423	0.533066	0.533066	0.400929	0.494138	0.45479	0.962143	0.984717	0.433007	1	0.547692	0.945942	0.487734	0.420421	0.427292	0.4326	0.382163	0.899406	4
		NC_017505	849	0.264986	0.288253	1	0.831245	1	0.849395	1	0.288253	1	1	0.831245	0.296214	0.310032	0.88577	0.407179	0.263087	0.265495	0.247314	5
		NC_017505	860	0.523594	0.529689	1	0.534623	0.560033	0.601493	0.560033	0.499249	0.601493	1	0.564792	0.545468	0.623925	0.516237	0.621339	0.539851	0.570689	0.536662	2
		NC_017505	875	0.954818	0.805031	1	0.954818	0.954818	0.958955	1	0.768248	0.954818	1	1	0.954818	0.755283	0.745915	0.805031	0.80092	0.7946	0.825377	10
		NC_017505	877	0.632627	0.639701	0.843239	0.65539	0.65539	0.819123	0.985561	0.64624	0.634318	1	1	0.843239	0.636669	0.644548	0.679711	0.721958	0.72605	0.632509	3
		NC_017505	969	0.997587	0.997587	0.733965	0.997587	0.736917	0.733965	0.733965	0.997587	0.733965	1	0.997587	0.769091	0.997587	0.838491	0.757699	0.747823	0.747823	0.78388	7
		NC_017505	970	1	1	0.715585	1	0.716164	0.715106	0.715585	1	0.711921	1	1	0.711921	1	0.759953	0.715042	0.729082	0.741282	0.722759	7
		NC_017505	972	0.981906	0.999143	0.824572	0.821882	0.787477	0.824572	0.824572	0.984654	0.787477	1	1	0.834604	0.984654	0.789488	0.787729	0.827096	0.780032	0.907745	7
		NC_017505	983	0.977042	0.977042	0.977343	0.97735	0.990199	0.979052	0.977042	0.977042	0.990199	1	0.97735	0.977042	0.977042	0.875338	0.86825	0.854525	0.863154	0.976876	14
		NC_017505	989	0.99309	0.961773	0.994205	0.991316	0.992256	0.992684	0.994205	0.992684	0.992256	1	0.991316	0.987618	0.995566	0.99768	0.655456	0.952514	0.952514	0.626842	16
		NC_017505	1080	1	1	1	0.861155	1	1	1	0.996448	1	1	0.887535	0.998643	0.998302	0.8617	0.907691	0.881906	0.90511	0.983438	14
		NC_017505	1092	0.974109	0.794467	1	0.806218	0.988548	0.919703	0.988548	0.972501	0.988548	1	0.825676	0.580903	0.96874	0.567747	0.507044	0.583654	0.503387	0.527425	9
		NC_017505	1119	0.767781	0.769595	0.746183	0.726384	0.726384	0.726384	0.683293	0.726384	0.726384	1	0.769595	0.983738	0.767781	1	0.7544	0.709338	0.643388	0.717142	3
		NC_017505	1161	0.995346	0.995346	1	0.998049	0.996597	0.996123	1	0.996945	0.996597	1	0.998049	0.994017	0.995575	0.998049	0.803899	0.950727	0.95601	0.775173	16
		NC_017505	1185	0.999704	0.999704	0.999858	0.92919	0.999858	0.999858	0.999505	0.950415	0.999858	1	0.943587	0.999858	0.950415	0.948352	0.922857	0.95695	0.950415	0.950415	18
		NC_017505	1186	1	1	1	0.943126	1	1	1	0.954175	1	1	0.956917	1	0.956817	0.962685	0.930031	0.954175	0.954175	0.954175	18
		NC_017505	1223	0.939564	0.939564	0.944278	0.944278	0.999626	0.944278	0.944323	0.944647	0.999077	1	0.949392	0.949392	0.949392	0.932686	0.931755	0.931755	0.931755	0.961076	18
		NC_017505	1235	0.848622	0.848622	1	0.845677	1	0.851217	0.848055	0.868137	1	1	0.872222	0.865134	0.8515	0.866894	0.867687	0.875389	0.875389	0.86676	4
		NC_017505	1242	0.996629	0.996629	1	0.921867	1	1	1	1	1	1	0.936159	0.936159	0.936159	0.921663	0.928921	0.927744	0.927744	0.937917	18
		NC_017505	1290	0.996795	0.996795	1	1	1	1	1	0.996795	1	1	1	1	0.996795	0.994781	0.534301	0.525987	0.489565	0.420492	14
		NC_017505	1292	0.711115	0.694453	0.701508	0.688947	0.994803	0.701508	0.700762	0.700762	0.994803	1	0.694453	0.700501	0.70482	0.706999	0.759883	0.749887	0.749887	0.774223	3
		NC_017505	1294	0.953232	0.898066	0.967368	0.934471	0.972818	0.980557	0.97845	0.984956	0.98157	1	0.976392	0.994054	0.980929	0.971726	0.909705	0.900185	0.900185	0.872468	16
		NC_017505	1360	0.990884	0.990884	0.997508	0.996603	1	1	0.997508	0.996603	1	1	0.982585	0.994752	0.993978	0.870725	0.955912	0.863162	0.977523	0.87616	15
		NC_017505	1363	1	1	1	1	1	1	1	1	1	1	1	1	1	1	0.948475	0.948475	0.948475	0.574094	17
		NC_017505	1365	0.576239	0.576239	1	0.622775	0.58045	0.604751	0.576239	0.619708	0.615565	1	0.602745	0.851822	0.641856	0.922571	0.907002	0.699009	0.699009	0.620603	4
		NC_017505	1373	0.987496	0.929183	0.934852	0.999832	0.998243	0.930601	0.934852	0.934857	1	1	0.930601	1	0.987496	1	0.934365	0.892027	0.909967	0.932499	17
		NC_017505	1374	0.819453	0.61177	0.61177	0.645953	0.987914	0.633892	0.61177	0.61177	0.729292	1	0.540512	0.640154	0.61177	0.688666	0.601267	0.616166	0.616166	0.649692	2
		NC_017505	1415	1	0.696328	0.790522	1	1	0.804989	0.754388	0.696304	1	1	0.90428	0.790522	0.690205	0.674929	0.694875	0.694875	0.694875	0.691335	6
		NC_017505	1417	1	0.787177	0.954818	1	1	0.954827	0.954818	0.725276	1	1	0.954818	1	0.739144	0.734895	0.787177	0.754648	0.754648	0.822238	10
		NC_017505	1420	0.862766	0.84708	1	0.858946	0.846768	0.85495	0.858946	0.858946	0.872499	1	0.856168	0.872242	0.851421	0.830985	0.871383	0.862878	0.862878	0.861452	2
		NC_017505	1472	0.496502	0.555204	0.509406	0.470307	0.543455	0.509406	0.509406	0.467239	0.543455	1	0.509406	1	0.509406	0.979881	0.4938	0.4938	0.516992	0.567333	3
		NC_017505	1563	0.685457	0.685636	0.984256	0.967464	0.865018	1	0.972823	0.991223	0.991223	1	0.991223	0.981358	0.991223	0.682423	0.708058	0.704028	0.704028	0.970158	11
		NC_017505	1611	0.990665	0.981752	0.976781	0.992907	1	0.973351	0.976781	0.990665	1	1	0.982743	0.990665	1	0.981752	0.972092	0.97442	0.97734	0.947379	18
		NC_017505	1616	0.680145	1	0.74139	0.677331	0.74908	0.683547	0.74139	0.706657	0.74908	1	0.78402	0.955516	1	1	0.928404	0.928404	0.928404	0.880551	8
		NC_017505	1625	0.998962	0.998962	0.998962	1	0.998962	0.99845	0.998962	1	0.998962	1	1	0.992115	0.998962	0.998032	0.785229	0.785229	0.772881	0.807503	14
		NC_017505	1626	0.990745	0.995215	0.966803	0.993977	0.997835	0.968481	0.968481	0.992307	0.925053	1	0.992307	0.978157	0.991998	0.992187	0.917547	0.922392	0.922392	0.912701	18
		NC_017505	1634	1	1	1	1	1	1	1	1	1	1	1	1	1	1	0.948475	0.948475	0.948475	0.574094	17
		NC_017505	1640	0.835397	0.857717	1	0.855521	1	1	1	0.842404	1	1	0.85702	0.830986	0.85702	0.802149	0.834067	0.837452	0.83481	0.833512	6
		NC_017505	1641	0.780055	0.780055	1	0.780055	1	1	1	1	1	1	0.780055	0.777619	1	0.782053	0.781558	0.780599	0.780599	0.972315	9
		NC_017505	1642	0.719529	0.686812	0.988505	0.726527	0.714067	0.741251	0.718517	0.777924	0.686812	1	0.735525	0.770725	1	0.6778	0.722092	0.79398	0.731612	0.802032	3
		NC_017505	1643	0.737523	0.711827	1	0.647578	1	1	1	1	1	1	0.693643	0.737523	1	0.619933	0.682735	0.704733	0.651449	0.643235	8
		NC_017505	1644	0.714708	0.714708	1	0.617317	0.60391	0.686704	0.650777	0.673252	0.605864	1	0.605393	0.646052	0.621262	0.655603	0.633051	0.633286	0.630529	0.607814	2
		NC_017505	1645	0.810871	0.810871	0.971945	0.810871	0.834358	0.796469	0.803082	0.803846	0.813776	1	0.810871	0.824223	0.964754	0.795993	0.820732	0.860156	0.815775	0.792117	3
		NC_017505	1649	0.574585	0.574585	0.99343	0.633398	0.832035	0.869398	0.850702	0.998067	0.937922	1	0.609376	0.578712	0.920669	0.562308	0.519835	0.525614	0.512597	0.533932	5
		NC_017505	1651	0.906163	0.903461	0.942567	0.906163	0.906163	0.942567	0.942567	0.91777	0.906163	1	0.919622	0.90882	0.904498	0.907473	0.908397	0.916573	0.90983	0.89466	17
		NC_017505	1652	0.968317	0.968317	1	0.960117	0.959554	1	1	0.960117	0.959554	1	0.966985	0.959596	0.966985	0.960117	0.981552	0.981552	0.981552	0.969479	18
		NC_017505	1660	1	1	1	0.995056	0.995056	0.995056	0.995056	0.995056	0.995056	1	1	0.995056	1	1	0.824592	0.824592	0.824592	0.833336	14
		NC_017505	1726	0.959364	0.560956	0.564913	0.959364	1	0.959364	0.56226	1	1	1	1	1	0.553209	0.797089	0.602816	0.555912	0.555912	0.558156	9
		NC_017505	1728	0.934391	0.934391	1	0.926826	0.999516	0.928275	1	1	0.999516	1	0.921688	0.928275	0.999516	1	0.903837	0.932214	0.914042	0.986793	18
		NC_017505	1783	0.987464	1	0.987464	1	0.99381	1	0.937138	1	0.99381	1	1	1	0.871899	0.905629	0.985131	0.961996	0.922208	0.870336	16
		NC_017505	1784	0.879012	0.879012	0.879693	0.914786	0.916191	0.893152	0.879693	0.882819	0.926264	1	0.877537	0.993361	0.874451	0.897459	0.902418	0.902418	0.902418	0.884339	8
		NC_017505	1828	0.990689	0.990689	0.981172	0.987349	0.980227	0.994332	0.981172	0.993111	0.980227	1	0.990841	0.992627	0.981172	0.999088	0.981353	0.865383	0.865383	0.986301	16
		NC_017505	1889	1	1	0.989918	0.902831	0.902831	0.902831	0.902831	0.897387	0.902831	1	0.989918	0.879106	0.984089	0.856956	0.863177	0.855321	0.86101	0.856014	11
		NC_017505	1890	0.996036	0.996036	0.993414	0.996328	1	0.993414	0.993414	1	1	1	0.996328	0.993414	0.993425	1	0.996434	0.81782	0.823301	0.962483	16
		NC_017505	1912	0.918327	0.904179	0.937664	0.884127	0.904179	0.95079	0.901336	0.982027	0.904179	1	1	0.930299	0.884127	0.949623	0.430354	0.419915	0.419915	0.384714	12
		NC_017505	1979	0.80347	0.806146	0.799818	0.904478	0.995563	0.794682	0.986157	0.995563	0.995563	1	0.804476	0.986157	0.806146	0.867057	0.806202	0.808299	0.919889	0.817745	8
		NC_017505	1980	0.977896	0.977896	0.977896	0.998328	0.957126	0.919611	0.974711	0.98069	0.974711	1	1	1	0.957126	1	0.896415	0.961578	0.961578	0.965575	17
		NC_017505	1981	0.792068	0.792068	0.792068	0.971715	0.792068	0.786704	0.792068	0.792068	0.792068	1	0.792068	1	0.792068	0.971715	0.769262	0.746508	0.746508	0.750657	4
		NC_017505	1982	0.995893	0.995893	1	0.926267	1	0.998674	1	0.998583	1	1	0.998855	1	0.998855	0.998855	0.993664	0.993664	0.993664	0.992805	18
		NC_017505	1983	1	0.695991	1	0.689956	0.71977	0.695991	0.706937	0.680692	0.713048	1	1	1	0.705526	0.696819	0.697858	0.697858	0.697858	0.735882	5
		NC_017505	1984	1	0.997929	0.996687	0.995707	0.996687	1	0.996687	1	0.996687	1	0.88821	0.997202	0.996687	0.999343	0.996401	0.855017	0.860906	0.995035	15
C	meningitidis	NC_008767	26	0.954818	0.805031	1	0.954818	0.954818	0.958955	1	0.768248	0.954818	1	1	0.954818	0.755283	0.745915	0.805031	0.80092	0.7946	0.825377	10
		NC_008767	38	1	0.63975	0.77914	0.664996	0.671081	0.664996	0.664996	0.671081	0.671081	0.607365	1	0.985255	0.590998	0.569733	0.592278	0.629877	0.607033	0.972081	4
		NC_008767	45	0.960811	0.960811	0.953634	0.95109	0.95109	0.95109	0.944998	0.956002	0.954033	0.949392	1	1	1	0.942699	0.952977	0.951196	0.951196	0.978423	18
		NC_008767	46	0.956917	0.956917	0.956917	0.95229	0.956917	0.967449	0.956917	0.951846	0.956917	0.956917	1	0.994763	0.99986	0.952086	0.95052	0.954751	0.932797	0.956064	18
		NC_008767	49	0.880242	0.880242	0.999424	0.999424	0.999424	0.997934	0.986294	0.99715	0.999424	0.99715	1	0.997576	0.999424	0.879111	0.837161	0.836408	0.851802	0.880907	11
		NC_008767	67	0.669201	0.669201	0.968832	0.649887	0.669201	0.669254	0.669254	0.653256	0.669201	0.968832	1	0.63766	1	0.634864	0.638402	0.637327	0.637327	0.626156	4
		NC_008767	68	0.742261	0.711552	0.979911	0.752711	0.752711	0.731886	0.711552	0.714639	0.752711	0.979911	1	0.710231	0.744463	0.753298	0.621478	0.673429	0.646576	0.682828	3
		NC_008767	69	0.93588	0.932154	1	0.948057	0.948057	0.942404	0.948057	0.948057	0.948057	0.920334	1	0.919924	0.932154	0.932154	0.897432	0.897275	0.897555	0.908864	15
		NC_008767	70	0.378711	0.378711	0.898894	0.373784	0.37433	0.387991	0.385351	0.378067	0.37433	0.37433	1	0.420619	0.959085	0.420619	0.362706	0.346601	0.354134	0.319479	2
		NC_008767	71	0.84547	0.84547	0.953845	0.809238	0.856976	0.856026	0.856026	0.84547	0.856026	0.856026	1	0.895249	0.831763	0.886277	0.810761	0.81114	0.81114	0.828666	2
		NC_008767	73	0.910996	0.910996	0.907384	0.904272	0.9999	0.907384	0.905216	1	0.9999	0.9999	1	0.923993	0.93361	0.934407	0.911635	0.999731	0.999731	0.907367	18
		NC_008767	75	0.769656	0.769656	1	0.76544	1	1	1	1	1	0.878765	1	0.828161	0.766127	0.734853	0.8423	1	0.878765	0.774294	8
		NC_008767	78	0.991912	1	0.936085	0.901408	0.901665	0.911058	0.921512	0.903614	0.901665	0.893822	1	0.991912	0.991912	0.991912	0.990493	0.908996	0.869681	0.911191	16
		NC_008767	96	0.992252	0.992252	0.998945	0.950814	0.939497	0.996957	0.998945	0.993315	0.939497	0.940388	1	0.992252	0.998945	0.950814	0.93393	0.925164	0.925164	0.932324	18
		NC_008767	102	0.994931	0.994931	0.994931	1	0.994931	1	0.994931	0.98801	0.994931	0.994931	1	0.922952	0.994931	0.993168	0.962064	0.74122	0.642008	0.755623	15
		NC_008767	134	1	0.992274	1	1	1	0.999663	1	0.999663	1	0.992274	1	0.999703	0.999663	0.999568	0.998197	0.999066	0.999066	0.887229	17
		NC_008767	135	1	1	1	1	1	1	1	1	1	1	1	1	1	0.985236	0.972983	0.747821	0.714465	0.784357	15
		NC_008767	140	1	1	1	1	0.998759	1	1	1	0.998759	0.998759	1	0.9988	1	0.998759	0.993784	0.992674	0.992674	0.878061	17
		NC_008767	172	0.934617	0.934617	1	1	0.933475	0.936546	0.933475	0.968696	0.933475	1	1	0.968696	0.979825	0.951024	0.947027	0.947027	0.947027	0.9892	18
		NC_008767	173	0.970807	0.900948	0.943745	1	0.925458	0.890738	0.890738	0.970301	0.900948	0.943745	1	0.932789	0.926311	0.925458	0.762182	0.75911	0.760625	0.868442	12
		NC_008767	194	0.996323	0.996323	0.800216	1	1	1	0.800216	1	1	0.996321	1	0.852303	0.974133	1	0.824088	0.824088	0.823243	0.991757	12
		NC_008767	196	1	1	1	1	1	1	1	1	1	0.978568	1	1	0.995591	1	0.952464	0.940045	0.946411	0.964784	18
		NC_008767	197	1	1	0.757185	0.741703	1	0.752581	0.752581	0.716941	1	0.757636	1	0.757636	0.916101	0.74997	0.732744	0.916101	0.916101	0.950315	9
		NC_008767	206	1	1	0.975163	0.736769	0.741474	0.771472	0.771472	0.771472	0.741474	0.782775	1	0.97767	1	0.686901	0.72707	0.760366	0.737254	0.934605	7
		NC_008767	207	0.99257	1	1	0.957734	1	1	1	1	1	1	1	1	1	0.947653	0.999119	0.935495	0.935495	0.997167	18
		NC_008767	217	0.990204	0.990204	0.994901	0.933005	1	1	0.994901	0.990204	0.933005	0.992526	1	0.941816	0.93789	0.998042	0.926068	0.912084	0.906126	0.931364	18
		NC_008767	224	1	1	0.990319	0.990319	0.996381	0.990319	0.990319	1	0.996381	0.910862	1	0.989826	0.990319	0.779215	0.772733	0.785317	0.789642	0.782138	13
		NC_008767	240	0.953178	0.953178	0.997855	1	1	0.997855	0.997855	1	1	1	1	0.987664	1	0.95457	0.945255	0.945255	0.945255	0.950069	18
		NC_008767	251	0.954818	0.805031	1	0.954818	0.954818	0.958955	1	0.768248	0.954818	1	1	0.954818	0.755283	0.745915	0.805031	0.80092	0.7946	0.825377	10
		NC_008767	254	0.918515	0.918515	0.908744	0.90594	0.912196	0.908864	0.911175	0.919216	0.912196	0.898986	1	0.904981	0.915833	0.902814	0.893762	0.893762	0.893762	0.925027	14
		NC_008767	267	0.876979	0.876979	0.884099	0.868458	0.874873	0.889018	0.884099	0.876979	0.874873	0.877404	1	0.889417	0.995188	0.874223	0.854607	0.886799	0.885503	0.91369	3
		NC_008767	276	0.987464	1	0.987464	1	0.99381	1	0.937138	1	0.99381	1	1	1	0.871899	0.905629	0.985131	0.961996	0.922208	0.870336	16
		NC_008767	295	0.868939	0.873797	0.888497	0.985587	0.876974	0.876798	0.886215	0.985587	0.876974	0.876798	1	0.880057	0.876798	0.883116	0.967997	0.967111	0.967111	0.87759	6
		NC_008767	328	1	1	0.897672	1	0.894099	1	0.897666	0.909713	0.894099	0.894099	1	1	0.927264	0.89761	0.893502	0.968037	0.978119	0.919522	11
		NC_008767	329	1	1	0.930352	1	0.908017	1	0.934162	0.910206	0.905805	0.90308	1	1	0.933554	0.91785	0.917522	0.912782	0.916573	0.930982	18
		NC_008767	331	0.453255	0.47218	0.965224	0.463685	0.465678	0.465678	0.965224	0.445949	0.528571	0.429539	1	0.613397	0.462161	0.713477	0.764122	0.641351	0.593311	0.312844	3
		NC_008767	333	0.959364	0.560956	0.564913	0.959364	1	0.959364	0.56226	1	1	1	1	1	0.553209	0.797089	0.602816	0.555912	0.555912	0.558156	9
		NC_008767	356	0.875624	0.870023	0.890478	0.867981	0.860579	0.864115	0.864115	0.864677	0.860579	0.85233	1	0.879801	1	0.88043	0.879399	0.84078	0.87924	0.901089	3
		NC_008767	397	0.995624	0.995624	1	0.935686	0.935686	0.946448	0.946448	0.930445	0.935686	0.919536	1	0.922796	0.976423	0.992721	0.909745	0.914111	0.919621	0.946375	18
		NC_008767	398	0.903951	0.992304	0.992304	0.676659	0.680905	0.67491	0.680905	0.676659	0.680905	0.680905	1	0.903951	0.680905	0.831879	0.748264	0.671284	0.667061	0.574027	5
		NC_008767	401	1	1	1	0.995056	0.995056	0.995056	0.995056	0.995056	0.995056	1	1	0.995056	1	1	0.824592	0.824592	0.824592	0.833336	14
		NC_008767	404	0.951728	0.953141	1	1	1	1	1	1	1	0.948579	1	1	1	0.935308	0.938338	0.95321	0.95321	0.954554	18
		NC_008767	407	0.837856	0.837856	1	0.966565	0.953572	1	0.966565	0.966565	1	0.796975	1	0.848207	1	0.806688	0.850964	0.83866	0.83866	0.828671	9
		NC_008767	409	1	1	0.954924	1	0.998429	1	0.954924	0.957116	0.998429	0.954924	1	0.949643	1	0.957797	0.935459	0.934647	0.934647	0.958327	18
		NC_008767	411	0.992526	0.99291	0.990405	0.937277	0.943598	0.992253	0.937277	0.9409	0.989589	0.937277	1	0.934039	0.996337	0.93089	0.940443	0.933104	0.932076	0.954151	18
		NC_008767	412	1	0.996819	1	0.994635	0.994635	0.818782	0.769344	0.994635	1	0.766303	1	0.996819	1	0.805593	0.771971	0.818634	0.78711	0.774354	10
		NC_008767	415	0.980482	1	0.980482	0.955892	0.950943	0.966985	0.966985	0.951781	0.953565	0.966985	1	0.990761	1	0.9628	0.953394	0.953394	0.953394	0.953917	18
		NC_008767	416	0.999273	0.999273	0.999273	0.999273	0.995108	0.99813	0.99813	0.999273	0.995108	0.999273	1	0.99813	0.999273	0.999273	0.957666	0.957666	0.957666	0.964568	18
		NC_008767	515	0.994448	0.774244	0.80115	0.781851	0.978114	0.790332	0.792377	0.785586	0.856723	0.99639	1	0.810358	0.863045	0.785586	0.787654	0.793295	0.787755	0.993897	5
		NC_008767	534	0.946859	0.945121	1	1	1	1	1	1	1	0.930904	1	1	0.956141	0.947399	0.942108	0.920045	0.940272	0.995047	18
		NC_008767	535	0.643629	0.596724	0.714606	1	0.930128	0.930128	0.930128	0.930128	0.930128	0.624374	1	0.680908	0.61135	0.66486	0.684189	0.692209	0.669118	0.601524	7
		NC_008767	536	0.945092	0.943659	1	1	1	1	1	1	1	1	1	1	0.940848	0.923697	0.931785	0.931785	0.931785	0.993894	18
		NC_008767	537	0.828616	0.855738	1	0.947764	0.947764	1	0.943567	0.943567	0.998443	1	1	0.839103	0.842756	0.855738	0.998443	0.851625	0.947764	0.997618	12
		NC_008767	538	0.995177	0.995177	0.9136	0.888502	0.888494	0.9136	0.9136	0.9136	0.890026	0.862741	1	0.995177	1	0.995177	0.912298	0.886378	0.886378	0.995177	12
		NC_008767	539	0.597253	0.57109	0.65334	0.5875	0.710565	0.625869	0.65334	0.601947	0.593688	0.65334	1	0.605202	0.610573	0.593476	0.984943	0.617914	0.570728	0.581742	2
		NC_008767	541	0.895765	0.895765	0.869388	0.876585	0.995909	0.869192	0.891938	0.895765	0.995909	0.995909	1	0.895758	0.895758	0.881149	0.875201	0.877829	0.877829	0.880875	4
		NC_008767	544	0.856383	0.834296	0.997531	0.997531	0.997531	0.997531	0.997531	0.997531	0.851893	0.997382	1	0.854835	0.992609	0.997531	0.832511	0.815299	0.815299	0.840199	10
		NC_008767	546	0.957532	0.944664	0.932385	1	0.978821	0.988347	0.939211	0.93822	0.978821	0.939714	1	0.944664	0.946877	0.936848	0.944304	0.960335	0.910142	0.988969	18
		NC_008767	548	0.853579	1	0.902381	1	0.865679	0.894128	0.892923	0.862663	0.865679	0.930032	1	0.917788	0.860107	0.856633	1	0.893691	0.893691	0.896029	7
		NC_008767	553	0.990825	0.948326	0.986527	0.986527	0.968407	0.96733	0.986527	0.986527	0.968407	0.986527	1	0.990567	0.992765	0.946259	0.98554	0.972523	0.972523	0.961929	18
		NC_008767	554	0.995287	0.995287	0.998559	0.998559	1	1	0.998559	1	1	0.996871	1	0.996871	0.996871	0.949331	0.934224	0.929572	0.929572	0.941465	18
		NC_008767	572	1	0.766237	1	0.860054	0.860054	0.796527	0.77217	0.860054	0.78018	0.780256	1	1	0.774437	0.812884	0.823895	0.918401	0.823895	0.844601	5
		NC_008767	710	0.998527	0.999751	0.959997	1	1	0.960264	0.995695	0.995087	1	0.946861	1	0.999404	0.999845	0.956832	0.96515	0.95591	0.964056	0.997045	18
		NC_008767	730	0.998075	0.998075	0.993895	0.993895	0.994082	0.994082	0.994082	0.930053	0.994082	0.936926	1	0.990196	0.994082	0.92795	0.99422	0.990262	0.990262	0.930073	18
		NC_008767	734	0.989902	0.989902	0.989902	0.989902	0.918643	0.989902	0.98676	0.982986	0.918643	0.974304	1	0.982986	0.930799	0.91567	0.902756	0.897492	0.902756	0.98676	17
		NC_008767	735	0.995445	0.848709	1	1	1	0.987546	0.9914	0.995445	1	0.841215	1	0.873521	0.987724	0.876269	0.986332	0.873521	0.846895	0.873521	11
		NC_008767	736	1	1	0.91235	0.880503	0.912001	0.885903	1	0.920635	0.912001	0.91235	1	0.885903	0.912001	0.929237	0.91109	0.963968	0.982814	0.918504	15
		NC_008767	737	0.989876	0.989876	0.597464	0.596818	0.596818	0.584837	0.597464	0.597394	0.603911	0.606818	1	0.596818	0.592906	0.602809	0.64152	0.64152	0.64152	0.63863	3
		NC_008767	803	0.445752	0.493881	0.976734	1	0.523506	0.952139	0.976734	0.445476	0.523506	0.495973	1	0.468669	0.523506	1	0.465561	0.472802	0.455139	0.455781	6
		NC_008767	815	0.34673	0.37435	0.378701	0.355301	0.69241	0.540537	0.354658	0.68591	0.309723	0.378701	1	0.332806	0.788976	0.788976	0.320445	0.340986	0.322727	0.342462	1
		NC_008767	816	0.963904	0.96747	0.971507	0.961427	0.961427	0.962348	0.961427	0.961427	0.961427	0.955412	1	0.942551	0.96747	0.96747	0.945391	0.944676	0.944676	0.95453	18
		NC_008767	817	0.908737	0.900966	0.947698	0.967555	0.947698	0.957349	0.947698	0.94889	0.947698	0.947698	1	0.921595	0.959553	0.933965	0.893	0.890839	0.892311	0.915474	15
		NC_008767	818	0.884422	0.900529	0.926073	0.931792	0.892085	0.93867	0.892085	0.93867	0.892085	0.892085	1	0.941553	0.93867	0.93867	0.941553	0.941553	0.931792	0.941553	13
		NC_008767	819	0.723492	0.711372	0.685457	1	0.697785	0.697785	0.68167	0.708304	0.697785	0.699845	1	0.709548	1	0.70162	0.718283	0.682201	0.66659	0.716216	3
		NC_008767	820	0.808337	0.812968	0.803463	0.803597	0.805257	0.818287	0.800894	0.798549	0.805257	0.805257	1	0.815142	0.812695	0.836985	0.765181	0.798549	0.798549	0.842191	1
		NC_008767	861	0.96184	0.96184	0.958897	0.96184	0.958372	0.96184	0.958453	0.974247	0.958372	0.949288	1	0.960389	0.96184	0.950903	0.962997	0.955986	0.961289	0.961612	18
		NC_008767	867	0.792563	0.792563	1	0.994175	1	1	1	1	0.736249	0.737491	1	1	0.745961	0.724681	0.742097	0.761097	0.735767	0.723929	8
		NC_008767	870	1	1	1	1	1	1	1	1	1	1	1	1	1	1	0.948475	0.948475	0.948475	0.574094	17
		NC_008767	873	0.988568	0.859723	0.858115	0.988568	0.858115	0.858115	0.86049	0.988568	0.858115	0.858115	1	0.881018	0.881018	0.815102	0.837704	0.837019	0.837019	0.869723	4
		NC_008767	909	0.981906	0.999143	0.824572	0.821882	0.787477	0.824572	0.824572	0.984654	0.787477	1	1	0.834604	0.984654	0.789488	0.787729	0.827096	0.780032	0.907745	7
		NC_008767	925	0.998574	0.979122	0.994833	1	0.995832	0.998229	0.994833	0.998229	0.995832	0.991316	1	0.995651	0.993825	0.988907	0.638251	0.948394	0.948394	0.611626	16
		NC_008767	926	0.992525	0.825948	0.840414	0.826549	0.826549	0.827814	0.827814	0.826549	0.849886	0.827814	1	0.992525	0.849886	1	0.845191	0.831286	0.835324	0.839774	4
		NC_008767	946	0.927114	0.319738	0.285067	0.742083	0.537769	0.891385	0.339974	0.891385	0.319017	0.278949	1	0.467418	0.278138	0.29364	0.31175	0.31175	0.31175	0.294535	2
		NC_008767	1014	0.56198	0.577667	0.56198	0.565582	0.56198	0.57492	0.566404	0.565582	0.56198	0.56198	1	0.563499	0.56198	0.56198	0.572799	0.572799	0.54707	0.561616	1
		NC_008767	1015	0.829443	0.661211	0.825676	0.982251	0.819452	0.816123	0.819452	0.788971	0.819452	0.825676	1	0.550846	0.848841	0.52325	0.493124	0.623083	0.401609	0.425163	2
		NC_008767	1082	0.998381	0.998381	0.998049	1	0.996581	0.998897	0.998049	0.997222	0.996581	0.998049	1	0.995386	0.996127	1	0.797425	0.950011	0.955286	0.787002	16
		NC_008767	1198	0.996795	0.996795	1	1	1	1	1	0.996795	1	1	1	1	0.996795	0.994781	0.534301	0.525987	0.489565	0.420492	14
		NC_008767	1292	0.994727	0.981195	0.970984	0.968707	0.96732	0.968969	0.970984	0.974556	0.96732	0.977706	1	0.991524	0.97977	0.958279	0.958789	0.920096	0.923029	0.922851	18
		NC_008767	1405	0.709601	0.709458	0.9674	0.95243	0.875187	0.991223	0.959101	1	1	0.991223	1	0.967801	1	0.666058	0.718497	0.716948	0.716948	0.97317	11
		NC_008767	1445	0.891881	0.891881	0.896115	0.998363	0.998363	0.998363	0.896115	0.998363	0.998363	0.888184	1	0.890723	1	1	0.888517	0.889557	0.889557	0.883643	8
		NC_008767	1452	0.995465	0.971794	0.985365	0.989968	0.982743	0.961628	0.985365	0.995465	0.982743	0.982743	1	0.995465	0.982743	0.971794	0.959331	0.952852	0.952536	0.949098	18
		NC_008767	1464	0.998962	0.998962	0.998962	1	0.998962	0.99845	0.998962	1	0.998962	1	1	0.992115	0.998962	0.998032	0.785229	0.785229	0.772881	0.807503	14
		NC_008767	1465	0.997093	0.999021	0.967147	0.999189	0.992219	0.971604	0.971604	1	0.911985	0.992307	1	0.981557	0.998296	0.999246	0.908831	0.914226	0.914226	0.91051	18
		NC_008767	1473	1	1	1	1	1	1	1	1	1	1	1	1	1	1	0.948475	0.948475	0.948475	0.574094	17
		NC_008767	1476	0.976	0.976	0.984827	0.990202	0.982585	0.982585	0.984827	0.990202	0.982585	0.982585	1	0.984289	0.982996	0.882268	0.922711	0.881297	0.948729	0.891006	15
		NC_008767	1506	0.984191	0.939999	0.970836	0.970781	0.939776	0.936857	0.933797	0.939776	0.939776	0.918444	1	0.981382	0.981823	0.97935	0.941116	0.914777	0.940692	0.937094	18
		NC_008767	1514	0.954818	0.805031	1	0.954818	0.954818	0.958955	1	0.768248	0.954818	1	1	0.954818	0.755283	0.745915	0.805031	0.80092	0.7946	0.825377	10
		NC_008767	1516	0.632627	0.639701	0.843239	0.65539	0.65539	0.819123	0.985561	0.64624	0.634318	1	1	0.843239	0.636669	0.644548	0.679711	0.721958	0.72605	0.632509	3
		NC_008767	1532	0.858508	0.84044	0.857907	0.999061	0.999061	0.842116	0.840106	0.846836	0.999061	0.999061	1	0.850197	0.846836	0.998743	0.817551	0.841949	0.841949	0.841366	6
		NC_008767	1586	0.835933	0.994603	0.832219	0.976252	0.983404	0.976219	0.832219	0.977827	0.983404	0.872352	1	0.992668	0.976219	0.971732	0.991978	0.812001	0.990065	0.962797	13
		NC_008767	1587	0.801672	0.990394	0.846838	0.828341	0.798813	0.956864	0.807138	0.836225	0.798813	0.794852	1	0.972241	0.972241	0.972241	0.990509	0.987621	1	0.821869	9
		NC_008767	1589	0.917415	0.91387	0.983618	0.981698	0.97805	0.927694	0.983618	0.994573	0.97805	0.91387	1	0.91387	0.991879	0.908811	0.98293	0.900523	0.901082	0.934762	18
		NC_008767	1590	0.963171	0.953447	1	0.968599	0.946042	0.925281	1	0.956208	0.946042	0.950647	1	0.953447	0.956208	0.949409	0.954744	0.968172	0.877001	0.933402	17
		NC_008767	1592	0.851267	0.858093	0.844131	0.848283	0.848283	0.8445	0.861081	0.861081	0.847492	0.851469	1	0.860845	0.854288	0.850895	0.854829	0.838429	0.848283	0.861978	1
		NC_008767	1593	0.99706	0.99706	0.847405	0.99706	0.846054	0.994928	0.846054	0.859154	0.846054	0.846054	1	0.99706	0.99706	0.828809	0.837792	0.878903	0.981233	0.988116	9
		NC_008767	1595	0.977978	0.928299	0.987281	0.944263	0.987078	0.979866	0.987281	0.924635	0.987078	0.987078	1	0.959498	0.926947	0.927593	0.983454	0.982791	0.991268	0.978229	18
		NC_008767	1596	0.95196	0.946127	0.995158	0.93193	0.941365	0.963243	0.995158	0.959312	0.941224	0.941224	1	0.936276	0.961938	0.94248	0.953534	0.923791	0.925456	0.967677	18
		NC_008767	1600	0.986843	0.903217	0.977329	0.957178	0.95282	0.985036	0.992041	0.971197	0.97894	0.959478	1	0.959478	0.959388	0.990402	0.87967	0.86451	0.885476	0.898589	14
		NC_008767	1612	0.994677	0.813226	0.839764	0.835307	0.835307	0.839764	0.839764	0.835307	0.813226	0.837228	1	1	0.961283	0.967254	0.819065	0.753854	0.753854	0.908494	6
		NC_008767	1650	0.954818	0.805031	1	0.954818	0.954818	0.958955	1	0.768248	0.954818	1	1	0.954818	0.755283	0.745915	0.805031	0.80092	0.7946	0.825377	10
		NC_008767	1708	0.998128	0.998128	0.982413	0.991649	0.985422	0.995409	0.982413	0.993191	0.985422	0.990841	1	0.995008	0.982413	0.986857	0.990232	0.872826	0.872826	0.986789	16
		NC_008767	1721	1	1	0.933178	1	1	0.998595	0.938219	1	1	0.929348	1	1	0.998775	0.998775	0.95297	0.913688	0.953946	0.946635	18
		NC_008767	1722	0.98115	0.98115	0.704465	1	1	1	0.654799	1	1	0.706993	1	0.98115	1	1	0.643176	0.647459	0.647459	0.613662	11
		NC_008767	1736	0.931139	0.510903	0.928459	0.529807	0.941462	0.948905	0.928459	1	0.941462	0.941462	1	0.839484	0.939951	0.906433	0.88126	0.88126	0.88126	0.944604	12
		NC_008767	1770	0.989918	0.989918	1	0.921049	0.921049	0.921049	0.921049	0.91484	0.921049	0.989918	1	0.885523	0.992081	0.87562	0.86611	0.860472	0.873511	0.858413	12
		NC_008767	1771	0.994418	0.994418	0.988457	1	0.996328	0.988457	0.988457	0.996328	0.996328	0.996328	1	0.988457	0.990412	0.996328	0.991398	0.83306	0.83306	0.95812	16
		NC_008767	1789	0.851518	0.949303	0.892832	0.999199	0.870223	0.857558	0.855884	0.851007	0.870223	0.868851	1	0.864734	0.892832	0.850478	0.86912	0.870445	0.871203	0.90931	4
		NC_008767	1795	0.918327	0.904179	0.937664	0.884127	0.904179	0.95079	0.901336	0.982027	0.904179	1	1	0.930299	0.884127	0.949623	0.430354	0.419915	0.419915	0.384714	12
		NC_008767	1858	1	1	1	0.90362	0.916274	0.937705	0.920832	0.926049	1	0.920832	1	0.913007	1	0.922901	1	0.917602	1	0.942859	18
		NC_008767	1859	1	1	1	0.853949	1	1	1	1	0.853949	0.835942	1	1	1	0.865718	0.850877	0.831988	0.850086	0.844669	10
		NC_008767	1860	0.934012	0.934012	0.985856	0.714709	0.735625	0.735625	0.735625	0.735625	0.704287	0.685243	1	0.712487	0.985856	0.680544	0.706787	0.689359	0.684006	0.717459	5
		NC_008767	1861	0.99235	0.99235	0.99235	0.954206	0.99235	0.99235	0.99235	0.99235	0.99235	0.960788	1	0.99235	0.99235	0.924064	0.904166	0.99235	0.99235	0.99235	18
		NC_008767	1863	0.811919	0.811919	0.832786	0.930439	0.88886	0.964884	0.88886	0.831103	0.964884	0.834683	1	1	0.831103	0.799667	0.925225	0.85144	0.833497	0.798595	6
		NC_008767	1864	0.95708	0.95703	0.995043	1	0.995043	0.99858	0.995043	0.955662	0.995043	0.943555	1	1	0.995043	0.953152	0.996415	0.996415	0.996415	0.990681	18
		NC_008767	1865	0.945118	0.942783	1	1	1	1	1	0.947745	1	0.95651	1	1	1	0.941904	0.949434	0.949434	0.949434	0.995141	18
		NC_008767	1866	0.977896	0.977896	0.977896	0.998328	0.957126	0.919611	0.974711	0.98069	0.974711	1	1	1	0.957126	1	0.896415	0.961578	0.961578	0.965575	17
		NC_008767	1867	0.933832	0.919069	0.925093	0.964629	0.928882	0.998612	0.925093	0.998612	0.928882	0.90515	1	1	0.998612	0.998612	1	1	0.964629	1	18
		NC_008767	1868	0.95284	0.95284	0.942142	0.928267	0.936159	0.940874	0.939126	0.970784	0.936159	0.936159	1	1	1	0.941684	0.979416	0.979416	0.979416	0.989077	18
		NC_008767	1869	0.995517	0.995517	0.998855	0.923744	0.998855	0.997064	0.998855	0.997337	0.998855	0.998855	1	0.998855	1	1	0.991967	0.991967	0.991967	0.99128	18
		NC_008767	1870	1	0.695991	1	0.689956	0.71977	0.695991	0.706937	0.680692	0.713048	1	1	1	0.705526	0.696819	0.697858	0.697858	0.697858	0.735882	5
		NC_008767	1893	1	1	0.986492	1	0.848883	0.964082	0.986492	0.848883	0.848883	0.848883	1	0.990195	0.851306	0.835887	0.668724	0.668724	0.623729	0.71631	8
C	meningitidis	NC_010120	45	0.987707	0.987707	0.99055	0.992844	0.685904	0.992844	0.99055	0.701239	0.704357	0.70334	0.713306	1	0.992844	0.987707	0.973081	0.707713	0.841	0.950302	11
		NC_010120	46	0.356242	0.377425	0.637484	0.431854	0.352848	0.380859	0.380859	0.321782	0.353495	0.640478	0.431854	1	0.30402	0.476396	0.61368	0.61368	0.61368	0.366656	1
		NC_010120	70	0.873684	0.873684	0.997994	0.997994	0.997994	0.998722	0.982571	0.996444	0.997994	0.996444	0.997576	1	0.997994	0.867598	0.830461	0.824153	0.846232	0.875485	11
		NC_010120	145	0.965355	0.934946	0.962841	0.943066	0.934946	0.966681	0.955002	0.939984	0.934946	0.927863	0.927863	1	0.943066	0.956018	0.491042	0.48998	0.510744	0.425922	14
		NC_010120	170	0.852333	0.813386	0.980815	0.856485	0.856485	0.980815	0.980815	0.842707	0.856485	0.856485	0.850197	1	0.842707	0.855694	0.744656	0.791228	0.791228	0.812684	4
		NC_010120	180	0.516206	0.447487	0.477306	0.507371	0.454755	0.554149	0.554149	0.454755	0.454755	0.447487	0.516206	1	0.447487	1	0.459774	0.582869	0.508092	0.554118	2
		NC_010120	203	0.996819	1	0.996819	0.990932	0.990932	0.819525	0.776295	0.990932	0.996819	0.776962	0.996819	1	0.996819	0.81181	0.77716	0.822572	0.791567	0.766608	10
		NC_010120	204	0.928853	0.924922	0.921044	0.911499	0.959912	0.940069	0.907432	0.968196	0.924902	0.905127	0.920266	1	0.928216	0.898817	0.925794	0.888742	0.925707	0.939889	16
		NC_010120	205	0.748813	0.722798	0.720991	0.752948	0.733072	0.791737	0.791737	0.752948	0.768755	0.773606	0.72458	1	0.713486	0.770323	0.608544	0.639143	0.641534	0.635397	1
		NC_010120	210	0.769265	0.550163	0.767775	0.550949	0.876809	0.794374	0.767775	0.839484	0.876809	0.876809	0.839484	1	0.731222	0.741409	0.811646	0.811646	0.811646	0.785033	1
		NC_010120	223	1	1	0.665084	0.98115	0.98115	0.98115	0.616009	0.98115	0.98115	0.667914	0.98115	1	0.98115	0.98115	0.583256	0.602274	0.589111	0.578252	11
		NC_010120	224	1	1	0.933178	1	1	0.998595	0.938219	1	1	0.929348	1	1	0.998775	0.998775	0.95297	0.913688	0.953946	0.946635	18
		NC_010120	314	0.434644	0.477253	0.890639	0.845999	0.845999	0.900474	0.890639	0.845999	0.845999	0.483176	0.434647	1	0.478292	0.49809	0.492645	0.664541	0.646348	0.503854	2
		NC_010120	317	0.50306	0.48949	0.625657	0.640266	0.640266	0.622213	0.625657	0.640266	0.640266	0.494246	0.613397	1	0.51311	0.747071	0.557197	0.767609	0.753591	0.480225	1
		NC_010120	348	0.959364	0.560956	0.564913	0.959364	1	0.959364	0.56226	1	1	1	1	1	0.553209	0.797089	0.602816	0.555912	0.555912	0.558156	9
		NC_010120	416	0.52391	1	0.689504	0.537798	0.684989	0.537798	0.689504	0.679413	0.684989	0.733181	0.690731	1	0.733181	0.733181	0.696284	0.734088	0.73406	0.581425	2
		NC_010120	418	1	0.891984	0.891984	0.704118	0.714325	0.708731	0.714325	0.704118	0.714325	0.714325	0.903951	1	0.714325	0.869003	0.914719	0.769832	0.780621	0.61054	4
		NC_010120	423	0.928145	0.928145	1	0.956141	1	0.99956	1	0.956141	1	0.907256	0.956141	1	1	0.919888	0.925379	0.923002	0.923002	0.954796	18
		NC_010120	424	0.853117	0.853117	1	0.822582	0.83811	1	0.842061	0.83541	1	0.835192	0.837353	1	1	0.869328	0.83512	0.83565	0.83565	0.848329	5
		NC_010120	426	0.934345	0.934345	0.997688	0.92178	0.919899	0.997688	0.997688	0.997688	0.919899	0.913163	0.916283	1	0.926718	0.925323	0.922994	0.922994	0.929568	0.94219	18
		NC_010120	430	0.963293	0.990761	0.961999	0.957235	0.938801	0.959596	0.959596	0.942591	0.955122	0.959596	0.990761	1	0.990761	0.947618	0.939823	0.939823	0.939823	0.956592	18
		NC_010120	523	0.448244	0.508385	0.451558	0.516416	0.457185	0.472285	0.451558	0.463643	0.457185	1	0.416176	1	0.416176	0.465822	0.482445	0.499056	0.507628	0.4231	2
		NC_010120	559	0.946859	0.945121	1	1	1	1	1	1	1	0.930904	1	1	0.956141	0.947399	0.942108	0.920045	0.940272	0.995047	18
		NC_010120	560	0.945092	0.943659	1	1	1	1	1	1	1	1	1	1	0.940848	0.923697	0.931785	0.931785	0.931785	0.993894	18
		NC_010120	563	1	1	0.916027	0.895228	0.895319	0.916027	0.916027	0.916027	0.895319	0.8617	0.995177	1	0.995177	1	0.910241	0.887591	0.887591	1	12
		NC_010120	564	0.974227	0.974227	0.628409	1	1	1	0.628409	0.522794	1	0.628409	0.503606	1	0.949463	0.50324	0.502167	0.523264	0.518669	0.974227	9
		NC_010120	565	0.876574	0.876574	0.890336	0.860151	0.8647	0.880255	0.884504	0.8647	0.872766	0.88765	0.8647	1	0.870786	0.90086	0.872989	0.856123	0.856123	0.871864	2
		NC_010120	569	1	1	0.861206	1	0.845117	0.990283	0.847402	0.863328	0.845117	0.845117	0.99706	1	1	0.837516	0.849147	0.870465	0.974061	0.985366	9
		NC_010120	574	0.776928	0.969459	0.856027	0.856633	0.781409	0.994215	0.815523	0.815618	0.781409	0.773322	0.972241	1	1	1	0.969526	0.957439	0.972241	0.805377	9
		NC_010120	577	0.836675	0.833063	0.998016	1	0.860019	0.998016	0.998016	0.82916	0.860019	0.817922	0.841615	1	0.860019	0.870682	0.838902	0.856262	0.840861	0.895837	5
		NC_010120	598	1	0.766237	1	0.860054	0.860054	0.796527	0.77217	0.860054	0.78018	0.780256	1	1	0.774437	0.812884	0.823895	0.918401	0.823895	0.844601	5
		NC_010120	655	0.951929	0.951929	0.834384	0.982528	0.982528	0.947692	0.940347	0.940347	0.982528	0.927194	0.446296	1	0.951929	0.431678	0.513354	0.417479	0.554478	0.354881	11
		NC_010120	742	0.625056	0.646175	0.896058	0.6436	0.896058	0.896058	0.896058	0.617996	0.896058	0.642205	0.678185	1	0.646175	0.811861	0.666262	0.734623	0.622932	0.627466	1
		NC_010120	743	0.290893	1	0.409865	0.365603	0.619965	0.409865	0.409865	0.367569	0.619965	0.369921	0.29737	1	0.310253	0.541139	0.318508	0.355479	0.318508	0.256741	2
		NC_010120	744	0.890572	0.76841	0.76841	0.293066	0.72893	0.76841	0.76841	0.2803	0.72893	0.341418	0.272085	1	0.288485	0.729891	0.283674	0.292156	0.283777	0.358761	1
		NC_010120	776	0.763637	1	1	1	0.982368	0.982368	0.982368	1	0.982368	1	0.770385	1	1	0.752667	0.824082	0.869649	0.869649	0.794658	11
		NC_010120	781	0.994587	0.994587	0.994587	0.994587	0.918428	0.994587	1	1	0.918428	0.988958	0.982986	1	0.925377	0.908703	0.917364	0.903073	0.909337	0.991961	18
		NC_010120	782	0.433921	0.452541	0.452541	0.371786	0.492166	0.434426	0.959015	0.934726	0.394667	0.945942	0.464726	1	0.503002	0.348714	0.372568	0.388542	0.332505	0.891882	4
		NC_010120	808	0.698259	0.687207	0.871798	0.698259	0.698259	0.677426	0.708121	0.640255	0.698259	0.708121	0.708121	1	0.624013	0.624013	0.637472	0.69979	0.660106	0.639988	1
		NC_010120	820	0.489523	0.489523	0.845699	0.419395	0.436768	0.406227	0.473488	0.419395	0.436768	0.899049	0.349957	1	0.433688	0.428593	0.735797	0.772396	0.740819	0.458773	1
		NC_010120	864	0.529053	0.529053	0.851822	0.49209	0.489734	0.499717	0.499717	0.536166	0.516609	0.851822	0.49781	1	0.513694	0.929327	0.878653	0.847049	0.847049	0.511285	2
		NC_010120	865	0.792563	0.792563	1	0.994175	1	1	1	1	0.736249	0.737491	1	1	0.745961	0.724681	0.742097	0.761097	0.735767	0.723929	8
		NC_010120	868	1	1	1	1	1	1	1	1	1	1	1	1	1	1	0.948475	0.948475	0.948475	0.574094	17
		NC_010120	923	0.821822	0.821822	0.981969	0.790303	0.813204	0.813204	0.814628	0.821822	0.786832	0.815669	0.895249	1	0.792634	0.80745	0.834853	0.80821	0.80821	0.779921	2
		NC_010120	924	0.995894	0.9787	0.993842	0.995651	0.994624	0.995584	0.993842	0.995584	0.994624	0.987618	0.995651	1	0.993016	0.9848	0.620183	0.950824	0.950824	0.613604	16
		NC_010120	944	0.952184	0.994065	0.96093	0.999496	0.997949	0.94025	0.999392	1	0.997949	0.94025	0.933476	1	1	0.999392	0.933827	0.933827	0.933827	0.958259	18
		NC_010120	957	0.958367	0.958367	0.447731	0.454085	0.447731	0.447731	0.488942	0.447731	0.45292	0.447579	0.454085	1	0.447731	0.435419	0.458106	0.458106	0.405658	0.534675	3
		NC_010120	993	0.915482	0.96824	0.950649	0.905126	0.96824	0.923877	0.963898	0.963477	0.96824	0.930299	0.930299	1	0.905126	0.957422	0.472462	0.494074	0.494074	0.370816	14
		NC_010120	994	0.508896	0.507383	0.700619	0.538067	0.538067	0.490673	0.512463	0.530683	0.506778	0.709469	0.47137	1	0.480318	0.558608	0.693248	0.697743	0.697743	0.49709	1
		NC_010120	1033	0.998643	0.998643	0.998643	0.857685	0.998643	0.998643	0.998643	0.997904	0.998643	0.998643	0.887082	1	0.999297	0.867287	0.909066	0.890153	0.906466	0.986729	14
		NC_010120	1042	0.864691	0.832051	0.790958	0.847814	0.817288	0.839006	0.794762	0.861448	0.817288	0.834604	0.834604	1	0.861448	0.815061	0.763656	0.819857	0.819857	0.843315	1
		NC_010120	1079	0.775361	0.77893	0.738626	0.746939	0.746939	0.746939	0.68669	0.746939	0.746939	0.983738	0.77893	1	0.775361	0.983738	0.764957	0.723573	0.663586	0.738934	3
		NC_010120	1124	0.991787	0.991787	0.994017	0.995386	0.994564	0.993434	0.994017	0.99757	0.994564	0.994017	0.995386	1	0.997552	0.995386	0.810278	0.942365	0.947827	0.758914	16
		NC_010120	1258	0.996795	0.996795	1	1	1	1	1	0.996795	1	1	1	1	0.996795	0.994781	0.534301	0.525987	0.489565	0.420492	14
		NC_010120	1365	0.372656	0.35851	0.37883	0.387045	0.398097	0.416724	0.434628	0.347867	0.394109	0.542378	0.387045	1	0.379779	0.580243	0.313816	0.611601	0.565408	0.331476	1
		NC_010120	1394	0.597145	0.597145	0.889544	0.583463	0.583463	0.568665	0.574804	0.578302	0.583463	0.622167	0.574804	1	0.568665	0.568665	0.657051	0.755123	0.755123	0.517141	1
		NC_010120	1405	0.496502	0.555204	0.509406	0.470307	0.543455	0.509406	0.509406	0.467239	0.543455	1	0.509406	1	0.509406	0.979881	0.4938	0.4938	0.516992	0.567333	3
		NC_010120	1487	0.82082	0.810776	0.84008	0.856688	0.808845	0.82082	0.834532	0.82082	0.808129	0.808129	0.899957	1	0.808726	0.814213	0.85071	0.85071	0.835029	0.846195	1
		NC_010120	1501	0.65603	0.65603	0.996125	0.979232	0.812616	0.981358	0.983167	0.967801	0.967801	0.981358	0.967801	1	0.967801	0.662431	0.677094	0.680815	0.670071	0.979366	11
		NC_010120	1511	0.709182	0.736331	0.767821	0.720753	0.732184	0.772192	0.764485	0.768757	0.767234	0.754357	0.764344	1	0.749057	0.719986	0.82166	0.725836	0.710087	0.755063	1
		NC_010120	1543	0.512751	0.512751	0.475806	0.532578	0.463533	0.471511	0.471221	0.502923	0.480924	0.490006	0.482952	1	0.566528	1	0.567748	0.596954	0.596954	0.618343	2
		NC_010120	1551	1	0.976182	0.988611	0.994625	0.990665	0.967131	0.988611	1	0.990665	0.990665	0.995465	1	0.990665	0.976182	0.95725	0.958288	0.959087	0.947876	18
		NC_010120	1566	0.99263	0.99263	0.99263	0.992115	0.99263	0.992066	0.99263	0.992115	0.99263	0.992115	0.992115	1	0.99263	0.989629	0.751635	0.751635	0.727516	0.774354	14
		NC_010120	1567	0.986115	0.983465	0.983019	0.981033	0.979209	0.986115	0.986115	0.981557	0.935586	0.978157	0.981557	1	0.983019	0.985879	0.93128	0.935783	0.935783	0.919924	18
		NC_010120	1577	1	1	1	1	1	1	1	1	1	1	1	1	1	1	0.948475	0.948475	0.948475	0.574094	17
		NC_010120	1613	0.99697	0.946084	0.971182	0.97181	0.945382	0.939886	0.940899	0.945382	0.945382	0.918883	0.981382	1	0.997093	0.997863	0.948885	0.932183	0.949648	0.940141	18
		NC_010120	1684	1	1	0.861206	1	0.845117	0.990283	0.847402	0.863328	0.845117	0.845117	0.99706	1	1	0.837516	0.849147	0.870465	0.974061	0.985366	9
		NC_010120	1690	1	0.949192	0.877855	0.909548	0.877855	0.877855	0.877855	0.94558	0.877855	0.877855	0.877855	1	0.94558	0.851595	0.9772	0.9772	0.9772	0.906875	10
		NC_010120	1707	0.994677	0.813226	0.839764	0.835307	0.835307	0.839764	0.839764	0.835307	0.813226	0.837228	1	1	0.961283	0.967254	0.819065	0.753854	0.753854	0.908494	6
		NC_010120	1816	0.97767	0.97767	0.960464	0.804083	0.803011	0.814465	0.814465	0.814465	0.803011	0.803827	0.97767	1	0.97767	0.779999	0.784664	0.779177	0.803618	0.884005	6
		NC_010120	1848	0.943729	0.958043	0.985544	0.932789	0.893849	0.94809	0.94809	0.942985	0.958043	0.985544	0.932789	1	0.997596	0.88138	0.852545	0.818948	0.852132	0.879558	12
		NC_010120	1849	0.883067	0.883067	0.883358	0.831302	0.897861	0.883358	0.885212	0.878015	0.897861	0.883492	0.833757	1	1	0.952443	0.824327	0.854851	0.826228	0.898188	3
		NC_010120	1889	1	1	1	1	1	1	1	1	1	1	1	1	1	0.985236	0.972983	0.747821	0.714465	0.784357	15
		NC_010120	1923	0.934366	0.934366	0.934366	0.922952	0.934366	0.922952	0.934366	0.927723	0.934366	0.934366	0.922952	1	0.934366	0.940601	0.91234	0.697072	0.584869	0.650655	15
		NC_010120	1929	1	1	0.991778	0.933837	0.924834	0.985965	0.991778	0.994189	0.924834	0.926057	0.992252	1	0.991778	0.933837	0.917378	0.916103	0.916103	0.921253	18
		NC_010120	1949	1	0.991912	0.934448	0.895944	0.895944	0.902701	0.926638	0.895944	0.895944	0.885375	0.991912	1	1	1	0.998322	0.905563	0.8627	0.904654	12
		NC_010120	1970	1	1	1	0.853949	1	1	1	1	0.853949	0.835942	1	1	1	0.865718	0.850877	0.831988	0.850086	0.844669	10
		NC_010120	1978	0.933832	0.919069	0.925093	0.964629	0.928882	0.998612	0.925093	0.998612	0.928882	0.90515	1	1	0.998612	0.998612	1	1	0.964629	1	18
		NC_010120	1980	0.792068	0.792068	0.792068	0.971715	0.792068	0.786704	0.792068	0.792068	0.792068	1	0.792068	1	0.792068	0.971715	0.769262	0.746508	0.746508	0.750657	4
		NC_010120	1982	1	0.695991	1	0.689956	0.71977	0.695991	0.706937	0.680692	0.713048	1	1	1	0.705526	0.696819	0.697858	0.697858	0.697858	0.735882	5
		NC_010120	2010	0.990195	0.990195	0.978686	0.990195	0.863291	0.945983	0.978686	0.863291	0.863291	0.863291	0.990195	1	0.86209	0.845913	0.65297	0.65297	0.613535	0.751704	8
		NC_010120	2017	0.42241	0.42241	0.411648	0.447694	0.428789	0.524222	0.524222	0.447694	0.428789	0.572024	0.447694	1	0.447694	1	0.422058	0.674451	0.65014	0.588127	2
C	meningitidis	NC_017501	35	0.980128	0.980128	0.983321	1	0.683989	1	0.983321	0.695029	0.694308	0.694447	0.722002	0.992844	1	0.980128	0.976469	0.71663	0.863594	0.948245	11
		NC_017501	56	0.877022	0.877022	1	1	1	0.998659	0.986017	0.99768	1	0.99768	0.999424	0.997994	1	0.879892	0.836058	0.838299	0.852145	0.881559	11
		NC_017501	73	0.677794	0.66656	0.669687	0.64341	0.655851	0.651015	0.669687	0.64341	0.655851	0.655851	0.663616	0.648361	1	0.668637	0.673183	0.691271	0.691271	0.704472	1
		NC_017501	74	0.669201	0.669201	0.968832	0.649887	0.669201	0.669254	0.669254	0.653256	0.669201	0.968832	1	0.63766	1	0.634864	0.638402	0.637327	0.637327	0.626156	4
		NC_017501	75	0.347285	0.349393	0.836197	0.325556	0.323261	0.406682	0.357526	0.328722	0.323261	0.323261	0.959085	0.429536	1	0.429536	0.312641	0.397903	0.330372	0.336397	2
		NC_017501	80	1	0.991912	0.934448	0.895944	0.895944	0.902701	0.926638	0.895944	0.895944	0.885375	0.991912	1	1	1	0.998322	0.905563	0.8627	0.904654	12
		NC_017501	98	0.991778	0.991778	1	0.954692	0.936053	0.997848	1	0.995647	0.936053	0.937083	0.998945	0.991778	1	0.954692	0.934847	0.924791	0.924791	0.929007	18
		NC_017501	104	1	1	1	0.994931	1	0.994931	1	0.993134	1	1	0.994931	0.934366	1	0.994982	0.963061	0.742678	0.641223	0.751943	15
		NC_017501	139	1	1	1	1	1	1	1	1	1	1	1	1	1	0.985236	0.972983	0.747821	0.714465	0.784357	15
		NC_017501	176	0.883067	0.883067	0.883358	0.831302	0.897861	0.883358	0.885212	0.878015	0.897861	0.883492	0.833757	1	1	0.952443	0.824327	0.854851	0.826228	0.898188	3
		NC_017501	177	0.941382	0.959004	0.979474	0.926311	0.895265	0.939707	0.939707	0.941696	0.959004	0.979474	0.926311	0.997596	1	0.884826	0.853639	0.827579	0.853519	0.876174	12
		NC_017501	196	0.970934	0.970934	0.773218	0.974133	0.974133	0.974133	0.773218	0.974133	0.974133	0.968839	0.974133	0.822685	1	0.974133	0.78667	0.798984	0.805108	0.960925	12
		NC_017501	198	0.995591	0.995591	0.995591	0.995591	0.995591	0.995591	0.995591	0.995591	0.995591	0.983767	0.995591	0.995591	1	0.995591	0.946872	0.938039	0.947907	0.968178	18
		NC_017501	199	0.617561	0.621685	0.954794	0.956222	0.657165	0.662994	0.956222	0.759466	0.662994	0.954794	0.662994	0.773983	1	0.954794	0.664005	0.711021	0.669434	0.711827	6
		NC_017501	209	1	1	0.975163	0.736769	0.741474	0.771472	0.771472	0.771472	0.741474	0.782775	1	0.97767	1	0.686901	0.72707	0.760366	0.737254	0.934605	7
		NC_017501	243	0.953178	0.953178	0.997855	1	1	0.997855	0.997855	1	1	1	1	0.987664	1	0.95457	0.945255	0.945255	0.945255	0.950069	18
		NC_017501	315	0.959568	0.804928	0.826723	0.826723	0.826723	0.826723	0.826723	0.826723	0.804928	0.831314	0.961283	0.961283	1	0.994196	0.784783	0.719371	0.749549	0.96452	6
		NC_017501	329	0.94558	0.975834	0.836682	0.839632	0.836682	0.836682	0.836682	1	0.836682	0.836682	0.854288	0.94558	1	0.827261	0.949595	0.949595	0.949595	0.938034	9
		NC_017501	331	1	1	0.861206	1	0.845117	0.990283	0.847402	0.863328	0.845117	0.845117	0.99706	1	1	0.837516	0.849147	0.870465	0.974061	0.985366	9
		NC_017501	402	0.99691	0.950373	0.97263	0.971751	0.949116	0.936396	0.944885	0.946494	0.949116	0.918127	0.981823	0.997093	1	0.996454	0.946076	0.9333	0.946231	0.945673	18
		NC_017501	435	1	1	1	1	1	1	1	1	1	1	1	1	1	1	0.948475	0.948475	0.948475	0.574094	17
		NC_017501	438	0.849884	0.848243	0.849884	0.868748	0.868748	0.864336	0.806297	0.868748	0.849884	0.793246	0.849884	0.839924	1	0.853102	0.827508	0.867754	0.844904	0.869265	1
		NC_017501	439	0.814098	0.814098	0.818285	0.818285	0.820899	0.820899	0.818285	0.820899	0.820899	0.814342	0.820899	0.814342	1	0.802539	0.750982	0.763582	0.763582	0.802784	1
		NC_017501	446	0.892433	0.892433	0.898419	0.878685	0.893307	0.898419	0.898419	0.887429	0.893307	0.892007	0.878685	0.887704	1	0.855296	0.89791	0.900249	0.900249	0.89742	3
		NC_017501	447	0.833285	0.833285	0.845099	0.835765	0.835765	0.80673	0.824212	0.820812	0.835765	0.835765	0.836815	0.825386	1	0.833741	0.798177	0.786594	0.798177	0.845931	1
		NC_017501	448	1	1	0.954924	1	0.998429	1	0.954924	0.957116	0.998429	0.954924	1	0.949643	1	0.957797	0.935459	0.934647	0.934647	0.958327	18
		NC_017501	450	0.994615	0.99426	0.994919	0.93748	0.945451	0.99056	0.93748	0.953303	0.994052	0.93748	0.996337	0.933404	1	0.921979	0.940777	0.936839	0.936839	0.947307	18
		NC_017501	451	1	0.996819	1	0.994635	0.994635	0.818782	0.769344	0.994635	1	0.766303	1	0.996819	1	0.805593	0.771971	0.818634	0.78711	0.774354	10
		NC_017501	453	0.928145	0.928145	1	0.956141	1	0.99956	1	0.956141	1	0.907256	0.956141	1	1	0.919888	0.925379	0.923002	0.923002	0.954796	18
		NC_017501	454	0.853117	0.853117	1	0.822582	0.83811	1	0.842061	0.83541	1	0.835192	0.837353	1	1	0.869328	0.83512	0.83565	0.83565	0.848329	5
		NC_017501	455	0.837856	0.837856	1	0.966565	0.953572	1	0.966565	0.966565	1	0.796975	1	0.848207	1	0.806688	0.850964	0.83866	0.83866	0.828671	9
		NC_017501	456	0.916073	0.914217	1	0.908106	0.919308	0.910949	0.916693	0.908106	0.919308	0.900121	0.914217	0.892869	1	0.91149	0.898365	0.923545	0.923545	0.928217	16
		NC_017501	459	0.993265	0.992441	0.993205	0.940149	0.940149	1	0.940149	0.939724	0.990983	0.939724	0.992253	0.940149	1	0.930167	0.941531	0.944081	0.941979	0.947735	18
		NC_017501	460	1	0.996819	1	0.994635	0.994635	0.818782	0.769344	0.994635	1	0.766303	1	0.996819	1	0.805593	0.771971	0.818634	0.78711	0.774354	10
		NC_017501	464	0.822101	0.822101	0.829606	0.845213	0.817297	0.810552	0.803542	0.822101	0.817297	0.814006	0.816716	0.807217	1	0.817297	0.788637	0.80686	0.80686	0.80071	1
		NC_017501	466	0.929748	0.917127	0.929748	0.907493	0.877245	0.903231	0.909678	0.918309	1	0.879505	0.888437	0.919508	1	0.874	0.862032	0.854319	0.854319	0.92684	11
		NC_017501	469	0.533665	0.533665	0.932957	0.559283	0.748581	0.847864	0.762231	0.92544	0.950685	0.920669	0.555124	0.563328	1	0.543877	0.469396	0.557428	0.557428	0.518189	5
		NC_017501	472	0.574469	0.574469	0.694224	0.692908	0.9951	0.694224	0.694224	1	0.9951	0.696724	0.574411	0.696724	1	0.692908	0.590198	0.568483	0.568483	0.596866	4
		NC_017501	474	0.808509	0.803339	0.949274	0.824397	0.824397	0.812539	0.814856	0.824397	0.824397	0.964754	0.824397	0.830107	1	0.81097	0.843179	0.820135	0.815496	0.822448	3
		NC_017501	475	0.737523	0.711827	1	0.647578	1	1	1	1	1	1	0.693643	0.737523	1	0.619933	0.682735	0.704733	0.651449	0.643235	8
		NC_017501	476	0.719529	0.686812	0.988505	0.726527	0.714067	0.741251	0.718517	0.777924	0.686812	1	0.735525	0.770725	1	0.6778	0.722092	0.79398	0.731612	0.802032	3
		NC_017501	477	0.780055	0.780055	1	0.780055	1	1	1	1	1	1	0.780055	0.777619	1	0.782053	0.781558	0.780599	0.780599	0.972315	9
		NC_017501	486	0.998983	0.968155	1	0.969989	0.967324	0.998983	0.998983	0.967147	0.914834	0.966803	0.967147	0.983019	1	0.96811	0.950352	0.952616	0.952616	0.91013	18
		NC_017501	487	1	1	1	0.998962	1	0.999227	1	0.998962	1	0.998962	0.998962	0.99263	1	0.999075	0.784702	0.784702	0.773283	0.80736	14
		NC_017501	497	0.680145	1	0.74139	0.677331	0.74908	0.683547	0.74139	0.706657	0.74908	1	0.78402	0.955516	1	1	0.928404	0.928404	0.928404	0.880551	8
		NC_017501	502	0.990665	0.981752	0.976781	0.992907	1	0.973351	0.976781	0.990665	1	1	0.982743	0.990665	1	0.981752	0.972092	0.97442	0.97734	0.947379	18
		NC_017501	510	0.891881	0.891881	0.896115	0.998363	0.998363	0.998363	0.896115	0.998363	0.998363	0.888184	1	0.890723	1	1	0.888517	0.889557	0.889557	0.883643	8
		NC_017501	550	0.709601	0.709458	0.9674	0.95243	0.875187	0.991223	0.959101	1	1	0.991223	1	0.967801	1	0.666058	0.718497	0.716948	0.716948	0.97317	11
		NC_017501	625	0.495484	0.521437	0.553652	0.664449	0.664449	0.531283	0.553652	1	0.664449	0.504956	0.515795	0.524881	1	0.865561	0.557249	0.557622	0.552746	0.602565	2
		NC_017501	689	0.897008	0.897008	0.998406	0.891916	0.895137	0.854344	0.998406	0.89507	0.895137	0.840067	0.860851	0.89507	1	0.89198	0.871313	0.86291	0.86291	0.900545	4
		NC_017501	767	0.999527	1	1	0.995262	0.995262	0.996522	0.995262	0.995262	0.995262	0.939926	0.96747	0.952909	1	1	0.943953	0.936769	0.936769	0.96909	18
		NC_017501	768	0.828767	1	1	0.37897	0.339185	0.341942	0.385579	0.420881	0.325477	0.295277	0.329361	0.32692	1	1	0.30848	0.351606	0.29723	0.330957	4
		NC_017501	771	1	1	0.996795	0.996795	0.996795	0.996795	0.996795	1	0.996795	0.996795	0.996795	0.996795	1	0.996912	0.516473	0.511722	0.47738	0.431418	14
		NC_017501	830	0.604986	0.604986	0.692585	0.693806	0.692585	0.692585	0.692585	0.692585	0.592326	0.619032	0.692585	0.692585	1	0.664405	0.597389	0.572455	0.572455	0.647396	1
		NC_017501	831	0.805155	0.787999	0.831255	0.793312	0.787859	0.80096	0.831255	0.782372	0.787859	0.81495	0.785761	0.811754	1	0.860006	0.837436	0.786484	0.837436	0.784248	1
		NC_017501	887	0.993397	0.993397	0.995575	0.996127	0.996245	0.994469	0.995575	0.99834	0.996245	0.995575	0.996127	0.997552	1	0.996127	0.811845	0.942831	0.948071	0.763854	16
		NC_017501	954	0.988447	0.804274	0.96874	0.825326	0.954439	0.892247	0.954439	0.948268	0.954439	0.96874	0.848841	0.614064	1	0.593247	0.493372	0.628088	0.469593	0.509922	8
		NC_017501	966	0.998302	0.998302	0.998302	0.855476	0.998302	0.998302	0.998302	0.997913	0.998302	0.998302	0.887201	0.999297	1	0.865013	0.905348	0.887253	0.902849	0.985686	14
		NC_017501	1042	0.952184	0.994065	0.96093	0.999496	0.997949	0.94025	0.999392	1	0.997949	0.94025	0.933476	1	1	0.999392	0.933827	0.933827	0.933827	0.958259	18
		NC_017501	1053	0.943058	0.943058	0.96233	0.96488	0.96233	0.96233	0.96233	0.9664	0.96233	0.943058	0.96233	0.964246	1	0.943058	0.936799	0.932437	0.932437	0.963434	18
		NC_017501	1061	0.995532	0.963607	0.998859	0.993825	0.993299	0.995565	0.998859	0.995565	0.993299	0.995566	0.993825	0.993016	1	0.994272	0.630868	0.950221	0.950221	0.618772	16
		NC_017501	1062	0.688074	1	0.705377	0.674584	0.726386	0.688767	0.705377	0.715563	0.759426	0.699391	0.674584	0.693157	1	0.707297	0.645801	0.699211	0.699211	0.639785	2
		NC_017501	1079	0.998981	0.984659	0.860851	0.848911	0.844317	0.860851	0.860851	1	0.844317	0.984654	0.984654	0.861448	1	0.844937	0.830569	0.835425	0.824189	0.920739	7
		NC_017501	1122	1	1	1	1	1	1	1	1	1	1	1	1	1	1	0.948475	0.948475	0.948475	0.574094	17
		NC_017501	1129	0.749557	0.732599	0.750079	0.761879	0.735277	0.719002	0.750079	0.769471	0.735277	0.712062	0.757026	0.732599	1	0.714871	0.778363	0.74808	0.746565	0.759998	1
		NC_017501	1130	0.888706	0.888706	0.877735	0.871189	0.875238	0.875238	0.875238	0.888706	0.875238	0.878456	0.871189	0.871189	1	0.876823	0.86046	0.856391	0.856391	0.8821	1
		NC_017501	1223	0.907483	0.907483	0.717595	0.67628	0.717595	0.909336	0.9353	0.923514	0.717595	0.717595	0.676529	0.674275	1	0.910806	0.905163	0.905163	0.920072	0.952567	11
		NC_017501	1227	0.992317	0.830957	0.987724	0.987724	0.987724	0.98228	0.995404	0.992317	0.987724	0.81856	0.987724	0.864712	1	0.863524	0.975979	0.853305	0.827221	0.853305	11
		NC_017501	1228	0.529662	1	0.441466	1	1	1	1	0.964838	0.525687	0.475013	0.525687	0.529662	1	0.525687	0.417825	0.417825	0.432827	0.485107	7
		NC_017501	1233	0.763637	1	1	1	0.982368	0.982368	0.982368	1	0.982368	1	0.770385	1	1	0.752667	0.824082	0.869649	0.869649	0.794658	11
		NC_017501	1340	1	1	0.923481	0.919217	0.919217	0.962448	0.88235	0.88235	0.919217	0.894223	0.367769	0.951929	1	0.385848	0.444485	0.383068	0.507595	0.37541	9
		NC_017501	1345	0.998887	0.998887	0.903977	0.911867	0.906243	0.904648	0.907135	0.998887	0.906243	0.915267	0.933542	1	1	0.897596	0.936601	0.935342	0.935342	0.934327	17
		NC_017501	1346	0.998277	0.998277	0.939416	0.913067	0.939416	0.939416	0.939416	0.997854	0.939416	0.939416	0.895772	1	1	0.926324	0.891102	0.898031	0.894866	0.907864	14
		NC_017501	1407	0.997664	0.997664	0.996949	0.996949	0.996871	0.996871	0.996949	0.996871	0.996871	1	0.996871	1	1	0.945577	0.927412	0.927412	0.927412	0.942936	18
		NC_017501	1409	0.966361	0.974811	0.956208	0.955887	0.952353	0.925661	0.956208	1	0.952353	0.984163	0.956208	0.974811	1	0.983545	0.972356	0.948599	0.896513	0.938006	17
		NC_017501	1413	0.776928	0.969459	0.856027	0.856633	0.781409	0.994215	0.815523	0.815618	0.781409	0.773322	0.972241	1	1	1	0.969526	0.957439	0.972241	0.805377	9
		NC_017501	1417	0.924887	0.927685	0.968651	0.981673	0.972905	0.949706	0.968469	0.954153	0.972905	0.943137	0.95405	0.927685	1	0.943381	0.96078	0.915237	0.91245	0.939138	18
		NC_017501	1418	0.903899	0.902564	0.982206	0.986342	0.994054	0.943189	0.982206	0.986023	0.994054	0.902564	0.983242	0.902564	1	0.888015	0.976658	0.905772	0.883369	0.952078	16
		NC_017501	1421	0.841511	0.834544	0.994555	0.994555	0.994555	0.994555	0.994555	0.994555	0.851963	0.992005	0.992609	0.843954	1	0.994555	0.829264	0.807421	0.807421	0.846183	10
		NC_017501	1425	0.98215	0.98215	0.717609	0.949463	0.949463	0.949463	0.717609	0.582298	0.949463	0.717609	0.610573	0.949463	1	0.535759	0.622512	0.607638	0.547116	0.98215	9
		NC_017501	1426	0.995177	0.995177	0.9136	0.888502	0.888494	0.9136	0.9136	0.9136	0.890026	0.862741	1	0.995177	1	0.995177	0.912298	0.886378	0.886378	0.995177	12
		NC_017501	1428	0.806206	0.806206	0.743856	0.758222	0.7339	0.7339	0.743856	0.778486	0.7339	0.7339	0.753996	0.809422	1	0.738253	0.739887	0.764737	0.764923	0.778708	1
		NC_017501	1429	0.909085	0.902843	0.942735	0.908421	0.942263	0.942735	0.942735	0.939907	0.942735	0.942735	0.939444	0.923019	1	0.932855	0.900301	0.915219	0.900301	0.938012	18
		NC_017501	1485	1	1	0.960594	1	0.953957	0.952866	0.952866	0.96145	0.997958	0.953178	0.955892	0.957235	1	0.969752	0.935536	0.935536	0.935536	0.959432	18
		NC_017501	1487	0.997943	0.997943	0.9678	0.999147	0.992109	0.971932	0.971932	0.998296	0.907435	0.991998	0.998296	0.978351	1	0.996766	0.903753	0.909688	0.909688	0.905539	18
		NC_017501	1546	1	1	1	1	0.996389	0.999274	0.999274	1	0.996389	1	0.999273	0.999274	1	1	0.95467	0.95467	0.95467	0.965722	18
		NC_017501	1547	0.980482	1	0.980482	0.955892	0.950943	0.966985	0.966985	0.951781	0.953565	0.966985	1	0.990761	1	0.9628	0.953394	0.953394	0.953394	0.953917	18
		NC_017501	1548	0.81311	1	0.988445	0.851132	0.66865	0.808282	0.808282	0.851132	0.806407	0.841491	0.604239	0.612714	1	0.832642	0.63311	0.63311	0.620391	0.548012	3
		NC_017501	1550	0.916073	0.914217	1	0.908106	0.919308	0.910949	0.916693	0.908106	0.919308	0.900121	0.914217	0.892869	1	0.91149	0.898365	0.923545	0.923545	0.928217	16
		NC_017501	1552	0.951728	0.953141	1	1	1	1	1	1	1	0.948579	1	1	1	0.935308	0.938338	0.95321	0.95321	0.954554	18
		NC_017501	1557	0.462087	0.49568	0.46436	0.462087	0.968428	0.783426	0.46436	1	0.46436	0.487734	0.68591	0.503002	1	0.646452	0.401389	0.41316	0.36694	0.418969	3
		NC_017501	1558	0.926766	0.927089	0.927089	0.924308	0.967133	0.990825	0.925377	0.993062	0.92414	0.905114	0.930799	0.925377	1	0.929964	0.911275	0.893901	0.911275	0.920773	17
		NC_017501	1575	0.877836	0.877836	0.892112	0.994823	0.878424	0.992234	0.878424	0.878424	0.874844	0.848933	0.892112	0.820403	1	0.933854	0.825235	0.851334	0.855449	0.871807	4
		NC_017501	1577	0.723492	0.711372	0.685457	1	0.697785	0.697785	0.68167	0.708304	0.697785	0.699845	1	0.709548	1	0.70162	0.718283	0.682201	0.66659	0.716216	3
		NC_017501	1603	0.875624	0.870023	0.890478	0.867981	0.860579	0.864115	0.864115	0.864677	0.860579	0.85233	1	0.879801	1	0.88043	0.879399	0.84078	0.87924	0.901089	3
		NC_017501	1610	0.334662	0.336453	0.334982	0.334982	0.710486	0.551057	0.334982	0.646452	0.334982	0.366327	0.788976	0.356762	1	1	0.356051	0.356051	0.356051	0.423455	2
		NC_017501	1611	0.970943	0.971	0.971	0.964191	0.960096	0.965316	0.960096	0.979003	0.963155	0.950215	0.96685	0.958206	1	0.998187	0.936449	0.936449	0.936449	0.95764	18
		NC_017501	1612	0.596246	0.581552	0.587435	0.587158	0.587435	0.596246	0.587435	0.596246	0.587435	0.596246	0.564954	0.588761	1	0.914	0.604684	0.476209	0.479267	0.612231	2
		NC_017501	1613	0.82225	0.82225	0.817976	0.824391	0.817976	0.846434	0.821998	0.824391	0.817976	0.763801	0.802338	0.804089	1	0.786763	0.795982	0.761671	0.795982	0.820028	1
		NC_017501	1724	0.982565	0.982565	1	0.982231	0.990084	0.987051	1	0.984865	0.990084	0.981172	0.982413	0.979223	1	0.978411	0.973317	0.844073	0.844073	0.96823	16
		NC_017501	1737	0.998775	0.998775	0.932591	0.998775	0.998775	0.99754	0.932673	0.998775	0.998775	0.926017	0.998775	0.998775	1	1	0.945538	0.910352	0.94643	0.943631	18
		NC_017501	1738	0.98115	0.98115	0.704465	1	1	1	0.654799	1	1	0.706993	1	0.98115	1	1	0.643176	0.647459	0.647459	0.613662	11
		NC_017501	1750	0.963311	0.519808	0.97547	0.519808	0.877397	0.947852	0.97547	0.939951	0.877397	0.877397	0.939951	0.731222	1	0.947747	0.795729	0.795729	0.795729	0.850314	8
		NC_017501	1781	0.984089	0.984089	0.992081	0.90774	0.90774	0.90774	0.90774	0.908472	0.90774	0.984089	0.992081	0.874324	1	0.859406	0.847367	0.842386	0.856136	0.831778	12
		NC_017501	1803	0.952551	0.900516	0.91738	1	0.900516	0.966989	0.933626	0.919392	0.900516	0.884127	0.884127	0.943066	1	0.915108	0.476392	0.481432	0.523365	0.413975	12
		NC_017501	1836	0.83445	0.83445	0.804384	0.83445	0.804313	0.809016	0.808755	0.791885	0.833845	0.781538	0.797179	0.796306	1	0.812637	0.808069	0.766756	0.769275	0.795731	1
		NC_017501	1868	0.977418	0.977418	0.977418	0.961207	1	0.948871	0.9795	0.977847	1	0.957126	0.957126	0.957126	1	0.957126	0.936379	0.994815	0.994815	0.990836	18
		NC_017501	1869	0.934669	0.915046	0.922837	0.965253	0.925245	1	0.922837	1	0.925245	0.908282	0.998612	0.998612	1	1	0.998612	0.998612	0.965253	0.998612	18
		NC_017501	1870	0.95284	0.95284	0.942142	0.928267	0.936159	0.940874	0.939126	0.970784	0.936159	0.936159	1	1	1	0.941684	0.979416	0.979416	0.979416	0.989077	18
		NC_017501	1871	1	1	1	0.853949	1	1	1	1	0.853949	0.835942	1	1	1	0.865718	0.850877	0.831988	0.850086	0.844669	10
		NC_017501	1872	0.933329	0.933329	1	0.697799	0.747475	0.747475	0.747475	0.747475	0.69892	0.671808	0.985856	0.697634	1	0.685452	0.713673	0.700502	0.700502	0.721701	5
		NC_017501	1875	0.945118	0.942783	1	1	1	1	1	0.947745	1	0.95651	1	1	1	0.941904	0.949434	0.949434	0.949434	0.995141	18
		NC_017501	1876	0.975377	0.975377	0.747499	0.755509	0.799142	0.735493	0.80154	0.799142	0.799142	0.805342	0.73163	0.80154	1	0.735566	0.698862	0.711924	0.733441	0.754539	3
		NC_017501	1877	1	1	1	0.885725	1	0.89363	1	1	1	0.885725	0.889624	0.885725	1	0.828495	0.984848	0.864529	0.888037	0.982791	10
		NC_017501	1878	1	1	1	0.90362	0.916274	0.937705	0.920832	0.926049	1	0.920832	1	0.913007	1	0.922901	1	0.917602	1	0.942859	18
		NC_017501	1880	0.998963	0.996463	0.998963	0.9196	0.909599	0.90873	0.90873	0.99453	0.926692	0.909599	0.909599	0.899414	1	0.898125	0.875407	0.904719	0.875407	0.961061	14
cln carrier	meningitidis	NC_013016	18	0.42241	0.42241	0.411648	0.447694	0.428789	0.524222	0.524222	0.447694	0.428789	0.572024	0.447694	1	0.447694	1	0.422058	0.674451	0.65014	0.588127	2
		NC_013016	25	0.835887	0.835887	0.810321	0.835887	0.960468	0.815975	0.810321	0.960468	0.960468	0.960468	0.835887	0.845913	0.956138	1	0.619469	0.611175	0.609213	0.80026	6
		NC_013016	47	0.995517	0.995517	0.998855	0.923744	0.998855	0.997064	0.998855	0.997337	0.998855	0.998855	1	0.998855	1	1	0.991967	0.991967	0.991967	0.99128	18
		NC_013016	48	0.828144	0.828144	0.828144	1	0.828144	0.817943	0.828144	0.828144	0.828144	0.971715	0.828144	0.971715	0.828144	1	0.823853	0.794912	0.794912	0.790982	4
		NC_013016	49	0.934669	0.915046	0.922837	0.965253	0.925245	1	0.922837	1	0.925245	0.908282	0.998612	0.998612	1	1	0.998612	0.998612	0.965253	0.998612	18
		NC_013016	50	0.977896	0.977896	0.977896	0.998328	0.957126	0.919611	0.974711	0.98069	0.974711	1	1	1	0.957126	1	0.896415	0.961578	0.961578	0.965575	17
		NC_013016	53	0.93816	0.940294	0.941675	0.947797	1	0.996877	0.947797	1	1	0.931535	0.927438	0.938136	0.940294	1	0.92765	0.94347	0.94347	0.939054	18
		NC_013016	54	0.984128	0.984128	0.998394	0.919726	0.993079	0.992937	0.998394	0.990949	0.993079	0.993079	0.992203	0.993079	0.992203	1	0.997601	0.997601	0.997601	0.995846	18
		NC_013016	55	0.999343	0.997405	0.996514	0.994876	0.996514	0.999343	0.996514	0.999343	0.996514	0.999343	0.880376	0.996659	0.996514	1	0.997178	0.847569	0.852885	0.994867	15
		NC_013016	56	0.8167	0.817256	0.860714	0.8167	0.840831	0.860714	0.860714	0.932187	0.836916	0.827654	0.836804	0.840412	0.843657	1	0.826143	0.847197	0.82478	0.880612	2
		NC_013016	122	0.92787	0.924195	0.974187	0.915108	0.924195	0.942243	0.946999	0.942572	0.924195	0.949623	0.949623	0.957422	0.915108	1	0.459419	0.476561	0.476561	0.363285	14
		NC_013016	143	0.996036	0.996036	0.993414	0.996328	1	0.993414	0.993414	1	1	1	0.996328	0.993414	0.993425	1	0.996434	0.81782	0.823301	0.962483	16
		NC_013016	155	0.516206	0.447487	0.477306	0.507371	0.454755	0.554149	0.554149	0.454755	0.454755	0.447487	0.516206	1	0.447487	1	0.459774	0.582869	0.508092	0.554118	2
		NC_013016	177	0.925784	0.584288	0.960487	0.597844	0.844097	0.943439	0.960487	0.906433	0.844097	0.844097	0.906433	0.741409	0.947747	1	0.828033	0.828033	0.828033	0.82896	8
		NC_013016	189	0.98115	0.98115	0.704465	1	1	1	0.654799	1	1	0.706993	1	0.98115	1	1	0.643176	0.647459	0.647459	0.613662	11
		NC_013016	190	0.998775	0.998775	0.932591	0.998775	0.998775	0.99754	0.932673	0.998775	0.998775	0.926017	0.998775	0.998775	1	1	0.945538	0.910352	0.94643	0.943631	18
		NC_013016	201	0.986587	0.986587	0.978411	0.983263	0.975659	0.991065	0.978411	0.988869	0.975659	0.999088	0.986857	0.989642	0.978411	1	0.976334	0.858152	0.858152	0.984404	16
		NC_013016	241	0.927521	0.905629	0.927521	0.905629	0.913046	0.905629	0.971648	0.905629	0.913046	0.905629	0.905629	0.905629	0.768891	1	0.917154	0.951829	0.963295	0.880305	16
		NC_013016	293	0.934391	0.934391	1	0.926826	0.999516	0.928275	1	1	0.999516	1	0.921688	0.928275	0.999516	1	0.903837	0.932214	0.914042	0.986793	18
		NC_013016	294	0.630324	0.686996	0.762657	0.792622	0.638284	0.765569	0.762657	0.795989	0.664298	0.671112	0.713477	0.734958	0.633609	1	0.794319	0.841906	0.695452	0.534079	1
		NC_013016	296	0.829733	0.415631	0.416935	0.829733	0.797089	0.829733	0.417359	0.797089	0.797089	0.797089	0.797089	0.797089	0.421539	1	0.566082	0.516021	0.516021	0.404156	1
		NC_013016	306	0.962685	0.962685	0.968448	0.954697	0.962685	0.968448	0.968448	0.96948	0.962685	0.962685	0.952086	0.962685	0.952502	1	0.960848	0.960848	0.960848	0.96557	18
		NC_013016	315	0.855591	0.838721	0.807483	0.851473	0.825544	0.873437	0.870929	0.846725	0.825544	0.825544	0.847381	0.865356	0.838934	1	0.823397	0.823233	0.823233	0.813145	1
		NC_013016	317	0.884218	0.885012	0.914616	0.908914	0.912179	0.914616	0.914616	0.903129	0.914616	0.914616	0.903129	0.903129	0.886616	1	0.861495	0.865026	0.865026	0.928524	12
		NC_013016	318	0.63138	0.621623	0.620664	0.637495	0.620664	0.63138	0.620664	0.63138	0.620664	0.63138	0.630562	0.638392	0.914	1	0.645561	0.550536	0.550536	0.644246	2
		NC_013016	319	0.970596	0.970368	0.970368	0.970458	0.970976	0.963429	0.969851	0.978276	0.970976	0.946899	0.963091	0.969381	0.998187	1	0.935956	0.935956	0.935956	0.95881	18
		NC_013016	320	0.334662	0.336453	0.334982	0.334982	0.710486	0.551057	0.334982	0.646452	0.334982	0.366327	0.788976	0.356762	1	1	0.356051	0.356051	0.356051	0.423455	2
		NC_013016	321	0.895367	0.895367	0.897058	0.933304	0.897058	0.935619	0.897058	0.897058	0.894941	0.841591	0.89325	0.874041	0.933854	1	0.853887	0.844431	0.860654	0.860763	4
		NC_013016	368	0.723605	0.723605	0.854638	0.749433	0.853097	0.810586	0.854638	0.845104	0.853097	0.853097	0.857318	0.973633	0.724369	1	0.848851	0.794369	0.791308	0.740569	2
		NC_013016	369	0.995113	0.995113	0.992721	0.93698	0.93698	0.93698	0.934488	0.93462	0.93698	0.934559	0.992721	0.928634	0.987463	1	0.905472	0.917573	0.917179	0.93691	18
		NC_013016	370	0.869003	0.856842	0.856842	0.788659	0.788659	0.783747	0.78088	0.781111	0.788659	0.788659	0.831879	0.869003	0.78088	1	0.918003	0.792382	0.815452	0.716367	2
		NC_013016	372	1	1	1	0.995056	0.995056	0.995056	0.995056	0.995056	0.995056	1	1	0.995056	1	1	0.824592	0.824592	0.824592	0.833336	14
		NC_013016	376	0.958699	0.832642	0.840392	0.992403	0.764241	0.967529	0.967529	0.992403	0.955146	0.985812	0.694249	0.770323	0.832642	1	0.625262	0.647825	0.647825	0.617594	8
		NC_013016	377	1	1	1	1	0.996389	0.999274	0.999274	1	0.996389	1	0.999273	0.999274	1	1	0.95467	0.95467	0.95467	0.965722	18
		NC_013016	411	0.663295	0.658357	0.659119	0.643623	0.543133	0.661759	0.659119	0.661759	0.543133	0.543133	0.660415	0.607014	0.659119	1	0.520817	0.573272	0.574384	0.640581	1
		NC_013016	437	0.944731	0.890836	0.962639	0.939563	0.986333	0.960376	0.962621	0.985334	0.975604	0.971726	0.96505	0.973088	0.986578	1	0.903809	0.892977	0.89768	0.892075	14
		NC_013016	438	0.937498	0.918094	0.978094	0.931729	0.973048	0.966353	0.970708	0.979233	0.966165	0.978827	0.969731	0.978827	0.963745	1	0.907337	0.909814	0.911512	0.90657	18
		NC_013016	478	0.918394	0.918394	0.933118	0.933118	0.935426	0.935426	0.935426	0.918394	0.944133	0.925646	0.933118	0.988745	0.935426	1	0.955902	0.98363	0.985691	0.937346	18
		NC_013016	497	0.948541	0.948541	0.952268	0.9644	0.9644	0.952268	0.952268	0.9644	1	0.94796	0.923352	1	1	1	0.922566	0.929292	0.929292	0.967243	18
		NC_013016	498	1	1	0.916027	0.895228	0.895319	0.916027	0.916027	0.916027	0.895319	0.8617	0.995177	1	0.995177	1	0.910241	0.887591	0.887591	1	12
		NC_013016	499	0.944895	0.947022	0.926994	0.926994	0.92694	0.92694	0.929237	0.996525	0.92694	0.937089	0.991062	0.933927	0.92694	1	0.984312	0.917479	0.984769	0.930382	18
		NC_013016	500	0.951634	0.951634	0.98575	0.921091	0.920601	0.954294	0.985715	0.948652	0.950344	0.985725	0.920601	0.913355	0.954294	1	0.970051	0.893011	0.913248	0.926899	17
		NC_013016	501	0.978965	0.959565	0.952872	0.952872	0.949331	0.949331	0.952872	0.949331	0.949331	0.945577	0.949331	0.945577	0.945577	1	0.939983	0.907008	0.938222	0.939013	18
		NC_013016	504	0.850103	0.844749	1	1	1	1	1	1	0.860408	0.997272	0.997531	0.853738	0.994555	1	0.831434	0.807733	0.807733	0.850431	10
		NC_013016	507	0.776928	0.969459	0.856027	0.856633	0.781409	0.994215	0.815523	0.815618	0.781409	0.773322	0.972241	1	1	1	0.969526	0.957439	0.972241	0.805377	9
		NC_013016	509	0.972114	0.977327	0.949409	0.949051	0.970391	0.932118	0.951236	0.983545	0.970391	0.997615	0.949409	0.977327	0.983545	1	0.957619	0.944744	0.876576	0.947014	17
		NC_013016	524	0.897234	0.897234	0.897234	0.897234	0.931726	1	0.897234	1	1	0.931726	0.956849	0.801465	0.897234	1	0.881091	0.881091	0.881091	0.84354	7
		NC_013016	534	0.957797	0.957797	0.966873	0.966873	0.962157	0.966873	0.968988	0.974075	0.962157	0.953954	0.957797	0.961524	0.973	1	0.963896	0.963896	0.963896	0.95583	18
		NC_013016	535	0.899029	0.901493	0.932847	0.922539	0.932847	0.932847	0.932847	0.926978	0.932847	0.932847	0.903057	0.904452	0.901758	1	0.900553	0.900553	0.900553	0.918801	17
		NC_013016	576	0.840427	0.840427	0.846144	0.984854	0.984854	0.984854	0.984854	0.984854	0.984854	1	0.840008	0.829661	0.843169	1	0.809721	0.910433	0.863758	0.827484	9
		NC_013016	578	0.95639	0.958808	0.961212	0.959831	0.959831	0.961212	0.957513	0.958808	0.959831	0.961212	0.959831	0.960606	0.959417	1	0.940491	0.948392	0.937942	0.96038	18
		NC_013016	579	0.925246	0.925246	0.947384	0.947384	0.930303	0.947384	0.946153	0.92263	0.930303	0.930303	0.921155	0.930744	0.921228	1	0.906056	0.912613	0.906056	0.948303	18
		NC_013016	665	0.479618	0.479618	0.479618	0.494356	0.568788	0.568788	0.568788	0.568788	0.568788	0.479618	0.494356	0.475691	0.479618	1	0.507221	0.433077	0.529292	0.409735	1
		NC_013016	666	0.619096	0.531024	0.511746	0.482726	0.5654	0.5654	0.5654	0.496671	0.5654	0.486431	0.481776	0.501229	0.484891	1	0.441375	0.542421	0.542421	0.511253	1
		NC_013016	667	0.48079	0.48079	0.888737	0.499373	0.888737	0.888737	0.888737	0.449261	0.888737	0.420636	0.47251	0.811861	0.430691	1	0.516236	0.581876	0.46979	0.468411	1
		NC_013016	668	0.836571	0.906556	0.906556	0.398642	0.954831	0.906556	0.906556	0.419945	0.954831	0.408154	0.408513	0.729891	0.39948	1	0.383157	0.372	0.360806	0.388827	7
		NC_013016	699	0.981729	0.857412	0.857412	0.857674	0.864241	0.981729	0.964468	0.981729	0.864241	0.857697	0.857674	0.8622	0.87085	1	0.928882	0.928882	0.857412	0.951042	8
		NC_013016	700	0.978162	0.978162	0.95165	0.96499	0.96495	0.96913	0.981311	0.97905	0.96495	0.95103	0.942972	0.954657	0.994718	1	0.936213	0.93745	0.948314	0.957264	18
		NC_013016	740	0.334009	0.38094	0.88577	0.854972	0.88577	0.9149	0.88577	0.367896	0.88577	0.88577	0.854972	0.37258	0.380851	1	0.492122	0.357386	0.341322	0.321138	2
		NC_013016	743	0.597645	0.588896	0.960934	0.866831	0.849856	0.849856	0.849856	0.658408	0.849856	0.960934	0.971508	0.638067	0.660715	1	0.694002	0.692116	0.692116	0.630032	4
		NC_013016	763	0.445752	0.493881	0.976734	1	0.523506	0.952139	0.976734	0.445476	0.523506	0.495973	1	0.468669	0.523506	1	0.465561	0.472802	0.455139	0.455781	6
		NC_013016	771	0.700995	0.62078	0.627179	0.700995	0.700995	0.623847	0.620661	0.594764	0.700995	1	0.612132	0.700995	0.610144	1	0.669864	0.704035	0.669864	0.662021	2
		NC_013016	814	0.701072	0.575067	0.583412	0.993958	0.671466	0.560409	0.583412	0.572527	0.945392	0.688666	0.61344	0.521314	0.521314	1	0.583228	0.583228	0.583228	0.540478	3
		NC_013016	815	0.987496	0.929183	0.934852	0.999832	0.998243	0.930601	0.934852	0.934857	1	1	0.930601	1	0.987496	1	0.934365	0.892027	0.909967	0.932499	17
		NC_013016	816	1	0.890305	0.901836	0.882465	0.855396	0.899361	0.901836	0.896294	0.855396	0.857514	0.894783	0.890305	0.901836	1	0.847316	0.843095	0.839923	0.868026	5
		NC_013016	823	0.56299	0.56299	0.922571	0.546883	0.503381	0.547725	0.547725	0.578441	0.545843	0.922571	0.533248	0.929327	0.544656	1	0.957464	0.776275	0.776275	0.557465	5
		NC_013016	826	0.934202	0.934202	0.934202	0.934202	0.934202	0.934202	0.934202	0.934202	0.934202	0.934202	0.934202	0.934202	0.934202	1	0.870017	0.870017	0.870017	0.589315	14
		NC_013016	863	1	0.565473	0.527154	0.559735	0.559735	0.559735	0.476898	0.559735	0.559735	0.572634	0.559735	0.455688	0.585095	1	0.430444	0.469607	0.517508	0.540713	2
		NC_013016	905	0.991296	0.95991	0.993354	0.988907	0.990079	0.990091	0.993354	0.990091	0.990079	0.99768	0.988907	0.9848	0.994272	1	0.660241	0.955894	0.955894	0.643101	16
		NC_013016	906	0.992525	0.825948	0.840414	0.826549	0.826549	0.827814	0.827814	0.826549	0.849886	0.827814	1	0.992525	0.849886	1	0.845191	0.831286	0.835324	0.839774	4
		NC_013016	923	0.952043	0.994318	0.961084	0.998856	0.998796	0.938789	1	0.999392	0.998796	0.938789	0.934053	0.999392	0.999392	1	0.932226	0.932226	0.932226	0.954891	18
		NC_013016	931	0.445752	0.493881	0.976734	1	0.523506	0.952139	0.976734	0.445476	0.523506	0.495973	1	0.468669	0.523506	1	0.465561	0.472802	0.455139	0.455781	6
		NC_013016	1002	0.767781	0.769595	0.746183	0.726384	0.726384	0.726384	0.683293	0.726384	0.726384	1	0.769595	0.983738	0.767781	1	0.7544	0.709338	0.643388	0.717142	3
		NC_013016	1009	0.891151	0.891983	0.891324	0.889209	0.889209	0.889209	0.894442	0.889209	0.889209	0.911697	0.889209	0.886936	0.896353	1	0.913299	0.910413	0.913299	0.901617	6
		NC_013016	1012	0.989113	0.989113	0.947653	0.97833	0.947653	0.947653	0.947653	0.989113	0.947653	0.947653	0.997666	0.983932	0.990462	1	0.94646	0.926631	0.926631	0.945271	18
		NC_013016	1013	0.874686	0.872206	0.712786	0.711873	0.688143	0.685425	0.723571	0.686284	0.688143	0.691092	0.719563	0.995348	0.8949	1	0.715961	0.84761	0.828962	0.731913	2
		NC_013016	1020	0.82949	0.827889	0.923008	0.807499	0.827889	0.827889	0.784346	0.82949	0.827889	0.988148	0.807499	0.988148	0.832226	1	0.874934	0.923967	0.905826	0.837585	6
		NC_013016	1043	0.998381	0.998381	0.998049	1	0.996581	0.998897	0.998049	0.997222	0.996581	0.998049	1	0.995386	0.996127	1	0.797425	0.950011	0.955286	0.787002	16
		NC_013016	1131	0.936637	0.936637	0.962705	0.956071	0.962705	0.962705	0.962705	0.956527	0.962705	0.962705	0.947399	0.952215	0.945457	1	0.926569	0.942233	0.926569	0.99174	18
		NC_013016	1132	0.925882	0.923343	0.919888	0.921973	0.921973	0.919404	0.919888	0.919404	0.921973	0.878983	0.921973	0.922263	0.920426	1	0.904347	0.882511	0.902177	0.995512	16
		NC_013016	1140	0.968058	0.960384	0.794749	0.799784	0.806371	0.806371	0.794749	0.966954	0.806371	0.806371	0.779839	0.787702	0.798399	1	0.978283	0.971132	0.968391	0.964715	8
		NC_013016	1162	0.996912	0.996912	0.994781	0.994781	0.994781	0.994781	0.994781	0.996912	0.994781	0.994781	0.994781	0.994781	0.996912	1	0.521912	0.526664	0.475414	0.439327	14
		NC_013016	1164	0.998929	0.998929	1	1	1	1	1	1	0.953654	0.930023	0.930023	0.931651	1	1	0.940565	0.909518	0.909518	0.935844	18
		NC_013016	1165	0.828767	1	1	0.37897	0.339185	0.341942	0.385579	0.420881	0.325477	0.295277	0.329361	0.32692	1	1	0.30848	0.351606	0.29723	0.330957	4
		NC_013016	1166	0.999527	1	1	0.995262	0.995262	0.996522	0.995262	0.995262	0.995262	0.939926	0.96747	0.952909	1	1	0.943953	0.936769	0.936769	0.96909	18
		NC_013016	1193	0.668554	0.980444	0.685287	0.980934	0.980444	0.92852	0.92852	0.953959	0.980444	0.980444	0.655408	0.837096	1	1	0.788422	0.782121	0.782121	0.962825	11
		NC_013016	1223	0.425507	0.425507	0.413989	0.664416	0.707803	0.738177	0.738177	0.664416	0.707803	0.539743	0.423925	0.455263	0.42231	1	0.508262	0.518241	0.492061	0.550517	1
		NC_013016	1260	0.960528	0.967413	0.985057	0.992231	0.991567	0.975306	0.985057	0.989679	0.991567	0.975121	0.958279	0.959864	0.98239	1	0.921676	0.903716	0.881397	0.902008	17
		NC_013016	1277	0.927098	0.927098	0.935316	0.929899	0.950516	0.935316	0.935316	0.934407	0.950516	0.933563	0.934407	0.924704	0.950516	1	0.919665	0.937675	0.937675	0.949843	18
		NC_013016	1289	0.493586	0.554697	0.506518	0.482732	0.5281	0.506518	0.506518	0.459062	0.5281	0.979881	0.506518	0.979881	0.506518	1	0.478507	0.489953	0.494485	0.53619	3
		NC_013016	1304	0.821619	0.837012	0.815225	0.887869	0.814245	0.844307	0.813414	0.886378	0.814245	0.846819	0.879821	0.838855	0.886663	1	0.833275	0.84211	0.841188	0.883646	1
		NC_013016	1429	0.891881	0.891881	0.896115	0.998363	0.998363	0.998363	0.896115	0.998363	0.998363	0.888184	1	0.890723	1	1	0.888517	0.889557	0.889557	0.883643	8
		NC_013016	1430	0.512751	0.512751	0.475806	0.532578	0.463533	0.471511	0.471221	0.502923	0.480924	0.490006	0.482952	1	0.566528	1	0.567748	0.596954	0.596954	0.618343	2
		NC_013016	1438	0.976182	1	0.968147	0.985646	0.981752	0.996991	0.968147	0.976182	0.981752	0.981752	0.971794	0.976182	0.981752	1	0.983291	0.992511	0.985252	0.941406	18
		NC_013016	1442	0.680145	1	0.74139	0.677331	0.74908	0.683547	0.74139	0.706657	0.74908	1	0.78402	0.955516	1	1	0.928404	0.928404	0.928404	0.880551	8
		NC_013016	1451	0.999075	0.999075	0.999075	0.998032	0.999075	0.998077	0.999075	0.998032	0.999075	0.998032	0.998032	0.989629	0.999075	1	0.7765	0.7765	0.769106	0.799061	14
		NC_013016	1452	0.996927	0.998878	0.96811	0.998174	0.992981	0.972782	0.972782	0.999246	0.920555	0.992187	0.999246	0.985879	0.996766	1	0.912776	0.918068	0.918068	0.915128	18
		NC_013016	1454	0.538552	0.57985	0.592228	0.535898	0.616214	0.557263	0.557263	0.552452	0.616214	0.475596	0.530583	0.552452	0.584974	1	0.594642	0.674339	0.612054	0.552582	1
		NC_013016	1461	1	1	1	1	1	1	1	1	1	1	1	1	1	1	0.948475	0.948475	0.948475	0.574094	17
		NC_013016	1492	0.988892	0.99193	0.991835	0.997121	0.997121	0.991835	0.997121	0.99193	0.991835	0.991821	0.99193	0.993014	0.991821	1	0.86087	0.885161	0.862016	0.91313	15
		NC_013016	1493	0.996763	0.94432	0.970187	0.96995	0.94432	0.939484	0.937346	0.94432	0.94432	0.917704	0.97935	0.997863	0.996454	1	0.947152	0.93544	0.947696	0.937728	18
		NC_013016	1507	0.856679	0.833719	0.851173	0.999577	0.999577	0.835465	0.834916	0.844937	0.999577	0.999577	0.998743	0.855694	0.844937	1	0.804194	0.838646	0.838646	0.83537	6
		NC_013016	1540	0.61763	0.488817	0.455797	0.494182	0.484407	0.484407	0.484407	0.455615	0.484407	0.455421	0.460189	0.451097	0.45796	1	0.457152	0.487198	0.487198	0.448014	1
		NC_013016	1562	0.899396	0.904164	0.904164	0.909455	0.936601	0.909455	0.916386	0.936601	0.936601	0.909455	0.909455	0.904164	0.909455	1	0.902527	0.899917	0.899917	0.907577	15
		NC_013016	1563	0.902088	0.946313	0.905948	0.960042	0.965535	0.876704	0.873829	0.95757	0.965535	0.95805	0.962703	0.953114	0.892087	1	0.937278	0.939646	0.939646	0.876364	14
		NC_013016	1565	0.945055	0.941055	0.951024	0.951024	0.945055	0.946385	0.935889	0.949486	0.945055	0.951024	0.951024	0.933212	0.948094	1	0.997196	0.997196	0.997196	0.944411	18
		NC_013016	1568	0.848099	0.968843	0.862396	0.957242	0.97057	0.997113	0.862396	0.965208	0.97057	0.848961	0.971732	0.988421	0.997113	1	0.990505	0.861458	0.964661	0.91638	13
		NC_013016	1569	0.776928	0.969459	0.856027	0.856633	0.781409	0.994215	0.815523	0.815618	0.781409	0.773322	0.972241	1	1	1	0.969526	0.957439	0.972241	0.805377	9
		NC_013016	1573	0.994392	0.888729	0.976176	0.94726	0.946459	0.985782	0.996955	0.975872	0.977477	0.960789	0.990402	0.961397	0.962414	1	0.863877	0.862983	0.866428	0.87218	13
		NC_013016	1585	0.961518	0.783131	0.822141	0.822141	0.822141	0.822141	0.822141	0.822141	0.783131	0.826734	0.967254	0.967254	0.994196	1	0.768561	0.725934	0.750781	0.955204	6
		NC_013016	1672	0.910906	0.910906	0.917104	0.945686	0.945686	0.910006	0.917104	0.945686	0.918118	0.909566	0.897635	0.918118	0.918118	1	0.992631	0.90316	0.992631	0.942891	17
		NC_013016	1674	0.915841	0.912911	0.911602	0.911242	0.911242	0.911602	0.910348	0.912911	0.911242	0.911602	0.920027	0.940694	0.933896	1	0.911557	0.911557	0.922726	0.917564	18
		NC_013016	1682	0.992538	0.992538	0.996666	0.927779	0.998042	0.998042	0.996666	0.992538	0.927779	0.995102	0.998042	0.942399	0.939764	1	0.920552	0.915813	0.895117	0.928216	17
		NC_013016	1700	0.633715	0.63813	1	0.985136	0.625455	0.625455	0.985136	0.709863	0.625455	1	0.625455	0.729785	0.954794	1	0.680871	0.712249	0.680871	0.650593	6
		NC_013016	1701	1	1	1	1	1	1	1	1	1	0.978568	1	1	0.995591	1	0.952464	0.940045	0.946411	0.964784	18
		NC_013016	1703	0.996323	0.996323	0.800216	1	1	1	0.800216	1	1	0.996321	1	0.852303	0.974133	1	0.824088	0.824088	0.823243	0.991757	12
		NC_013016	1727	0.910901	0.937974	0.881209	0.925458	1	0.889749	0.889749	0.91329	0.937974	0.881209	0.925458	0.88138	0.884826	1	0.778985	0.782797	0.782797	0.900581	9
		NC_013016	1728	0.816132	0.816132	0.823786	0.788361	0.863412	0.840927	0.825748	0.834419	0.863412	0.819514	0.809473	0.952443	0.952443	1	0.805309	0.805309	0.805309	0.856961	3
		NC_013016	1759	0.998759	0.998759	0.998759	0.998759	1	0.998759	0.998759	0.998759	1	1	0.998759	0.997154	0.998759	1	0.995316	0.993754	0.993754	0.873859	17
		NC_013016	1764	0.985236	0.985236	0.985236	0.985236	0.985236	0.985236	0.985236	0.985236	0.985236	0.985236	0.985236	0.985236	0.985236	1	0.987327	0.773614	0.753478	0.817281	15
		NC_013016	1765	0.999568	0.99174	0.999568	0.999568	0.999568	0.999241	0.999568	0.999469	0.999568	0.99174	0.999568	0.999333	0.999469	1	0.997637	0.998944	0.998944	0.892723	17
		NC_013016	1799	0.994982	0.994982	0.994982	0.993168	0.994982	0.993168	0.994982	0.988042	0.994982	0.994982	0.993168	0.940601	0.994982	1	0.963515	0.735666	0.632278	0.751673	15
		NC_013016	1800	0.994156	0.994156	1	1	1	1	1	1	0.838151	1	1	1	1	1	0.981794	0.846671	0.846671	0.902787	15
		NC_013016	1805	0.933837	0.933837	0.954692	1	0.912284	0.955167	0.954692	0.944073	0.912284	0.911723	0.950814	0.933837	0.954692	1	0.909291	0.891756	0.891756	0.894964	15
		NC_013016	1822	1	0.991912	0.934448	0.895944	0.895944	0.902701	0.926638	0.895944	0.895944	0.885375	0.991912	1	1	1	0.998322	0.905563	0.8627	0.904654	12
		NC_013016	1847	1	1	0.993824	0.980128	0.686267	0.980128	0.993824	0.707783	0.710159	0.710718	0.707783	0.987707	0.980128	1	0.959005	0.69222	0.831979	0.961656	11
	gonorrhoeae	NC_002946	7	0.863674	0.866942	0.85036	0.952215	0.893204	0.893204	0.890957	0.952215	0.893204	0.893204	0.967997	0.865218	0.893204	0.880759	1	0.98254	0.98254	0.863506	6
		NC_002946	10	0.782585	0.731364	0.732742	0.740884	0.765392	0.759537	0.719016	0.745619	0.765392	0.78311	0.786522	0.767584	0.76095	0.818865	1	0.995833	0.870969	0.777767	2
		NC_002946	42	0.944905	0.945181	0.951912	0.947997	0.947997	0.951912	0.951912	0.951335	0.947997	0.951912	0.953534	0.959041	0.951729	0.943953	1	0.930611	0.928798	0.944651	18
		NC_002946	106	0.836504	0.809299	0.864082	0.842748	0.781512	0.823999	0.835379	0.795305	0.78824	0.828412	0.85144	0.975144	0.778017	0.801591	1	1	0.880541	0.776563	3
		NC_002946	107	0.686141	0.769009	0.989242	0.694132	0.970869	0.733063	0.989242	0.976885	0.970869	0.970869	0.977295	0.836693	0.769009	0.848851	1	0.980791	0.982173	0.690365	10
		NC_002946	108	0.914719	0.787508	0.792451	0.809632	0.792451	0.791706	0.792451	0.809632	0.792451	0.792451	0.787508	0.914719	0.792451	0.918003	1	0.857465	0.863439	0.730977	4
		NC_002946	143	0.991171	0.991171	0.995918	0.995918	0.998068	0.998068	0.998068	0.932376	0.998068	0.940457	0.99422	0.995801	0.998068	0.936213	1	0.995732	0.995732	0.934278	18
		NC_002946	145	0.968035	0.968035	0.982383	0.982383	0.974941	0.909024	0.974941	0.968035	0.974941	0.98538	0.900043	0.968035	0.976952	0.917566	1	0.950185	0.950185	0.897037	17
		NC_002946	147	0.951095	0.951095	0.951095	0.951095	0.951095	0.946063	0.914654	0.935824	0.951095	0.691157	0.951095	0.935824	0.896334	0.687121	1	1	1	0.631186	14
		NC_002946	186	0.94058	0.937301	0.936855	0.931712	0.942095	0.941531	0.931712	0.937832	0.959705	0.931712	0.940443	0.961793	0.941531	0.955902	1	0.979041	0.979404	0.945444	18
		NC_002946	205	0.829006	0.853786	0.998443	0.947063	0.947063	0.998443	0.938386	0.938386	1	0.998443	0.998443	0.840525	0.840525	0.853786	1	0.851546	0.947063	0.996784	12
		NC_002946	206	0.588664	0.588664	0.638687	0.580727	0.6966	0.58309	0.638687	0.591844	0.578277	0.638687	0.984943	0.587736	0.622512	0.580727	1	0.632608	0.560216	0.588664	2
		NC_002946	207	0.944907	0.937646	0.923004	0.91951	0.923004	0.923004	0.923071	0.981574	0.923004	0.937301	0.991155	0.929049	0.928219	0.984312	1	0.91117	0.998396	0.931052	18
		NC_002946	208	0.939696	0.939696	0.951003	0.910556	0.913582	0.937334	0.944609	0.920563	0.934372	0.948849	0.913582	0.901134	0.937334	0.970051	1	0.885536	0.910582	0.942054	17
		NC_002946	223	0.947676	0.947676	0.947676	0.947676	0.956922	0.881091	0.947676	0.881091	0.881091	0.956922	0.80075	0.767216	0.947676	0.881091	1	1	1	0.896777	11
		NC_002946	275	0.893008	0.893008	0.893008	0.855137	0.867839	0.867839	0.867839	0.875256	0.893008	0.867839	0.893008	0.877	0.89791	0.845083	1	0.986435	0.986435	0.881565	3
		NC_002946	276	0.886846	0.886854	0.889369	0.887112	0.905131	0.889369	0.88625	0.876174	0.905131	0.88846	0.883136	0.889369	0.884056	0.872156	1	1	0.999166	0.909799	6
		NC_002946	284	0.911154	0.913239	0.892582	0.888947	0.889041	0.888947	0.892582	0.886927	0.889041	0.888947	0.89552	0.894057	0.892582	0.882823	1	0.917279	0.917279	0.912722	6
		NC_002946	325	0.797678	0.816942	0.816942	0.792563	0.808968	0.816942	0.816942	0.798408	0.800699	0.802667	0.804685	0.791838	0.812816	0.80754	1	0.992775	0.992775	0.835825	3
		NC_002946	327	0.921765	0.903045	0.907336	0.934592	0.923802	0.916072	0.907336	0.928333	0.912396	0.934616	0.900718	0.900023	0.900718	0.890954	1	0.999482	0.999482	0.926209	17
		NC_002946	333	0.958863	0.949484	0.896061	0.945201	0.926839	0.888593	0.896061	0.954377	0.921211	0.941184	0.95177	0.989384	0.918942	0.88537	1	0.999814	0.999831	0.953954	14
		NC_002946	334	0.94342	0.945835	0.946191	0.94743	0.94743	0.946191	0.944473	0.945835	0.94743	0.946191	0.94743	0.94367	0.949544	0.921944	1	0.999589	1	0.940988	18
		NC_002946	366	0.609744	0.62685	0.895475	0.630269	0.619928	0.619928	0.580416	0.645459	0.619928	0.646922	0.61577	0.646663	0.629055	0.651653	1	0.653355	0.653355	0.647424	1
		NC_002946	397	0.91473	0.91473	0.708989	0.730302	0.730302	0.909739	0.927003	0.90213	0.730302	0.727838	0.730302	0.692259	0.91541	0.934949	1	1	0.964259	0.9263	11
		NC_002946	398	0.91332	0.846847	0.847473	0.853978	0.875339	0.91332	0.954568	0.91332	0.875339	0.829556	0.845787	0.890976	0.86316	0.928882	1	1	0.880825	0.852096	7
		NC_002946	399	0.990861	0.822449	0.986332	0.986332	0.986332	0.980856	0.980089	0.990861	0.986332	0.815953	0.986332	0.849547	0.975979	0.837787	1	0.833234	0.832796	0.85321	11
		NC_002946	415	0.988475	0.986171	0.988475	0.988475	0.988475	0.989956	0.988475	0.988475	0.988475	0.986171	0.988475	0.992812	0.988475	0.992812	1	0.997573	0.998736	0.849318	17
		NC_002946	430	0.841316	0.841316	0.8499	0.853496	0.874251	0.855679	0.853496	0.851733	0.874251	0.874251	0.865723	0.844172	0.8499	0.826706	1	1	1	0.833809	3
		NC_002946	440	0.659394	0.649229	0.626558	0.631965	0.631965	0.597877	0.622149	0.631965	0.626558	0.610278	0.626558	0.622877	0.639766	0.599957	1	1	1	0.53898	3
		NC_002946	456	0.861282	0.95668	0.865288	0.861206	0.880548	0.822628	0.848851	0.843342	0.880548	0.86825	0.858393	0.868366	0.841004	0.846242	1	0.85805	0.85805	0.856503	2
		NC_002946	491	0.917863	0.917863	0.930673	0.917863	0.920813	0.930673	0.930673	0.917863	0.922973	0.930673	0.920234	0.915186	0.917863	0.917863	1	0.922858	0.922326	0.921408	18
		NC_002946	522	0.769164	0.769164	0.867687	0.841855	0.867687	0.767067	0.767067	0.769164	0.867687	0.867687	0.773789	0.772227	0.772227	0.77714	1	0.802545	0.784073	0.776639	1
		NC_002946	576	0.38224	0.38224	0.379585	0.406689	0.379585	0.379585	0.379585	0.379585	0.379585	0.379585	0.379585	0.458106	0.406689	0.415645	1	1	0.338427	0.312589	2
		NC_002946	588	0.955248	0.951518	0.938985	0.950812	0.950812	0.936627	0.942235	0.942667	0.950812	0.924197	0.950812	0.952022	0.950346	0.930911	1	0.990339	0.984617	0.945534	18
		NC_002946	596	0.947402	0.942616	0.816483	0.812898	0.821019	0.821019	0.810501	0.954676	0.821019	0.826454	0.779197	0.802587	0.819573	0.978283	1	0.991934	0.983209	0.958013	8
		NC_002946	625	0.653319	0.658282	0.782847	0.714618	0.714618	0.654256	0.682322	0.663112	0.714618	0.686517	0.653319	0.689448	0.674814	0.660583	1	0.765414	0.723759	0.672929	1
		NC_002946	639	0.860938	0.845632	0.916264	0.841347	0.832498	0.846924	0.833845	0.860938	0.832498	0.891778	0.836818	0.891778	0.829045	0.874934	1	0.938578	0.967266	0.842275	4
		NC_002946	649	0.943587	0.939927	0.941328	0.929824	0.929824	0.931038	0.941328	0.929359	0.929824	0.931038	0.929824	0.945111	0.932347	0.91797	1	1	1	0.928823	18
		NC_002946	650	0.931766	0.931766	0.936357	0.952993	0.95402	0.952993	0.952993	0.951639	0.95402	0.952993	0.93393	0.924231	0.934847	0.913528	1	0.917034	0.917034	0.926825	18
		NC_002946	651	0.956536	0.956536	0.952324	0.926234	0.937355	0.952324	0.952324	0.951373	0.937355	0.932734	0.952977	0.952977	0.952977	0.924687	1	0.9999	0.9999	0.974026	18
		NC_002946	679	0.792172	0.801283	0.797093	0.777689	0.741019	0.786132	0.802079	0.786697	0.776611	0.767088	0.791196	0.821335	0.807573	0.749901	1	0.830209	0.808968	0.812074	1
		NC_002946	680	0.95467	0.95467	0.981552	0.95467	0.955096	0.981552	0.981552	0.95467	0.955096	0.981552	0.957666	0.952809	0.95467	0.95467	1	1	1	0.963733	18
		NC_002946	724	0.664938	0.669349	0.688822	0.636632	0.688822	0.688822	0.688822	0.688822	0.688822	0.688822	0.637888	0.648045	0.688822	0.688822	1	0.990514	0.954433	0.669355	3
		NC_002946	784	0.825991	0.843739	0.784423	0.824088	0.824088	0.824088	0.784423	0.824088	0.824088	0.828336	0.824088	0.88825	0.883154	0.824088	1	1	0.78144	0.830683	2
		NC_002946	792	0.784316	0.791067	0.87314	0.788328	0.788328	0.814971	0.788328	0.784316	0.788328	0.791067	0.788328	0.834853	0.788328	0.80326	1	0.992226	0.992226	0.725433	3
		NC_002946	894	0.872944	0.872944	0.86757	0.886388	0.863319	0.863319	0.86757	0.872944	0.863319	0.863319	0.883395	0.879588	0.915084	0.90617	1	0.879492	0.866534	0.910824	4
		NC_002946	895	0.951355	0.957349	0.952728	0.942012	0.93146	0.960735	0.952728	0.954438	0.93146	0.963922	0.958789	0.951084	0.955861	0.921676	1	0.963041	0.960131	0.939921	18
		NC_002946	911	0.852345	0.844239	0.854734	0.848785	0.863377	0.842055	0.84673	0.86848	0.852113	0.84587	0.874532	0.842055	0.87934	0.874619	1	0.866422	0.859833	0.865944	1
		NC_002946	919	0.845105	0.837765	0.838847	0.843535	0.845105	0.860476	0.845105	0.845105	0.845105	0.837765	0.858779	0.845105	0.845105	0.834967	1	0.997739	0.997739	0.80507	3
		NC_002946	920	0.747089	0.737363	0.793778	0.778915	0.803991	0.793778	0.786558	0.766427	0.803991	0.772109	0.748814	0.764719	0.775033	0.763789	1	0.87615	0.824422	0.793285	1
		NC_002946	921	0.923155	0.928318	0.911891	0.902217	0.911891	0.911891	0.913108	0.918926	0.911891	0.9224	0.91334	0.911891	0.908685	0.907337	1	0.943201	0.989468	0.915752	18
		NC_002946	965	0.984848	0.984848	0.984848	0.90344	0.984848	0.923074	0.984848	0.984848	0.984848	0.90344	0.911823	0.90344	0.984848	0.877392	1	0.891161	0.911823	0.974335	16
		NC_002946	966	1	1	1	0.90362	0.916274	0.937705	0.920832	0.926049	1	0.920832	1	0.913007	1	0.922901	1	0.917602	1	0.942859	18
		NC_002946	967	0.820941	0.820941	0.834719	0.829903	0.87674	0.958583	0.842597	0.869086	0.958583	0.87674	0.925225	0.925225	0.869086	0.808405	1	0.850148	0.865023	0.830701	5
		NC_002946	968	0.945703	0.947307	0.993595	0.996415	0.993595	0.996483	0.993595	0.946404	0.993595	0.933223	0.996415	0.996415	0.993595	0.946925	1	1	1	0.984622	18
		NC_002946	977	0.879242	0.879242	0.864594	0.796602	0.806423	0.772695	0.783306	0.79819	0.806423	0.834477	0.79819	0.879242	0.78837	0.818711	1	1	1	0.801452	3
		NC_002946	995	0.949697	0.923459	0.950352	0.923459	0.925408	0.949697	0.949697	0.923459	0.925408	0.923459	0.92018	0.93128	0.950352	0.923459	1	0.996914	0.996914	0.913391	18
		NC_002946	1022	0.841316	0.841316	0.8499	0.853496	0.874251	0.855679	0.853496	0.851733	0.874251	0.874251	0.865723	0.844172	0.8499	0.826706	1	1	1	0.833809	3
		NC_002946	1034	0.945409	0.945409	0.955864	0.943576	0.955912	0.955912	0.950694	0.943576	0.955912	0.960569	0.922711	0.940543	0.949706	0.893199	1	0.837478	0.984714	0.850686	15
		NC_002946	1037	0.699687	0.699687	0.693388	0.777972	0.670659	0.699831	0.777972	0.759695	0.670659	0.682682	0.705801	0.699687	0.699687	0.673513	1	1	1	0.701689	3
		NC_002946	1040	0.736387	0.736387	0.737551	0.744333	0.737551	0.737551	0.737551	0.737551	0.724121	0.737551	0.739743	0.737551	0.737551	0.737551	1	1	1	0.725439	3
		NC_002946	1061	0.948475	0.948475	0.948475	0.948475	0.948475	0.948475	0.948475	0.948475	0.948475	0.948475	0.948475	0.948475	0.948475	0.948475	1	1	1	0.568056	17
		NC_002946	1064	0.453669	0.457374	0.473359	0.447659	0.454754	0.439956	0.441947	0.450049	0.435911	0.446443	0.437642	0.479484	0.435853	0.455888	1	1	0.477744	0.421877	2
		NC_002946	1065	0.993566	0.993566	0.993672	0.991398	0.996434	0.993672	0.993672	0.996434	0.996434	0.996434	0.991398	0.993672	0.9914	0.996434	1	0.818195	0.824936	0.959189	16
		NC_002946	1083	0.967998	0.965194	0.959534	0.96515	0.96515	0.951127	0.965067	0.96727	0.96515	0.94382	0.96515	0.967142	0.964899	0.947152	1	0.94454	0.999778	0.966514	18
		NC_002946	1087	0.628099	0.628099	0.907002	0.603338	0.588318	0.5982	0.593073	0.658999	0.634297	0.907002	0.614707	0.878653	0.63085	0.957464	1	0.813264	0.813264	0.626083	4
		NC_002946	1140	0.775681	0.780646	0.771367	0.773441	0.773441	0.771367	0.771367	0.773441	0.773441	0.773441	0.773441	0.778808	0.773441	0.769009	1	0.782778	0.785952	0.767877	1
		NC_002946	1142	0.580755	0.590819	0.563093	0.580755	0.590819	0.559927	0.563093	0.616667	0.590819	0.658784	0.580755	0.553542	0.616667	0.535519	1	1	0.563139	0.56284	2
		NC_002946	1151	0.945409	0.945409	0.955864	0.943576	0.955912	0.955912	0.950694	0.943576	0.955912	0.960569	0.922711	0.940543	0.949706	0.893199	1	0.837478	0.984714	0.850686	15
		NC_002946	1154	0.948475	0.948475	0.948475	0.948475	0.948475	0.948475	0.948475	0.948475	0.948475	0.948475	0.948475	0.948475	0.948475	0.948475	1	1	1	0.568056	17
		NC_002946	1176	0.83889	0.79428	0.83728	0.816948	0.837959	0.772144	0.794631	0.80659	0.837959	0.974295	0.847661	0.837935	0.800228	0.816451	1	0.944518	0.944518	0.83082	4
		NC_002946	1203	0.81403	0.82841	0.853366	0.828491	0.853366	0.829653	0.853366	0.83458	0.858458	0.789554	0.83129	0.847381	0.853366	0.838542	1	0.845689	0.836632	0.86602	1
		NC_002946	1241	0.95725	0.983291	0.93696	0.973445	0.972092	0.98071	0.93696	0.95725	0.972092	0.972092	0.959331	0.95725	0.972092	0.983291	1	0.987168	0.995714	0.9067	18
		NC_002946	1246	0.677957	0.928404	0.678349	0.675619	0.717928	0.680961	0.678349	0.659132	0.717928	0.928404	0.731033	0.974034	0.928404	0.928404	1	1	1	0.891475	8
		NC_002946	1257	0.983385	0.986463	0.954744	0.944304	0.939256	0.927146	0.954744	0.972356	0.939256	0.960547	0.954744	0.986463	0.972356	0.957619	1	0.966665	0.889095	0.942923	17
		NC_002946	1258	0.971042	0.904709	0.978005	0.932736	0.981109	0.974437	0.978005	0.905424	0.981109	0.981109	0.983454	0.95727	0.905424	0.902659	1	0.987868	0.995604	0.984389	18
		NC_002946	1261	0.914823	0.98514	0.916251	0.909242	0.924253	0.896556	0.905047	0.886751	0.924253	0.91361	0.983726	0.982426	0.97855	0.921922	1	0.890549	0.99382	0.892201	14
		NC_002946	1262	0.819283	0.98274	0.854818	0.830837	0.809217	0.961749	0.814989	0.848816	0.809217	0.808821	0.990509	0.969526	0.969526	0.969526	1	0.984531	0.990509	0.835543	9
		NC_002946	1263	0.849722	0.988113	0.858784	0.975144	0.986122	0.993558	0.858784	0.981926	0.986122	0.868934	0.991978	0.994886	0.993558	0.990505	1	0.849466	0.988199	0.950389	13
		NC_002946	1265	0.827139	0.832184	0.835986	0.845773	0.854224	1	0.858543	0.854224	0.854224	0.850076	0.940605	0.852378	0.845773	0.835964	1	1	1	0.85892	5
		NC_002946	1289	0.601706	0.601706	0.572505	0.558566	0.558566	0.573785	0.572505	0.558566	0.558566	0.883884	0.532863	0.560041	0.572505	0.567177	1	0.526027	0.506606	0.509441	1
		NC_002946	1297	0.924581	0.924581	0.937174	0.938767	0.938767	0.924468	0.937174	0.92637	0.938767	0.938767	0.9232	0.938767	0.925299	0.937174	1	1	1	0.92637	18
		NC_002946	1304	0.875211	0.881309	0.903645	0.896848	0.896848	0.903645	0.903645	0.896848	0.896848	0.896848	0.908218	0.881416	0.896848	0.881309	1	0.998692	0.999184	0.878236	7
		NC_002946	1313	0.715042	0.715042	0.672339	0.722947	0.676299	0.676299	0.67637	0.715042	0.676299	0.715042	0.717825	0.658723	0.75702	0.680793	1	0.941422	0.948808	0.742609	3
		NC_002946	1326	0.484962	0.574056	0.783112	0.570277	0.496417	0.518529	0.783112	0.550428	0.496417	0.538582	0.764122	0.574056	0.542681	0.794319	1	0.720877	0.628203	0.47091	1
		NC_002946	1422	0.827867	0.834907	0.827899	0.827867	0.834907	0.834907	0.815648	0.842238	0.834907	0.818351	0.827867	0.82142	0.831006	0.825821	1	0.889871	0.988871	0.842746	2
		NC_002946	1441	0.9772	0.947438	0.89454	0.921814	0.89454	0.89454	0.89454	0.949595	0.89454	0.89454	0.894591	0.9772	0.949595	0.890598	1	1	1	0.921707	10
		NC_002946	1442	0.939922	0.939616	0.947027	0.947027	0.939922	0.949311	0.942777	0.94393	0.939922	0.947027	0.947027	0.937373	0.946739	0.997196	1	1	1	0.948328	18
		NC_002946	1444	0.914405	0.908384	0.973698	0.976913	0.972339	0.920476	0.973698	0.99374	0.972339	0.908384	0.98293	0.908384	0.991976	0.896034	1	0.899249	0.89888	0.92253	15
		NC_002946	1445	0.906014	0.901199	0.937555	0.97267	0.937086	0.934308	0.937555	0.945414	0.937086	0.922371	0.937555	0.901199	0.96078	0.917874	1	0.968977	0.968977	0.937796	18
		NC_002946	1447	0.87532	0.87532	0.880885	0.917071	0.917071	0.864413	0.922104	0.876244	0.87685	0.87685	0.864413	0.978914	0.869986	0.883889	1	0.978914	0.978914	0.890207	7
		NC_002946	1448	0.853579	1	0.902381	1	0.865679	0.894128	0.892923	0.862663	0.865679	0.930032	1	0.917788	0.860107	0.856633	1	0.893691	0.893691	0.896029	7
		NC_002946	1449	0.858899	0.974538	0.858797	0.98241	0.973639	0.842301	0.844976	0.974657	0.973639	0.979841	0.987426	0.972443	0.884124	0.937278	1	0.998325	0.998325	0.843897	12
		NC_002946	1450	0.98543	0.935459	0.988381	0.988381	0.965997	0.965997	0.988381	0.988381	0.965997	0.988381	0.98554	0.990424	0.985548	0.939182	1	0.992353	0.992353	0.957549	18
		NC_002946	1471	0.841316	0.841316	0.8499	0.853496	0.874251	0.855679	0.853496	0.851733	0.874251	0.874251	0.865723	0.844172	0.8499	0.826706	1	1	1	0.833809	3
		NC_002946	1479	0.581776	0.577798	0.573059	0.577198	0.544129	0.556564	0.573059	0.585103	0.556098	0.646247	0.565677	0.635954	0.610675	0.55389	1	0.620788	0.580019	0.546524	1
		NC_002946	1482	0.533231	0.535251	0.60577	0.565272	0.565272	0.565272	0.60577	0.609137	0.565272	0.565272	0.541201	0.567903	0.52833	0.591486	1	1	0.604464	0.652771	2
		NC_002946	1486	0.485213	0.525591	0.474306	0.504394	0.448217	0.49115	0.474306	0.504393	0.448217	0.475005	0.506351	0.504393	0.483213	0.455925	1	0.953527	0.928641	0.440137	3
		NC_002946	1501	0.989629	0.814026	0.989935	0.986969	0.987402	0.985178	0.989935	0.845638	0.987402	0.986969	0.989629	0.9894	0.858203	0.865855	1	0.990008	0.995797	0.843158	13
		NC_002946	1506	0.820622	0.820622	0.841202	0.828503	0.867121	0.848612	0.841202	0.829516	0.867121	0.837629	0.829516	0.851763	0.829516	0.820827	1	1	1	0.839444	3
		NC_002946	1567	0.449812	0.438766	0.440043	0.439101	0.439101	0.439101	0.440043	0.418915	0.439101	0.472155	0.416154	0.544677	0.430714	0.445088	1	0.493937	0.498892	0.501727	1
		NC_002946	1586	0.920018	0.920018	0.918964	0.947667	0.947667	0.918964	0.917875	0.947667	0.922566	0.917864	0.917765	0.922566	0.922566	0.992631	1	0.911782	1	0.94389	18
		NC_002946	1607	0.952464	0.952464	0.952464	0.952464	0.952464	0.952464	0.952464	0.952464	0.952464	0.939356	0.952464	0.952464	0.946872	0.952464	1	0.986021	0.960507	0.923737	18
		NC_002946	1661	0.993784	0.993784	0.993784	0.993784	0.995316	0.993784	0.993784	0.993784	0.995316	0.995316	0.993784	0.993036	0.993784	0.995316	1	0.998684	0.998684	0.863047	17
		NC_002946	1665	0.972983	0.972983	0.972983	0.972983	0.972983	0.972983	0.972983	0.972983	0.972983	0.972983	0.972983	0.972983	0.972983	0.987327	1	0.809878	0.792113	0.834543	15
		NC_002946	1666	0.998197	0.991809	0.998197	0.998197	0.998197	0.998001	0.998197	0.998002	0.998197	0.991809	0.998197	0.998629	0.998002	0.997637	1	0.99931	0.99931	0.882023	17
		NC_002946	1696	0.811083	0.811083	0.78067	0.806616	0.804108	0.804108	0.81421	0.813825	0.804108	0.804108	0.808917	0.803926	0.810959	0.797934	1	0.90557	0.808922	0.803849	2
		NC_002946	1703	0.963061	0.963061	0.963061	0.962064	0.963061	0.962064	0.963061	0.944889	0.963061	0.963061	0.962064	0.91234	0.963061	0.963515	1	0.643388	0.593474	0.74702	15
		NC_002946	1704	0.973243	0.973243	0.981794	0.981794	0.981794	0.981794	0.981794	0.981794	0.85582	0.981794	0.981794	0.981794	0.981794	0.981794	1	0.856453	0.856453	0.912826	15
		NC_002946	1725	0.998322	0.990493	0.942559	0.902754	0.906121	0.904737	0.92695	0.903473	0.906121	0.885235	0.990493	0.998322	0.998322	0.998322	1	0.901876	0.867316	0.906513	16
		NC_002946	1735	0.902329	0.902329	0.939722	0.926281	0.894896	0.900637	0.898692	0.927048	0.894896	0.900637	0.902329	0.937267	0.927575	0.910825	1	0.99968	0.99968	0.914472	15
		NC_002946	1736	0.910314	0.91069	0.868128	0.99694	0.893794	0.868128	0.868128	0.99694	0.879385	0.891439	0.897828	0.893381	0.880029	0.870728	1	0.884942	1	0.907951	7
		NC_002946	1751	0.959005	0.959005	0.959739	0.976469	0.703661	0.976469	0.959739	0.723349	0.722286	0.72127	0.731016	0.973081	0.976469	0.959005	1	0.738816	0.88883	0.912359	11
		NC_002946	1776	0.668724	0.668724	0.628968	0.668724	0.628968	0.702812	0.628968	0.628968	0.566935	0.630446	0.668724	0.65297	0.637416	0.628968	1	1	0.975068	0.583819	3
		NC_002946	1801	0.996401	0.994354	0.991765	0.992825	0.991765	0.996401	0.991765	0.996401	0.991765	0.996401	0.873781	0.995766	0.991765	0.997178	1	0.830025	0.843847	0.991423	15
		NC_002946	1802	0.985042	0.985042	0.997435	0.905907	0.993664	0.992499	0.997435	0.990156	0.993664	0.993664	0.991967	0.993664	0.991967	0.997601	1	1	1	0.997636	18
		NC_002946	1803	0.994916	0.999119	0.999119	0.953734	0.999119	0.999119	0.999119	0.999119	0.999119	0.999119	0.999119	0.999119	0.999119	0.94646	1	0.939782	0.939782	0.99807	18
		NC_002946	1804	0.956928	0.957217	0.963446	0.95591	0.95591	0.96226	0.96084	0.96487	0.95591	0.943858	0.979416	0.979416	0.979416	0.960848	1	1	1	0.993875	18
		NC_002946	1805	0.933832	0.919069	0.925093	0.964629	0.928882	0.998612	0.925093	0.998612	0.928882	0.90515	1	1	0.998612	0.998612	1	1	0.964629	1	18
		NC_002946	1860	0.949115	0.953619	0.948636	0.935554	0.951294	0.949115	0.945812	0.933668	0.956949	0.935554	0.920219	0.925003	0.925003	0.919141	1	0.948722	0.972891	0.997591	18
		NC_002946	1913	0.645824	0.671223	0.687764	0.723346	0.750775	0.709834	0.709834	0.671968	0.750775	0.759883	0.697526	0.668113	0.700738	0.694002	1	0.999183	0.999183	0.913206	4
		NC_002946	1951	0.989597	0.989597	0.973317	0.990794	0.971413	0.982948	0.973317	0.981074	0.971413	0.981353	0.990232	0.984574	0.973317	0.976334	1	0.851058	0.851058	0.987886	16
		NC_002946	1968	0.931801	0.931801	0.952425	0.952425	0.952425	0.952425	0.952425	0.952425	0.952425	0.952425	0.952425	0.934535	0.952425	0.952425	1	0.975858	1	0.727299	17
		NC_002946	1989	0.985507	0.985131	0.985507	0.985131	0.991964	0.985131	0.945199	0.985131	0.991964	0.985131	0.985131	0.985131	0.832376	0.917154	1	0.987672	0.952091	0.869329	16
	gonorrhoeae	NC_011035	18	0.519171	0.519171	0.476252	0.541197	0.519171	0.519171	0.476252	0.488604	0.519171	0.540087	0.476719	0.567384	0.567384	0.430717	0.409486	1	0.474804	0.412542	1
		NC_011035	20	0.472075	0.47439	0.493763	0.46967	0.469357	0.487213	0.439045	0.448373	0.469357	0.499963	0.463983	0.550062	0.458607	0.470054	0.489032	1	0.517042	0.502261	1
		NC_011035	47	0.395106	0.395106	0.466132	0.471072	0.399224	0.423958	0.466132	0.451578	0.399224	0.399224	0.471072	0.42726	0.46345	0.42726	0.373916	1	0.405615	0.345329	1
		NC_011035	93	0.354956	0.354956	0.556198	0.437001	0.34776	0.344671	0.358049	0.383923	0.34776	0.616368	0.357554	0.587666	0.382241	0.383923	0.459959	1	0.556468	0.360892	1
		NC_011035	271	0.503671	0.491334	0.587582	0.629963	0.663746	0.714501	0.714501	0.629963	0.663746	0.608083	0.640165	0.674451	0.57112	0.674451	0.575049	1	0.526181	0.581466	1
		NC_011035	301	0.721205	0.721205	0.749788	0.755284	0.721205	0.741135	0.754162	0.700567	0.721205	0.756226	0.724499	0.755284	0.729826	0.748107	0.739822	1	0.695753	0.713006	1
		NC_011035	360	0.821772	0.821772	0.751303	0.779243	0.753794	0.749354	0.749354	0.823969	0.753794	0.749354	0.761024	0.823429	0.823429	0.715635	0.758735	1	0.784672	0.780152	1
		NC_011035	377	0.947676	0.947676	0.947676	0.947676	0.956922	0.881091	0.947676	0.881091	0.881091	0.956922	0.80075	0.767216	0.947676	0.881091	1	1	1	0.896777	11
		NC_011035	450	0.917602	0.917602	0.917602	0.884829	0.895713	0.900251	0.900251	0.900251	0.917602	0.884829	0.917602	0.904866	0.917602	0.887591	0.986435	1	1	0.913641	14
		NC_011035	569	0.898637	0.900048	0.900048	0.898637	0.896805	0.898637	0.905278	0.896805	0.896805	0.885524	0.869283	0.895559	0.900048	0.900048	0.843292	1	0.817303	0.905278	7
		NC_011035	639	0.841316	0.841316	0.8499	0.853496	0.874251	0.855679	0.853496	0.851733	0.874251	0.874251	0.865723	0.844172	0.8499	0.826706	1	1	1	0.833809	3
		NC_011035	647	0.659394	0.649229	0.626558	0.631965	0.631965	0.597877	0.622149	0.631965	0.626558	0.610278	0.626558	0.622877	0.639766	0.599957	1	1	1	0.53898	3
		NC_011035	664	0.953222	0.925242	0.952616	0.925591	0.925458	0.953222	0.953222	0.925242	0.925458	0.925591	0.922418	0.935783	0.952616	0.925242	0.996914	1	1	0.922605	18
		NC_011035	690	0.354956	0.354956	0.556198	0.437001	0.34776	0.344671	0.358049	0.383923	0.34776	0.616368	0.357554	0.587666	0.382241	0.383923	0.459959	1	0.556468	0.360892	1
		NC_011035	697	0.537339	0.537339	0.540357	0.609173	0.551598	0.540357	0.540357	0.507206	0.551598	0.553136	0.583327	0.538657	0.540357	0.536191	0.507825	1	0.512547	0.508859	1
		NC_011035	702	0.399827	0.399827	0.378837	0.490605	0.380726	0.40735	0.388097	0.399827	0.399827	0.407228	0.42143	0.337217	0.407228	0.399827	0.322052	1	0.363571	0.476427	1
		NC_011035	708	0.890799	0.890799	0.909794	0.849787	0.910995	0.890799	0.890799	0.878651	0.910995	0.849787	0.86386	0.88804	0.890799	0.845325	0.853849	1	0.853327	0.88961	4
		NC_011035	709	0.69632	0.694652	0.749891	0.713212	0.950854	0.950854	0.950854	0.743728	0.743728	0.719436	0.713212	0.713386	0.747101	0.750804	0.716385	1	0.744793	0.728154	4
		NC_011035	739	0.581536	0.57839	0.643773	0.646423	0.606154	0.575713	0.606154	0.585318	0.606154	0.709338	0.623083	0.723573	0.628088	0.709338	0.571586	1	0.567628	0.582832	1
		NC_011035	844	0.433904	0.427238	0.499424	0.449677	0.456924	0.459216	0.484461	0.486104	0.481222	0.559672	0.449677	0.525895	0.474532	0.423331	0.515179	1	0.594509	0.507511	1
		NC_011035	940	0.95258	0.952346	0.949293	0.948394	0.953834	0.948036	0.949293	0.948036	0.953834	0.952514	0.948394	0.950824	0.950221	0.955894	0.658235	1	1	0.68636	16
		NC_011035	1031	0.846324	0.86068	0.817909	0.862839	0.862757	0.859504	0.817909	0.846324	0.862757	0.862757	0.849963	0.846324	0.862757	0.86068	0.875135	1	0.86956	0.83886	1
		NC_011035	1036	0.690659	0.690659	0.690659	0.690659	0.68229	0.690659	0.690659	0.690659	0.68229	0.68229	0.690659	0.688822	0.690659	0.68229	0.672103	1	0.67059	0.590757	1
		NC_011035	1039	0.617319	0.595716	0.654698	0.615729	0.628773	0.621401	0.618071	0.61628	0.628773	0.654698	0.634417	0.660139	0.637254	0.596023	0.616303	1	0.609462	0.664288	1
		NC_011035	1041	0.691677	0.691677	0.698478	0.691677	0.696598	0.697466	0.697466	0.691677	0.691677	0.691677	0.691677	0.67305	0.691677	0.697466	0.685373	1	0.687896	0.688592	1
		NC_011035	1051	0.386658	0.386658	0.370902	0.386658	0.378602	0.370902	0.370902	0.386658	0.378602	0.369349	0.386658	0.330544	0.386658	0.378602	0.375279	1	0.396143	0.34252	1
		NC_011035	1054	0.378056	0.329565	0.321279	0.378056	0.378056	0.329565	0.320326	0.329565	0.378056	0.378056	0.329565	0.329565	0.329565	0.329565	0.337062	1	0.332303	0.339613	1
		NC_011035	1056	0.609221	0.602432	0.64122	0.609221	0.629675	0.628121	0.64122	0.659701	0.621707	0.64122	0.64122	0.609221	0.656593	0.537959	0.595227	1	0.642993	0.702994	1
		NC_011035	1061	0.842251	0.832471	0.792002	0.803463	0.803463	0.792002	0.804631	0.835425	0.76747	0.827096	0.827096	0.817662	0.835425	0.75137	0.763183	1	0.803463	0.81346	1
		NC_011035	1063	0.62387	0.659145	0.653992	0.591079	0.648578	0.637545	0.64003	0.647373	0.648578	0.648578	0.667754	0.724469	0.687205	0.590572	0.619918	1	0.644505	0.65137	1
		NC_011035	1064	0.545718	0.602109	0.510141	0.556209	0.538934	0.510141	0.506218	0.546371	0.538934	0.601523	0.601523	0.548597	0.546371	0.517429	0.539041	1	0.584219	0.574044	1
		NC_011035	1065	0.65413	0.65413	0.662165	0.653972	0.650661	0.634318	0.674062	0.655617	0.650661	0.712197	0.718418	0.632844	0.719131	0.703861	0.690984	1	0.702727	0.71617	1
		NC_011035	1084	0.544648	0.45565	0.406633	0.544648	0.544648	0.610798	0.514323	0.413757	0.544648	0.544648	0.533133	0.568134	0.412384	0.427126	0.401194	1	0.461391	0.430966	1
		NC_011035	1087	0.8095	0.797922	0.846493	0.853669	0.767038	0.846493	0.846493	0.790943	0.803622	0.790984	0.759112	0.853669	0.803622	0.810576	0.791428	1	0.788193	0.797353	1
		NC_011035	1150	0.512688	0.5139	0.477259	0.522965	0.568784	0.568784	0.59288	0.522965	0.568784	0.60204	0.52294	0.493657	0.536825	0.609071	0.528863	1	0.658186	0.454966	1
		NC_011035	1259	0.569905	0.512435	0.465088	0.490317	0.48843	0.490317	0.490317	0.490317	0.539961	0.498761	0.539961	0.500169	0.474096	0.549176	0.509251	1	0.716369	0.44432	1
		NC_011035	1269	0.937652	0.934384	0.809551	0.812862	0.818705	0.818705	0.807254	0.952488	0.818705	0.820464	0.795676	0.796591	0.814299	0.971132	0.991934	1	0.996848	0.96649	8
		NC_011035	1292	0.38224	0.38224	0.379585	0.406689	0.379585	0.379585	0.379585	0.379585	0.379585	0.379585	0.379585	0.458106	0.406689	0.415645	1	1	0.338427	0.312589	2
		NC_011035	1346	0.860687	0.866121	0.865259	0.865259	0.867404	0.865259	0.865259	0.865259	0.867404	0.858784	0.865259	0.865259	0.867404	0.845973	0.832852	1	0.864335	0.871521	1
		NC_011035	1360	0.684274	0.684274	0.70058	0.670207	0.688999	0.70058	0.685199	0.685199	0.713641	0.688999	0.681474	0.70058	0.714821	0.65153	0.802545	1	0.677921	0.715802	1
		NC_011035	1373	0.39693	0.408894	0.374277	0.374734	0.377677	0.358632	0.363989	0.378418	0.363903	0.363989	0.358632	0.363989	0.370243	0.39693	0.352166	1	0.374151	0.562724	1
		NC_011035	1468	0.841316	0.841316	0.8499	0.853496	0.874251	0.855679	0.853496	0.851733	0.874251	0.874251	0.865723	0.844172	0.8499	0.826706	1	1	1	0.833809	3
		NC_011035	1619	0.969967	0.961983	0.968172	0.960335	0.93568	0.945042	0.968172	0.948599	0.93568	0.947617	0.968172	0.961983	0.948599	0.944744	0.966665	1	0.905315	0.967081	18
		NC_011035	1622	0.870465	0.870465	0.807172	0.870465	0.798665	0.879518	0.830959	0.807565	0.798665	0.817408	0.878903	0.870465	0.870465	0.822601	0.83251	1	0.89452	0.875915	1
		NC_011035	1624	0.690453	0.655591	0.691416	0.713494	0.72296	0.687241	0.711141	0.692247	0.687241	0.725157	0.666907	0.734836	0.706765	0.663995	0.678399	1	0.671332	0.674091	1
		NC_011035	1627	0.871437	0.870861	0.877001	0.93466	0.933214	0.914518	0.880255	0.896513	0.933214	0.884269	0.910142	0.870861	0.91245	0.876576	0.968977	1	1	0.923621	10
		NC_011035	1632	0.817079	0.972256	0.855577	0.836016	0.809637	0.941726	0.814629	0.85157	0.809637	0.809637	0.987621	0.957439	0.957439	0.957439	0.984531	1	0.987621	0.83789	9
		NC_011035	1633	0.772402	0.741785	0.772402	0.772402	0.772402	0.774371	0.772402	0.773523	0.772402	0.741785	0.772402	0.773963	0.773523	0.780196	0.776371	1	0.773562	0.751501	1
		NC_011035	1685	0.917951	0.916476	0.916476	0.919745	0.913472	0.935509	0.924407	0.91683	0.918302	0.90604	0.913472	0.91683	0.91683	0.91683	0.930611	1	0.895122	0.91881	17
		NC_011035	1687	0.632031	0.72	0.638233	0.632031	0.632031	0.638233	0.638233	0.632031	0.632031	0.632031	0.632031	0.620597	0.72	0.638233	0.645204	1	0.62474	0.605614	1
		NC_011035	1695	0.870964	0.876934	0.904609	0.897669	0.897669	0.904609	0.904609	0.897669	0.897669	0.897669	0.903773	0.877037	0.897669	0.876934	0.998692	1	0.999408	0.87665	7
		NC_011035	1767	0.569303	0.614128	0.638884	0.600006	0.614128	0.616738	0.638884	0.608191	0.614128	0.608191	0.641351	0.758698	0.566704	0.74832	0.605214	1	0.939391	0.621636	2
		NC_011035	1773	0.54891	0.56034	0.704311	0.612312	0.542056	0.548608	0.704311	0.62803	0.542056	0.563739	0.609056	0.56034	0.541735	0.748657	0.720877	1	0.657236	0.474627	1
		NC_011035	1778	0.48722	0.48722	0.659408	0.709061	0.443339	0.458598	0.455883	0.455883	0.448932	0.49535	0.447629	0.484434	0.451414	0.484434	0.499208	1	0.415624	0.525627	1
		NC_011035	1856	0.466659	0.505933	0.545981	0.545981	0.545981	0.545981	0.545981	0.527466	0.545981	0.569407	0.49002	0.505029	0.447116	0.428569	0.469663	1	0.498962	0.470411	1
		NC_011035	1890	0.871437	0.870861	0.877001	0.93466	0.933214	0.914518	0.880255	0.896513	0.933214	0.884269	0.910142	0.870861	0.91245	0.876576	0.968977	1	1	0.923621	10
		NC_011035	1893	0.690453	0.655591	0.691416	0.713494	0.72296	0.687241	0.711141	0.692247	0.687241	0.725157	0.666907	0.734836	0.706765	0.663995	0.678399	1	0.671332	0.674091	1
		NC_011035	1914	0.629829	0.544764	0.531677	0.535188	0.531677	0.546429	0.546429	0.534108	0.531677	0.534108	0.656512	0.656512	0.663007	0.685671	0.540791	1	0.458324	0.618714	1
		NC_011035	1922	0.841316	0.841316	0.8499	0.853496	0.874251	0.855679	0.853496	0.851733	0.874251	0.874251	0.865723	0.844172	0.8499	0.826706	1	1	1	0.833809	3
		NC_011035	1962	0.660098	0.660098	0.706067	0.687964	0.687964	0.687964	0.687964	0.660098	0.726793	0.660098	0.660098	0.658798	0.706067	0.660098	0.618845	1	0.615348	0.549496	1
		NC_011035	1963	0.453669	0.457374	0.473359	0.447659	0.454754	0.439956	0.441947	0.450049	0.435911	0.446443	0.437642	0.479484	0.435853	0.455888	1	1	0.477744	0.421877	2
		NC_011035	1985	0.879129	0.879129	0.902016	0.902016	0.902016	0.902016	0.902016	0.902016	0.902016	0.883486	0.902016	0.902016	0.902016	0.883486	0.879511	1	0.8859	0.875116	11
		NC_011035	1996	0.699687	0.699687	0.693388	0.777972	0.670659	0.699831	0.777972	0.759695	0.670659	0.682682	0.705801	0.699687	0.699687	0.673513	1	1	1	0.701689	3
		NC_011035	2088	0.671788	0.637791	0.720561	0.678972	0.690211	0.739377	0.723984	0.834998	0.723098	0.748142	0.705541	0.747843	0.724403	0.686415	0.716326	1	0.718765	0.692589	1
		NC_011035	2137	0.746984	0.691241	0.705059	0.746984	0.736171	0.705059	0.705059	0.746984	0.736171	0.705059	0.749821	0.705151	0.736171	0.733748	0.691727	1	0.723646	0.717099	1
		NC_011035	2139	0.526318	0.526318	0.600298	0.609891	0.605186	0.529721	0.546075	0.602254	0.605186	0.605186	0.609891	0.516434	0.525079	0.654638	0.552407	1	0.599246	0.558236	1
		NC_011035	2312	0.668724	0.668724	0.628968	0.668724	0.628968	0.702812	0.628968	0.628968	0.566935	0.630446	0.668724	0.65297	0.637416	0.628968	1	1	0.975068	0.583819	3
		NC_011035	2319	0.47344	0.4598	0.468694	0.477682	0.462749	0.464802	0.467443	0.460038	0.468424	0.474482	0.467755	0.582869	0.475621	0.582869	0.4939	1	0.501943	0.504611	1
		NC_011035	2364	0.582056	0.575237	0.626721	0.582056	0.596477	0.575529	0.585552	0.580455	0.632286	0.650869	0.589682	0.612881	0.619909	0.580063	0.576274	1	0.628903	0.580439	1
		NC_011035	2396	0.506121	0.46984	0.485331	0.483983	0.453582	0.483983	0.462663	0.415794	0.453582	0.465817	0.460341	0.421115	0.44491	0.425133	0.452618	1	0.467601	0.493821	1
		NC_011035	2398	0.588911	0.588911	0.512597	0.519638	0.517781	0.525827	0.512499	0.564673	0.517781	0.524514	0.522418	0.517781	0.611318	0.501228	0.596825	1	0.596825	0.517633	1
		NC_011035	2421	0.767399	0.767399	0.747821	0.774206	0.778808	0.747821	0.747821	0.788094	0.778808	0.773956	0.777485	0.782933	0.776553	0.773614	0.814896	1	0.809504	0.700624	1
		NC_011035	2422	0.760388	0.760388	0.711994	0.764148	0.764148	0.764148	0.765873	0.764148	0.764148	0.764148	0.764148	0.754526	0.764148	0.717312	0.90557	1	0.725024	0.754519	2
		NC_011035	2434	0.739397	0.710862	0.717197	0.717197	0.717197	0.725161	0.718721	0.739397	0.717197	0.691504	0.717197	0.704452	0.735882	0.708528	0.795879	1	0.795879	0.652315	1
		NC_011035	2459	0.781138	0.75405	0.781138	0.754018	0.776229	0.776229	0.776229	0.776229	0.761193	0.739369	0.747406	0.747406	0.758009	0.757969	0.734652	1	0.754018	0.753588	1
		NC_011035	2553	0.642994	0.668656	0.684253	0.71896	0.740471	0.705561	0.705561	0.668656	0.740471	0.749887	0.693922	0.665589	0.69456	0.692116	0.999183	1	1	0.914141	4
		NC_011035	2607	0.426577	0.426577	0.531044	0.478384	0.416147	0.461175	0.439356	0.416147	0.527436	0.531044	0.443422	0.531044	0.465871	0.566396	0.523788	1	0.47696	0.527392	1
		NC_011035	2626	0.923201	0.923201	0.934331	0.934331	0.934331	0.934331	0.934331	0.934331	0.934331	0.934331	0.934331	0.924488	0.934331	0.934331	0.975858	1	0.975858	0.716919	17
	gonorrhoeae	NC_017511	30	0.978119	0.978119	0.887253	0.978119	0.885137	0.978119	0.890995	0.90997	0.885137	0.885137	0.978119	0.978119	0.90997	0.884006	0.875153	0.991692	1	0.885405	10
		NC_017511	34	0.831979	0.831979	0.841722	0.863594	0.713405	0.863594	0.841722	0.713405	0.713405	0.713405	0.704362	0.841	0.863594	0.831979	0.88883	0.817313	1	0.854451	1
		NC_017511	98	0.64613	0.760361	0.972343	0.646932	0.960941	0.707974	0.972343	0.968468	0.960941	0.960941	0.96233	0.774326	0.760361	0.791308	0.982173	0.993206	1	0.666148	10
		NC_017511	132	0.985625	0.985625	0.989897	0.989897	0.992291	0.992291	0.992291	0.933918	0.992291	0.939906	0.990262	0.989897	0.992291	0.93745	0.995732	1	1	0.934955	18
		NC_017511	134	0.946151	0.946151	0.951029	0.951029	0.944162	0.90728	0.944162	0.946151	0.944162	0.948911	0.938107	0.946151	0.953817	0.911449	0.950185	1	1	0.896401	17
		NC_017511	136	0.951095	0.951095	0.951095	0.951095	0.951095	0.946063	0.914654	0.935824	0.951095	0.691157	0.951095	0.935824	0.896334	0.687121	1	1	1	0.631186	14
		NC_017511	159	0.740443	0.740443	0.699009	0.706379	0.642652	0.671405	0.671405	0.685248	0.643873	0.699009	0.673117	0.847049	0.642652	0.776275	0.813264	1	1	0.663717	2
		NC_017511	161	0.518922	0.518922	0.711329	0.546817	0.546817	0.546817	0.546817	0.497275	0.546817	0.814538	0.548683	0.816252	0.459918	0.668598	0.799451	1	1	0.458603	2
		NC_017511	166	0.866029	0.866029	0.879286	0.877351	0.877039	0.879286	0.879286	0.876926	0.877039	0.879286	0.845297	0.845208	0.86142	0.838385	0.901491	0.86753	1	0.879753	2
		NC_017511	184	0.870568	0.870568	0.863638	0.860308	0.861954	0.8456	0.863638	0.86364	0.861954	0.863758	0.893854	0.86364	0.866134	0.874327	0.860819	1	1	0.855649	2
		NC_017511	225	0.525036	0.525036	0.525036	0.525036	0.5325	0.525036	0.525036	0.525036	0.5325	0.5325	0.525036	0.544493	0.525036	0.5325	0.534497	0.550451	1	0.5241	1
		NC_017511	239	0.70368	0.644631	0.68704	0.68704	0.723737	0.709193	0.667936	0.684279	0.702027	0.704442	0.743054	0.695486	0.684279	0.684279	0.695486	0.695486	1	0.722637	1
		NC_017511	240	0.938061	0.938061	0.938061	0.938061	0.952291	0.941979	0.936311	0.938061	0.952291	0.938061	0.936716	0.984367	0.941979	0.985691	0.979404	0.997895	1	0.934342	18
		NC_017511	258	0.853053	0.830425	0.947764	1	1	0.947764	0.996547	0.996547	0.947063	0.947764	0.947764	0.879419	0.853053	0.856409	0.947063	0.824402	1	0.947863	12
		NC_017511	259	0.945804	0.938533	0.922468	0.918908	0.922468	0.922468	0.922468	0.982208	0.922468	0.938846	0.99213	0.926337	0.924651	0.984769	0.998396	0.907991	1	0.929578	18
		NC_017511	260	0.786164	0.786164	0.805568	0.838968	0.848061	0.778249	0.884877	0.766238	0.784692	0.800242	0.74795	0.815263	0.771108	0.823831	0.831073	0.758421	1	0.768907	1
		NC_017511	277	0.947676	0.947676	0.947676	0.947676	0.956922	0.881091	0.947676	0.881091	0.881091	0.956922	0.80075	0.767216	0.947676	0.881091	1	1	1	0.896777	11
		NC_017511	285	0.474802	0.465886	0.437665	0.452684	0.452684	0.449335	0.501898	0.451721	0.449335	0.442339	0.445113	0.432568	0.464436	0.45151	0.503832	1	1	0.459695	2
		NC_017511	330	0.917602	0.917602	0.917602	0.884829	0.895713	0.900251	0.900251	0.900251	0.917602	0.884829	0.917602	0.904866	0.917602	0.887591	0.986435	1	1	0.913641	14
		NC_017511	331	0.889151	0.889151	0.891843	0.891858	0.901798	0.891699	0.891843	0.878748	0.901798	0.890775	0.885676	0.891699	0.88608	0.875619	0.999166	0.999166	1	0.910902	6
		NC_017511	390	0.958326	0.949373	0.894815	0.944741	0.926525	0.887524	0.894815	0.953878	0.920857	0.940912	0.951052	0.988464	0.916267	0.88181	0.999831	0.999571	1	0.953785	14
		NC_017511	391	0.94342	0.945835	0.946191	0.94743	0.94743	0.946191	0.944473	0.945835	0.94743	0.946191	0.94743	0.94367	0.949544	0.921944	1	0.999589	1	0.940988	18
		NC_017511	434	0.918797	0.91732	0.931594	0.906348	0.91732	0.91732	0.931594	0.911218	0.91732	0.91732	0.925456	0.930283	0.951055	0.948314	0.921896	0.90806	1	0.929392	18
		NC_017511	459	0.946452	0.946452	0.723627	0.717027	0.723627	0.954218	0.969284	0.949646	0.723785	0.717027	0.717027	0.708212	0.961112	0.96215	0.964259	0.964259	1	0.938672	11
		NC_017511	460	0.982814	0.982814	0.884441	0.858153	0.883928	0.877739	0.982814	0.905705	0.883928	0.884441	0.982814	0.877739	0.883928	0.91404	0.881667	0.98957	1	0.895853	8
		NC_017511	487	0.851123	0.838867	0.846391	0.845328	0.847889	0.857848	0.841872	0.857428	0.847889	0.800276	0.806426	0.849076	0.844432	0.839771	0.917815	0.909356	1	0.796019	3
		NC_017511	496	0.841316	0.841316	0.8499	0.853496	0.874251	0.855679	0.853496	0.851733	0.874251	0.874251	0.865723	0.844172	0.8499	0.826706	1	1	1	0.833809	3
		NC_017511	504	0.659394	0.649229	0.626558	0.631965	0.631965	0.597877	0.622149	0.631965	0.626558	0.610278	0.626558	0.622877	0.639766	0.599957	1	1	1	0.53898	3
		NC_017511	516	0.953222	0.925242	0.952616	0.925591	0.925458	0.953222	0.953222	0.925242	0.925458	0.925591	0.922418	0.935783	0.952616	0.925242	0.996914	1	1	0.922605	18
		NC_017511	534	0.881454	0.881454	0.866707	0.854848	0.85932	0.85772	0.859132	0.865219	0.85932	0.859132	0.854848	0.865379	0.866924	0.859132	0.889871	1	1	0.873677	2
		NC_017511	545	0.945703	0.947307	0.993595	0.996415	0.993595	0.996483	0.993595	0.946404	0.993595	0.933223	0.996415	0.996415	0.993595	0.946925	1	1	1	0.984622	18
		NC_017511	546	0.75399	0.75399	0.74713	0.855512	0.893804	0.802646	0.893804	0.804115	0.814245	0.814245	0.804115	0.816071	0.804115	0.752752	0.865023	0.882629	1	0.728183	1
		NC_017511	547	1	1	1	0.90362	0.916274	0.937705	0.920832	0.926049	1	0.920832	1	0.913007	1	0.922901	1	0.917602	1	0.942859	18
		NC_017511	548	0.747338	0.74414	0.747338	0.759599	0.759599	0.650658	0.630223	0.759599	0.747338	0.629723	0.747338	0.74414	0.747338	0.640501	0.620912	0.669528	1	0.654912	1
		NC_017511	550	0.535765	0.535765	0.510123	0.528546	0.547195	0.55594	0.543076	0.543076	0.547195	0.530152	0.578752	0.567736	0.543076	0.567736	0.659161	0.560281	1	0.544939	1
		NC_017511	555	0.982681	0.982681	0.982681	0.96452	0.994815	0.95321	0.983768	0.975774	0.994815	0.961578	0.961578	0.961578	0.994815	0.961578	0.928835	1	1	0.987298	18
		NC_017511	556	0.756332	0.769805	0.786352	0.874083	0.920039	0.786814	0.924526	0.920039	0.920039	0.919889	0.781303	0.924526	0.778777	0.811799	0.801716	0.801716	1	0.779243	7
		NC_017511	609	0.935387	0.938628	0.921456	0.915141	0.921456	0.921456	0.922294	0.924891	0.921456	0.931423	0.924869	0.921456	0.933679	0.915303	0.989468	0.947029	1	0.927741	18
		NC_017511	610	0.839004	0.831913	0.833073	0.835468	0.839004	0.854511	0.839004	0.849153	0.839004	0.831913	0.857697	0.839004	0.849153	0.84104	0.997739	1	1	0.802388	3
		NC_017511	640	0.802217	0.7542	0.780463	0.784817	0.801311	0.760252	0.734468	0.748559	0.801311	0.8743	0.806444	0.802217	0.763227	0.806444	0.753903	1	1	0.787609	2
		NC_017511	697	0.767484	0.767484	0.764505	0.706622	0.71629	0.698658	0.71629	0.736388	0.71629	0.688794	0.706622	0.755107	0.736388	0.670483	0.732865	1	1	0.785708	2
		NC_017511	731	0.550581	0.505484	0.534825	0.559088	0.835332	0.835332	0.835332	0.827537	0.835332	0.548465	0.520377	0.580023	0.526884	0.556272	0.700104	1	1	0.547909	2
		NC_017511	748	0.784998	0.789352	0.846663	0.78442	0.78442	0.803884	0.78442	0.78442	0.78442	0.789352	0.78442	0.80821	0.78442	0.802972	0.992226	1	1	0.724382	3
		NC_017511	749	0.95258	0.952346	0.949293	0.948394	0.953834	0.948036	0.949293	0.948036	0.953834	0.952514	0.948394	0.950824	0.950221	0.955894	0.658235	1	1	0.68636	16
		NC_017511	750	0.477487	0.452488	0.509392	0.462461	0.462461	0.462461	0.470496	0.462461	0.462461	0.438552	0.462461	0.462461	0.462461	0.430185	0.40654	0.802086	1	0.403407	1
		NC_017511	768	0.478613	0.463091	0.569355	0.521149	0.468026	0.48293	0.490415	0.486602	0.468026	0.594613	0.466367	0.671456	0.492276	0.482838	0.541325	0.932119	1	0.500406	2
		NC_017511	790	0.846095	0.813615	0.83727	0.811984	0.81509	0.79394	0.799461	0.811992	0.846095	0.84011	0.811628	0.837741	0.812833	0.79394	0.827553	0.995478	1	0.788144	2
		NC_017511	863	0.95467	0.95467	0.981552	0.95467	0.955096	0.981552	0.981552	0.95467	0.955096	0.981552	0.957666	0.952809	0.95467	0.95467	1	1	1	0.963733	18
		NC_017511	882	0.509795	0.550221	0.542422	0.509795	0.509795	0.509795	0.542422	0.509795	0.509795	0.529844	0.492522	0.561709	0.550221	0.371754	0.411614	0.87671	1	0.512718	1
		NC_017511	896	0.891199	0.891199	0.898154	0.885493	0.877982	0.878624	0.87959	0.891199	0.87624	0.87624	0.878843	0.87624	0.900218	0.889897	0.884944	0.853422	1	0.895755	2
		NC_017511	908	0.956405	0.956405	0.953643	0.925451	0.938359	0.953643	0.953643	0.95072	0.938359	0.930995	0.951196	0.951196	0.951196	0.925345	0.9999	1	1	0.973068	18
		NC_017511	909	0.943587	0.939927	0.941328	0.929824	0.929824	0.931038	0.941328	0.929359	0.929824	0.931038	0.929824	0.945111	0.932347	0.91797	1	1	1	0.928823	18
		NC_017511	928	0.861279	0.861279	0.945749	0.846654	0.845492	0.843221	0.819338	0.861279	0.845492	0.916207	0.840497	0.916207	0.835222	0.905826	0.967266	0.97657	1	0.828225	7
		NC_017511	972	0.93817	0.935756	0.814906	0.824281	0.826466	0.826466	0.814005	0.953382	0.826466	0.826818	0.797954	0.804773	0.819582	0.968391	0.983209	0.996848	1	0.969039	8
		NC_017511	981	0.94233	0.936848	0.938769	0.935036	0.935036	0.935837	0.933399	0.92033	0.935036	0.908154	0.935036	0.936277	0.93406	0.90349	0.984617	0.984491	1	0.931877	18
		NC_017511	1012	0.634819	0.634819	0.644609	0.638873	0.644609	0.644609	0.630698	0.633183	0.644609	0.629348	0.630698	0.623331	0.644609	0.61717	0.616913	1	1	0.69777	2
		NC_017511	1075	0.948343	0.948343	0.95601	0.955286	0.95373	0.951844	0.95601	0.945445	0.95373	0.95601	0.955286	0.947827	0.948071	0.955286	0.838208	0.998979	1	0.842616	16
		NC_017511	1138	0.841316	0.841316	0.8499	0.853496	0.874251	0.855679	0.853496	0.851733	0.874251	0.874251	0.865723	0.844172	0.8499	0.826706	1	1	1	0.833809	3
		NC_017511	1148	0.962129	0.962129	0.972529	0.966221	0.977523	0.977523	0.972529	0.966221	0.977523	0.977523	0.948729	0.963811	0.965758	0.889382	0.984714	0.848108	1	0.862847	15
		NC_017511	1151	0.948475	0.948475	0.948475	0.948475	0.948475	0.948475	0.948475	0.948475	0.948475	0.948475	0.948475	0.948475	0.948475	0.948475	1	1	1	0.568056	17
		NC_017511	1184	0.882193	0.875461	0.886105	0.869381	0.869381	0.869381	0.878405	0.869381	0.869381	0.87772	0.875014	0.883663	0.869381	0.875014	0.885536	1	1	0.90333	3
		NC_017511	1249	0.959087	0.985252	0.93756	0.975502	0.97734	0.983819	0.93756	0.959087	0.97734	0.97734	0.952536	0.959087	0.97734	0.985252	0.995714	0.990306	1	0.903172	18
		NC_017511	1255	0.677957	0.928404	0.678349	0.675619	0.717928	0.680961	0.678349	0.659132	0.717928	0.928404	0.731033	0.974034	0.928404	0.928404	1	1	1	0.891475	8
		NC_017511	1266	0.97468	0.919797	0.984045	0.941136	0.98529	0.976863	0.984045	0.913453	0.98529	0.98529	0.991268	0.958805	0.914383	0.917179	0.995604	0.991528	1	0.981186	18
		NC_017511	1268	0.974061	0.974061	0.827335	0.974061	0.812904	0.986526	0.815671	0.812904	0.812904	0.812904	0.981233	0.974061	0.974061	0.833626	0.804683	0.89452	1	0.993273	9
		NC_017511	1270	0.787798	0.776582	0.760702	0.828247	0.810639	0.812231	0.760702	0.774741	0.810639	0.761515	0.828247	0.776582	0.795001	0.755525	0.802913	0.853352	1	0.840986	1
		NC_017511	1271	0.916101	0.916101	0.776616	0.779926	0.916101	0.783573	0.776005	0.769052	0.916101	0.788908	0.956966	0.761849	1	0.778995	0.766369	1	1	0.912344	9
		NC_017511	1273	0.913402	0.983656	0.913094	0.905997	0.933044	0.900941	0.90237	0.891316	0.933044	0.911651	0.981061	0.980311	0.97447	0.91707	0.99382	0.89467	1	0.893176	15
		NC_017511	1274	0.801672	0.990394	0.846838	0.828341	0.798813	0.956864	0.807138	0.836225	0.798813	0.794852	1	0.972241	0.972241	0.972241	0.990509	0.987621	1	0.821869	9
		NC_017511	1275	0.83794	0.986537	0.850398	0.979833	0.984442	0.97087	0.850398	0.979969	0.984442	0.877393	0.990065	0.981155	0.97087	0.964661	0.988199	0.823337	1	0.972828	13
		NC_017511	1277	0.827139	0.832184	0.835986	0.845773	0.854224	1	0.858543	0.854224	0.854224	0.850076	0.940605	0.852378	0.845773	0.835964	1	1	1	0.85892	5
		NC_017511	1316	0.924581	0.924581	0.937174	0.938767	0.938767	0.924468	0.937174	0.92637	0.938767	0.938767	0.9232	0.938767	0.925299	0.937174	1	1	1	0.92637	18
		NC_017511	1321	0.867203	0.873569	0.903023	0.896177	0.896177	0.903023	0.903023	0.896177	0.896177	0.896177	0.903424	0.876485	0.896177	0.873569	0.999184	0.999408	1	0.876006	7
		NC_017511	1329	0.719052	0.719052	0.674262	0.719052	0.674262	0.675365	0.69526	0.719052	0.65353	0.719052	0.719052	0.674262	0.743055	0.699643	0.948808	0.987645	1	0.709203	3
		NC_017511	1338	0.653515	0.657967	0.642658	0.635569	0.635569	0.642658	0.642658	0.646789	0.620515	0.620515	0.628981	0.633001	0.635569	0.618216	0.606815	1	1	0.616945	2
		NC_017511	1355	0.82537	0.82537	0.82537	0.82537	0.82537	0.82537	0.82537	0.82537	0.82537	0.82537	0.82537	0.825756	0.82537	0.82537	0.809769	1	1	0.820054	2
		NC_017511	1373	0.632495	0.683681	0.689938	0.651496	0.683681	0.661589	0.689938	0.689938	0.683681	0.689938	0.651496	0.753591	0.640795	0.712914	0.66679	0.988775	1	0.688922	2
		NC_017511	1376	0.4806	0.4806	0.471483	0.521758	0.4806	0.467053	0.449529	0.572677	0.4806	0.565195	0.455778	0.491931	0.540423	0.464828	0.807808	0.85273	1	0.58278	1
		NC_017511	1396	0.482119	0.482119	0.442451	0.459761	0.453762	0.453762	0.444172	0.495723	0.542726	0.491194	0.466852	0.475949	0.493411	0.514455	0.486913	0.726421	1	0.460498	1
		NC_017511	1402	0.660065	0.660065	0.639414	0.62857	0.632261	0.676691	0.639414	0.64614	0.632261	0.699048	0.661778	0.685469	0.628883	0.62857	0.834453	1	1	0.638934	2
		NC_017511	1444	0.802559	0.803302	0.787847	0.812519	0.804198	0.801839	0.787241	0.812519	0.804198	0.8105	0.802559	0.799993	0.802559	0.815349	0.988871	0.85248	1	0.831251	2
		NC_017511	1471	0.9772	0.947438	0.89454	0.921814	0.89454	0.89454	0.89454	0.949595	0.89454	0.89454	0.894591	0.9772	0.949595	0.890598	1	1	1	0.921707	10
		NC_017511	1473	0.939922	0.939616	0.947027	0.947027	0.939922	0.949311	0.942777	0.94393	0.939922	0.947027	0.947027	0.937373	0.946739	0.997196	1	1	1	0.948328	18
		NC_017511	1476	0.851547	0.851547	0.8379	0.837469	0.8508	0.857703	0.8379	0.857069	0.8508	0.8508	0.86515	0.853109	0.857069	0.868179	0.858998	0.858998	1	0.821858	1
		NC_017511	1478	0.871437	0.870861	0.877001	0.93466	0.933214	0.914518	0.880255	0.896513	0.933214	0.884269	0.910142	0.870861	0.91245	0.876576	0.968977	1	1	0.923621	10
		NC_017511	1480	0.899949	0.899949	0.896284	0.913438	0.913438	0.876791	0.917463	0.901402	0.889864	0.89853	0.888849	1	0.89467	0.900487	0.978914	1	1	0.892437	9
		NC_017511	1481	0.772532	0.893691	0.762799	0.893691	0.777384	0.802792	0.769069	0.777384	0.777384	0.832621	0.893691	0.815936	0.745172	0.74713	0.893691	1	1	0.799479	2
		NC_017511	1483	0.861171	0.97731	0.862249	0.985721	0.974641	0.842732	0.848669	0.975335	0.974641	0.981891	0.989661	0.975927	0.888388	0.939646	0.998325	1	1	0.85218	12
		NC_017511	1485	0.977894	0.927418	0.98161	0.98161	0.97773	0.97773	0.98161	0.98161	0.97773	0.98161	0.972523	0.981229	0.980941	0.921055	0.992353	1	1	0.969007	18
		NC_017511	1505	0.841316	0.841316	0.8499	0.853496	0.874251	0.855679	0.853496	0.851733	0.874251	0.874251	0.865723	0.844172	0.8499	0.826706	1	1	1	0.833809	3
		NC_017511	1529	0.962129	0.962129	0.972529	0.966221	0.977523	0.977523	0.972529	0.966221	0.977523	0.977523	0.948729	0.963811	0.965758	0.889382	0.984714	0.848108	1	0.862847	15
		NC_017511	1532	0.948475	0.948475	0.948475	0.948475	0.948475	0.948475	0.948475	0.948475	0.948475	0.948475	0.948475	0.948475	0.948475	0.948475	1	1	1	0.568056	17
		NC_017511	1536	0.914988	0.914988	0.872432	0.905331	0.868275	0.843707	0.872432	0.912075	0.868333	0.868333	0.905772	0.872202	0.905141	0.845795	0.851781	1	1	0.888916	8
[truncated: 175 more rows]
