# Supplementary material for: Where does Neisseria acquire foreign DNA from: an examination of the source of genomic and pathogenic islands and the evolution of the Neisseria genus
Source: BMC Evol Biol. 2013 Sep 4;13:184. doi: 10.1186/1471-2148-13-184 (PMC3848584; doi:10.1186/1471-2148-13-184)
Supplement: Additional file 13: Table S7 — Presents the BLASTn results for the 217 genes which appear to be unique to a single Neisseria strain. [file 1471-2148-13-184-S13.xlsx]

## Sheet: BLAST-results
Genome	Gene ID	Asc	Desc	Max Score	Total Score	Coverage	E-value	Function
NC_002946
	NGO1002
		CP003677.1	Pseudomonas stutzeri CCUG 29243, complete genome	114	114	0.98	2e-22	50S ribosomal protein, L34 putative phage associated protein
		CP001253.1	Shewanella baltica OS223 plasmid pS22301, complete sequence	95.1	95.1	0.99	2e-16
	NGO1419
		JN205800.1	Klebsiella pneumoniae strain KP3 plasmid pKP3-A, complete sequence	80.6	80.6	0.56	3e-12
		JQ418536.1	Pseudomonas syringae strain PT14 plasmid pPT14-32, complete sequence	60.8	60.8	0.55	3e-06
	NGO1720
		CP001068.1	Ralstonia pickettii 12J chromosome 1, complete sequence	50	50	0.51	0.006	anthranilate phosphoribosyltransferase, Indole-3-glycerol-phosphate synthase
		CP002417.1	Variovorax paradoxus EPS, complete genome	46.4	46.4	0.54	0.07	Indole-3-glycerol-phosphate synthase
		CP001220.1	Comamonas testosteroni CNB-2, complete genome	44.6	44.6	0.64	0.24	Indole-3-glycerol phosphate synthase, hypothetical protein
	NGO0355
		CP003481.1	Helicobacter cetorum MIT 99-5656, complete genome	194	456	0.81	2e-46	hypothetical protein
		CP003479.1	Helicobacter cetorum MIT 00-7128, complete genome	192	237	0.67	7e-46	hypothetical protein
		EU374214.1	Campylobacter coli strain GB50 heptosyltransferase I (waaC) gene, partial cds; lipid A biosynthesis acyltransferase (htrB), putative glycosyltransferases, putative CDP-glycerol:poly(glycerophosphate) glycerophosphotransferase, hypothetical protein, transposase-like protein, hypothetical protein, putative DNA methyltransferase, and putative glycerol-3-phosphate cytidyltransferase genes, complete c…	145	145	0.56	1e-31
		AP012344.1	Helicobacter cinaedi PAGU611 DNA, complete genome	127	127	0.54	3e-26	conserved hypothetical protein
	NGO0865
		CP002005.1	Moraxella catarrhalis RH4, complete genome	374	374	0.96	1e-100	ribonuclease P protein component, hypothetical protein
NC_003112
	NMB0046
		CP001099.1	Chlorobaculum parvum NCIB 8327, complete genome	55.4	2150	0.56	0.0002
		CU633749.1	Cupriavidus taiwanensis str. LMG19424 chromosome 1, complete genome	55.4	2729	0.52	0.0002	chromosomal replication initiator protein DnaA, DNA-bindi...
		CP000699.1	Sphingomonas wittichii RW1, complete genome	55.4	9280	0.66	0.0002	DNA polymerase III, alpha subunit, hypothetical protein, 4-diphosphocytidyl-2-C-methyl-D-erythritol kinase, 2-keto-4 pentenoate hydratase-like protein, thioesterase superfamily protein, 4-diphosphocytidyl-2-C-methyl-D-erythritol kinase
		CP000053.1	Rickettsia felis URRWXCal2, complete genome	51.8	4417	0.62	0.002	Excinuclease ABC, C subunit, N-terminal, Thioredoxin, unknown, ATP-dependent DNA helicase RecG, AmpG-related permease, Glycosyltransferase, NADH dehydrogenase I chain L,
		CP000108.1	Chlorobium chlorochromatii CaD3, complete genome	50	4265	0.54	0.007	Dihydropteroate synthase, hypothetical protein, UDP-N-acetylmuramate--L-alanine ligase, putative transcriptional regulator,
		CP003375.1	Rickettsia slovaca str. D-CWPP, complete genome	48.2	3508	0.5	0.025	N6-adenine-specific methylase, hypothetical protein, bifunctional N5-glutamine S-adenosyl-L-methionine-depende…, bifunctional penicillin-binding protein 1C,
		CP003342.1	Rickettsia rhipicephali str. 3-7-female6-CWPP, complete genome	48.2	2653	0.5	0.025	hypothetical protein, microcin C7 resistance protein, aminopeptidase P,
		CP002428.1	Rickettsia slovaca 13-B, complete genome	48.2	3508	0.5	0.025	N6-adenine-specific methylase, hypothetical protein, Methylase of polypeptide chain release factor, 5-aminolevulinic acid synthase, Methylase of polypeptide chain release factor, Bifunctional penicillin-binding protein 1C,
		CP002457.1	Shewanella putrefaciens 200, complete genome	48.2	695	0.55	0.025
		CP001227.1	Rickettsia peacockii str. Rustic, complete genome	48.2	3139	0.5	0.025	hypothetical protein, lipoprotein signal peptidase, bifunctional N5-glutamine S-adenosyl-L-methionine-depende…, putative monovalent cation/H+ antiporter subunit D,
		CP000683.1	Rickettsia massiliae MTU5, complete genome	48.2	2881	0.53	0.025	Plasmid maintenance system antidote protein, Lipoprotein signal peptidase, Cytosine deaminase, Bifunctional penicillin-binding protein 1C, 5-aminolevulinic acid synthase
		CP003319.1	Rickettsia massiliae str. AZT80, complete genome	46.4	2512	0.54	0.086	microcin C7 resistance protein, cytosine deaminase, hypothetical protein,
		CP002912.1	Rickettsia heilongjiangensis 054, complete genome	46.4	2503	0.52	0.086	hypothetical protein, putative monovalent cation/H+ antiporter subunit D, N6-adenine-specific methylase,
	NMB1848
		AL049760.26	Human DNA sequence from clone XX-PRYR7CC1 on chromosome 22 Contains the 5' end of the PHF21B gene for PHD finger protein 21B and a CpG island, complete sequence	57.2	499	0.76	5e-05
		HQ162718.1	Uncultured bacterium CcAb2 genomic sequence	53.6	103	0.82	0.0006
		XM_001527628.1	Lodderomyces elongisporus NRRL YB-4239 conserved hypothetical protein (LELG_00198) partial mRNA	53.6	569	0.71	0.0006
		NM_001017903.2	Danio rerio epiphycan (epyc), mRNA >gb|DQ224358.1| Danio rerio epiphycan (dspg3) mRNA, complete cds, alternatively spliced	44.6	265	0.59	0.3
		BX322608.21	Zebrafish DNA sequence from clone DKEYP-38G8 in linkage group 4 Contains the epyc gene for epiphycan, the dcn gene for decorin, the gene for a novel protein similar to vertebrate keratocan (KERA), the gene for a novel protein similar to vertebrate lumican (LUM), a novel protein and a CpG island, complete sequence	44.6	265	0.59	0.3
	NMB1398
		GU269205.1	Haemophilus haemolyticus strain 65P28H9 CuZn superoxide dismutase (sodC) gene, partial cds	807	807	0.89	0
		GU269224.1	Haemophilus influenzae strain P18-25 CuZn superoxide dismutase (sodC) gene, partial cds	792	792	0.89	0
		GU269225.1	Haemophilus influenzae strain P20-21 CuZn superoxide dismutase (sodC) gene, partial cds	789	789	0.89	0
		GU269223.1	Haemophilus influenzae strain P05-24 CuZn superoxide dismutase (sodC) gene, partial cds	789	789	0.89	0
		GU269218.1	Haemophilus influenzae strain M04-21 CuZn superoxide dismutase (sodC) gene, partial cds	789	789	0.89	0
		GU269215.1	Haemophilus influenzae strain C21-21 CuZn superoxide dismutase (sodC) gene, partial cds	789	789	0.89	0
		GU269214.1	Haemophilus influenzae strain C19-21 CuZn superoxide dismutase (sodC) gene, partial cds	789	789	0.89	0
		GU269209.1	Haemophilus influenzae strain 35322 CuZn superoxide dismutase (sodC) gene, partial cds	789	789	0.89	0
		GU269208.1	Haemophilus influenzae strain 32324 CuZn superoxide dismutase (sodC) gene, partial cds	789	789	0.89	0
		GU269207.1	Haemophilus influenzae strain 26327 CuZn superoxide dismutase (sodC) gene, partial cds	789	789	0.89	0
		GU269206.1	Haemophilus influenzae strain 26323 CuZn superoxide dismutase (sodC) gene, partial cds	789	789	0.89	0
		GU269227.1	Haemophilus influenzae strain Q04-22 CuZn superoxide dismutase (sodC) gene, partial cds	774	774	0.89	0
		GU269220.1	Haemophilus influenzae strain N09-21 CuZn superoxide dismutase (sodC) gene, partial cds	738	738	0.89	0
		GU269216.1	Haemophilus influenzae strain H08-25 CuZn superoxide dismutase (sodC) gene, partial cds	738	738	0.89	0
		GU269211.1	Haemophilus haemolyticus strain ATCC 33390 CuZn superoxide dismutase (sodC) gene, partial cds	735	735	0.89	0
		FQ312002.1	Haemophilus parainfluenzae T3T1 complete genome	610	610	1	1e-171
		M84012.1	Haemophilus influenzae copper-zinc superoxide dismutase (sodC) mRNA, complete cds	601	601	1	5e-169
		M84013.1	Haemophilus parainfluenzae copper-zinc superoxide dismutase (sodC) mRNA, complete cds	598	598	1	7e-168
		AF549211.1	Haemophilus influenzae strain 700222 DmsA (dmsA), partial cds, hypothetical protein, MerT (merT) and SodC (sodC) genes, complete cds; capsule locus, complete sequence; and SapA (sapA) gene, complete cds	565	565	1	4e-158
		GU269212.1	Haemophilus influenzae strain C09-23 CuZn superoxide dismutase (sodC) gene, partial cds	540	540	0.87	2e-150
		GU269226.1	Haemophilus influenzae strain P23-21 CuZn superoxide dismutase-like (sodC) gene, partial sequence	535	535	0.87	7e-149
		GU269222.1	Haemophilus influenzae strain O14-21 CuZn superoxide dismutase-like (sodC) gene, partial sequence	535	535	0.87	7e-149
		GU269221.1	Haemophilus influenzae strain O05-21 CuZn superoxide dismutase-like (sodC) gene, partial sequence	535	535	0.87	7e-149
		GU269219.1	Haemophilus influenzae strain Mr27 CuZn superoxide dismutase-like (sodC) gene, partial sequence	502	502	0.78	4e-139
		GU269217.1	Haemophilus influenzae strain I8809 CuZn superoxide dismutase-like (sodC) gene, partial sequence	502	502	0.78	4e-139
		GU269213.1	Haemophilus influenzae strain C14-21 CuZn superoxide dismutase-like (sodC) gene, partial sequence	502	502	0.78	4e-139
		GU269210.1	Haemophilus influenzae strain AAr27 CuZn superoxide dismutase-like (sodC) gene, partial sequence	502	502	0.78	4e-139
		CP001607.1	Aggregatibacter aphrophilus NJ8700, complete genome	493	493	0.9	2e-136	WD-40 repeat, putative, copper/zinc superoxide dismutase
		CP003496.1	Aggregatibacter actinomycetemcomitans D7S-1, complete genome	452	452	0.84	6e-124	copper/zinc superoxide dismutase
		CP003099.1	Aggregatibacter actinomycetemcomitans ANH9381, complete genome	452	452	0.84	6e-124	copper/zinc superoxide dismutase
		CP001733.1	Aggregatibacter actinomycetemcomitans D11S-1, complete genome	452	452	0.84	6e-124	putative sulfate transport protein, CysZ copper/zinc superoxide dismutase
		X98737.1	H.ducreyi asd, sodC and recF genes	370	370	0.82	2e-99
		AE017143.1	Haemophilus ducreyi strain 35000HP complete genome	370	370	0.82	2e-99	superoxide dismutase (Cu-Zn)
		U47664.1	Haemophilus ducreyi superoxide dismutase (sodC) gene, complete cds	370	370	0.82	2e-99
		CP000569.1	Actinobacillus pleuropneumoniae L20 serotype 5b complete genome	358	358	0.8	1e-95	superoxide dismutase [Cu-Zn] precursor
		CP001091.1	Actinobacillus pleuropneumoniae serovar 7 str. AP76, complete genome	356	356	0.8	4e-95	superoxide dismutase [Cu-Zn] precursor
		CP000687.1	Actinobacillus pleuropneumoniae serovar 3 str. JL03, complete genome	356	356	0.8	4e-95	superoxide dismutase Cu-Zn
		X99396.1	A.pleuropneumoniae asd, sodC & recF genes	356	356	0.8	4e-95
		CP001321.1	Haemophilus parasuis SH0165, complete genome	338	338	0.82	1e-89	superoxide dismutase
		U51440.1	Actinobacillus pleuropneumoniae aspartate-semialdehyde dehydrogenase (asd) and RecF (recF) genes, partial cds, and Cu,Zn-superoxide dismutase precursor (sodC) gene, complete cds	333	333	0.8	4e-88
		CP003022.1	Pasteurella multocida 36950, complete genome	269	269	0.81	4e-69
		AE004439.1	Pasteurella multocida subsp. multocida str. Pm70, complete genome	264	264	0.81	2e-67	SodC
		CP001409.1	Pasteurella multocida subsp. multocida str. 3480, complete genome	260	260	0.81	2e-66	copper/zinc superoxide dismutase
		CP003313.1	Pasteurella multocida subsp. multocida str. HN06, complete genome	257	257	0.82	3e-65	Superoxide dismutase [Cu-Zn]
		DQ173940.1	Haemophilus parasuis serotype 5 SodC-like protein (sodC) gene, partial cds	244	244	0.51	2e-61
		AE016827.1	Mannheimia succiniciproducens MBEL55E, complete genome	197	197	0.78	2e-47	SodC protein
		CP000746.1	Actinobacillus succinogenes 130Z, complete genome	150	150	0.66	3e-33	Superoxide dismutase
		J02658.1	P.leiognathi bacteriocuprein superoxide dismutase gene, complete cds	120	120	0.59	5e-24
		CP001172.1	Acinetobacter baumannii AB307-0294, complete genome	95.1	95.1	0.59	2e-16	Superoxide dismutase [Cu-Zn] precursor
		CP001182.1	Acinetobacter baumannii AB0057, complete genome	95.1	95.1	0.59	2e-16	copper/zinc superoxide dismutase
		CU459141.1	Acinetobacter baumannii str. AYE, complete genome	95.1	95.1	0.59	2e-16	superoxide dismutase precursor (Cu-Zn)
		CP000521.1	Acinetobacter baumannii ATCC 17978, complete genome	91.5	91.5	0.59	2e-15	Cu/Zn superoxide dismutase
		CP000469.1	Shewanella sp. ANA-3 chromosome 1, complete sequence	86	86	0.74	1e-13	superoxide dismutase, copper/zinc binding
		CP000444.1	Shewanella sp. MR-7, complete genome	82.4	82.4	0.74	1e-12	superoxide dismutase, copper/zinc binding protein
		CP000446.1	Shewanella sp. MR-4, complete genome	82.4	82.4	0.74	1e-12	superoxide dismutase, copper/zinc binding
		CP003390.1	Methylophaga sp. JAM1, complete genome	53.6	53.6	0.58	0.002	Superoxide dismutase (Cu-Zn) precursor
		CP000970.1	Escherichia coli SMS-3-5, complete genome	50	94.5	0.68	0.019	superoxide dismutase (Cu-Zn)
		AF034797.1	Photobacterium leiognathi Cu/Zn superoxide dismutase (sod) gene, complete cds	48.2	48.2	0.68	0.068
	NMB2038
		CP002877.1	Cupriavidus necator N-1 chromosome 1, complete sequence	77	77	0.52	5e-11
NC_003116
	NMA0400
		CP002877.1	Cupriavidus necator N-1 chromosome 1, complete sequence	68	68	0.53	2e-08	antitoxin of a toxin-antitoxin system, toxin of a toxin-antitoxin system
	NMA1617
		GU269205.1	Haemophilus haemolyticus strain 65P28H9 CuZn superoxide dismutase (sodC) gene, partial cds	801	801	0.89	0
		GU269224.1	Haemophilus influenzae strain P18-25 CuZn superoxide dismutase (sodC) gene, partial cds	789	789	0.89	0
		GU269225.1	Haemophilus influenzae strain P20-21 CuZn superoxide dismutase (sodC) gene, partial cds	783	783	0.89	0
		GU269223.1	Haemophilus influenzae strain P05-24 CuZn superoxide dismutase (sodC) gene, partial cds	783	783	0.89	0
		GU269218.1	Haemophilus influenzae strain M04-21 CuZn superoxide dismutase (sodC) gene, partial cds	783	783	0.89	0
		GU269215.1	Haemophilus influenzae strain C21-21 CuZn superoxide dismutase (sodC) gene, partial cds	783	783	0.89	0
		GU269214.1	Haemophilus influenzae strain C19-21 CuZn superoxide dismutase (sodC) gene, partial cds	783	783	0.89	0
		GU269209.1	Haemophilus influenzae strain 35322 CuZn superoxide dismutase (sodC) gene, partial cds	783	783	0.89	0
		GU269208.1	Haemophilus influenzae strain 32324 CuZn superoxide dismutase (sodC) gene, partial cds	783	783	0.89	0
		GU269207.1	Haemophilus influenzae strain 26327 CuZn superoxide dismutase (sodC) gene, partial cds	783	783	0.89	0
		GU269206.1	Haemophilus influenzae strain 26323 CuZn superoxide dismutase (sodC) gene, partial cds	783	783	0.89	0
		GU269227.1	Haemophilus influenzae strain Q04-22 CuZn superoxide dismutase (sodC) gene, partial cds	771	771	0.89	0
		GU269220.1	Haemophilus influenzae strain N09-21 CuZn superoxide dismutase (sodC) gene, partial cds	735	735	0.89	0
		GU269216.1	Haemophilus influenzae strain H08-25 CuZn superoxide dismutase (sodC) gene, partial cds	735	735	0.89	0
		GU269211.1	Haemophilus haemolyticus strain ATCC 33390 CuZn superoxide dismutase (sodC) gene, partial cds	729	729	0.89	0
		FQ312002.1	Haemophilus parainfluenzae T3T1 complete genome	607	607	1	8e-171	superoxide dismutase, Cu, Zn
		M84012.1	Haemophilus influenzae copper-zinc superoxide dismutase (sodC) mRNA, complete cds	598	598	1	4e-168
		M84013.1	Haemophilus parainfluenzae copper-zinc superoxide dismutase (sodC) mRNA, complete cds	592	592	1	2e-166
		AF549211.1	Haemophilus influenzae strain 700222 DmsA (dmsA), partial cds, hypothetical protein, MerT (merT) and SodC (sodC) genes, complete cds; capsule locus, complete sequence; and SapA (sapA) gene, complete cds	562	562	1	3e-157
		GU269212.1	Haemophilus influenzae strain C09-23 CuZn superoxide dismutase (sodC) gene, partial cds	538	538	0.83	4e-150
		GU269226.1	Haemophilus influenzae strain P23-21 CuZn superoxide dismutase-like (sodC) gene, partial sequence	533	533	0.83	2e-148
		GU269222.1	Haemophilus influenzae strain O14-21 CuZn superoxide dismutase-like (sodC) gene, partial sequence	533	533	0.83	2e-148
		GU269221.1	Haemophilus influenzae strain O05-21 CuZn superoxide dismutase-like (sodC) gene, partial sequence	533	533	0.83	2e-148
		GU269219.1	Haemophilus influenzae strain Mr27 CuZn superoxide dismutase-like (sodC) gene, partial sequence	502	502	0.78	3e-139
		GU269217.1	Haemophilus influenzae strain I8809 CuZn superoxide dismutase-like (sodC) gene, partial sequence	502	502	0.78	3e-139
		GU269213.1	Haemophilus influenzae strain C14-21 CuZn superoxide dismutase-like (sodC) gene, partial sequence	502	502	0.78	3e-139
		GU269210.1	Haemophilus influenzae strain AAr27 CuZn superoxide dismutase-like (sodC) gene, partial sequence	502	502	0.78	3e-139
		CP001607.1	Aggregatibacter aphrophilus NJ8700, complete genome	493	493	0.9	1e-136	WD-40 repeat, putative, copper/zinc superoxide dismutase
		CP003496.1	Aggregatibacter actinomycetemcomitans D7S-1, complete genome	452	452	0.84	4e-124	copper/zinc superoxide dismutase
		CP003099.1	Aggregatibacter actinomycetemcomitans ANH9381, complete genome	452	452	0.84	4e-124	copper/zinc superoxide dismutase
		CP001733.1	Aggregatibacter actinomycetemcomitans D11S-1, complete genome	452	452	0.84	4e-124	putative sulfate transport protein CysZ, copper/zinc superoxide dismutase
		X98737.1	H.ducreyi asd, sodC and recF genes	370	370	0.82	1e-99
		AE017143.1	Haemophilus ducreyi strain 35000HP complete genome	370	370	0.82	1e-99	superoxide dismutase (Cu-Zn)
		U47664.1	Haemophilus ducreyi superoxide dismutase (sodC) gene, complete cds	370	370	0.82	1e-99
		CP000569.1	Actinobacillus pleuropneumoniae L20 serotype 5b complete genome	358	358	0.8	7e-96	superoxide dismutase [Cu-Zn] precursor
		CP001091.1	Actinobacillus pleuropneumoniae serovar 7 str. AP76, complete genome	356	356	0.8	2e-95	superoxide dismutase [Cu-Zn] precursor
		CP000687.1	Actinobacillus pleuropneumoniae serovar 3 str. JL03, complete genome	356	356	0.8	2e-95	superoxide dismutase Cu-Zn
		X99396.1	A.pleuropneumoniae asd, sodC & recF genes	356	356	0.8	2e-95
		CP001321.1	Haemophilus parasuis SH0165, complete genome	338	338	0.82	7e-90	superoxide dismutase
		U51440.1	Actinobacillus pleuropneumoniae aspartate-semialdehyde dehydrogenase (asd) and RecF (recF) genes, partial cds, and Cu,Zn-superoxide dismutase precursor (sodC) gene, complete cds	333	333	0.8	3e-88
		CP003022.1	Pasteurella multocida 36950, complete genome	269	269	0.81	3e-69
		AE004439.1	Pasteurella multocida subsp. multocida str. Pm70, complete genome	264	264	0.81	1e-67	SodC
		CP001409.1	Pasteurella multocida subsp. multocida str. 3480, complete genome	260	260	0.81	1e-66	copper/zinc superoxide dismutase
		CP003313.1	Pasteurella multocida subsp. multocida str. HN06, complete genome	257	257	0.82	2e-65	Superoxide dismutase [Cu-Zn]
		DQ173940.1	Haemophilus parasuis serotype 5 SodC-like protein (sodC) gene, partial cds	244	244	0.51	1e-61
		AE016827.1	Mannheimia succiniciproducens MBEL55E, complete genome	197	197	0.78	1e-47	SodC protein
		CP000746.1	Actinobacillus succinogenes 130Z, complete genome	150	150	0.66	2e-33	Superoxide dismutase
		J02658.1	P.leiognathi bacteriocuprein superoxide dismutase gene, complete cds	120	120	0.59	3e-24
		CP001172.1	Acinetobacter baumannii AB307-0294, complete genome	95.1	95.1	0.59	1e-16	Superoxide dismutase [Cu-Zn] precursor
		CP001182.1	Acinetobacter baumannii AB0057, complete genome	95.1	95.1	0.59	1e-16	copper/zinc superoxide dismutase
		CU459141.1	Acinetobacter baumannii str. AYE, complete genome	95.1	95.1	0.59	1e-16	superoxide dismutase precursor (Cu-Zn)
		CP000521.1	Acinetobacter baumannii ATCC 17978, complete genome	91.5	91.5	0.59	2e-15	Cu/Zn superoxide dismutase
		CP000469.1	Shewanella sp. ANA-3 chromosome 1, complete sequence	86	86	0.74	7e-14	superoxide dismutase, copper/zinc binding
		CP000444.1	Shewanella sp. MR-7, complete genome	82.4	82.4	0.74	8e-13	superoxide dismutase, copper/zinc binding protein
		CP000446.1	Shewanella sp. MR-4, complete genome	82.4	82.4	0.74	8e-13	superoxide dismutase, copper/zinc binding
		CP003390.1	Methylophaga sp. JAM1, complete genome	53.6	53.6	0.58	0.002	Superoxide dismutase (Cu-Zn) precursor
		CP000970.1	Escherichia coli SMS-3-5, complete genome	50	94.5	0.68	0.019	superoxide dismutase (Cu-Zn)
		AF034797.1	Photobacterium leiognathi Cu/Zn superoxide dismutase (sod) gene, complete cds	48.2	48.2	0.68	0.068
	NMA1988
		CP002005.1	Moraxella catarrhalis RH4, complete genome	1404	1404	1	0	ribonuclease P protein, component integral membrane protein
		CP002113.1	Capnocytophaga canimorsus Cc5, complete genome	114	114	0.58	1e-22	Zinc transporter zitB
		CP002545.1	Pedobacter saltans DSM 12145, complete genome	89.7	89.7	0.54	5e-15	cation efflux protein
		CP002825.1	Lacinutrix sp. 5H-3-7-4, complete genome	82.4	82.4	0.59	8e-13	cation efflux protein
NC_008767
	NMC0895
		BX936400.1	Yersinia pseudotuberculosis IP32953 cryptic plasmid, complete sequence	197	197	0.67	3e-47
		CP000536.1	Polaromonas naphthalenivorans CJ2 plasmid pPNAP07, complete sequence	163	163	0.59	7e-37
		U88088.2	Pseudomonas alcaligenes plasmid pRA2, complete sequence	156	156	0.69	1e-34
		JF785550.1	Serratia marcescens strain RIO-5 plasmid pRIO-5, complete sequence	150	150	0.69	4e-33
		DQ839391.1	Uncultured bacterium plasmid pRSB105, complete sequence	150	150	0.69	4e-33
		CP000324.1	Psychrobacter cryohalolentis K5 plasmid 1, complete sequence	150	150	0.63	4e-33
		CP001883.1	Zymomonas mobilis subsp. mobilis ZM4 plasmid pZZM403, complete sequence	138	138	0.77	3e-29
		GQ401131.1	Burkholderia pseudomallei plasmid pPHB194, complete sequence	138	138	0.58	3e-29
		EU709732.1	Zymomonas mobilis subsp. mobilis strain CP4 plasmid pCP4.2, complete sequence	138	138	0.77	3e-29
		AY941098.1	Leptospirillum ferrooxidans plasmid p49879.1, complete sequence	136	136	0.51	1e-28
		AY257539.1	Pseudomonas aeruginosa strain C plasmid pKLC102 transposon TNCP23, complete sequence	114	114	0.63	3e-22
		AY057845.1	Zymomonas mobilis strain ZM4 plasmid 1, complete sequence	95.1	137	0.57	3e-16
		AJ877225.1	Pseudomonas aeruginosa plasmid Rms149	89.7	164	0.67	1e-14
	NMC1339
		GU269205.1	Haemophilus haemolyticus strain 65P28H9 CuZn superoxide dismutase (sodC) gene, partial cds	807	807	0.89	0
		GU269224.1	Haemophilus influenzae strain P18-25 CuZn superoxide dismutase (sodC) gene, partial cds	792	792	0.89	0
		GU269225.1	Haemophilus influenzae strain P20-21 CuZn superoxide dismutase (sodC) gene, partial cds	789	789	0.89	0
		GU269223.1	Haemophilus influenzae strain P05-24 CuZn superoxide dismutase (sodC) gene, partial cds	789	789	0.89	0
		GU269218.1	Haemophilus influenzae strain M04-21 CuZn superoxide dismutase (sodC) gene, partial cds	789	789	0.89	0
		GU269215.1	Haemophilus influenzae strain C21-21 CuZn superoxide dismutase (sodC) gene, partial cds	789	789	0.89	0
		GU269214.1	Haemophilus influenzae strain C19-21 CuZn superoxide dismutase (sodC) gene, partial cds	789	789	0.89	0
		GU269209.1	Haemophilus influenzae strain 35322 CuZn superoxide dismutase (sodC) gene, partial cds	789	789	0.89	0
		GU269208.1	Haemophilus influenzae strain 32324 CuZn superoxide dismutase (sodC) gene, partial cds	789	789	0.89	0
		GU269207.1	Haemophilus influenzae strain 26327 CuZn superoxide dismutase (sodC) gene, partial cds	789	789	0.89	0
		GU269206.1	Haemophilus influenzae strain 26323 CuZn superoxide dismutase (sodC) gene, partial cds	789	789	0.89	0
		GU269227.1	Haemophilus influenzae strain Q04-22 CuZn superoxide dismutase (sodC) gene, partial cds	774	774	0.89	0
		GU269220.1	Haemophilus influenzae strain N09-21 CuZn superoxide dismutase (sodC) gene, partial cds	738	738	0.89	0
		GU269216.1	Haemophilus influenzae strain H08-25 CuZn superoxide dismutase (sodC) gene, partial cds	738	738	0.89	0
		GU269211.1	Haemophilus haemolyticus strain ATCC 33390 CuZn superoxide dismutase (sodC) gene, partial cds	735	735	0.89	0
		FQ312002.1	Haemophilus parainfluenzae T3T1 complete genome	610	610	1	2e-171	superoxide dismutase, Cu, Zn
		M84012.1	Haemophilus influenzae copper-zinc superoxide dismutase (sodC) mRNA, complete cds	601	601	1	8e-169
		M84013.1	Haemophilus parainfluenzae copper-zinc superoxide dismutase (sodC) mRNA, complete cds	598	598	1	1e-167
		AF549211.1	Haemophilus influenzae strain 700222 DmsA (dmsA), partial cds, hypothetical protein, MerT (merT) and SodC (sodC) genes, complete cds; capsule locus, complete sequence; and SapA (sapA) gene, complete cds	565	565	1	6e-158
		GU269212.1	Haemophilus influenzae strain C09-23 CuZn superoxide dismutase (sodC) gene, partial cds	540	540	0.87	2e-150
		GU269226.1	Haemophilus influenzae strain P23-21 CuZn superoxide dismutase-like (sodC) gene, partial sequence	535	535	0.87	1e-148
		GU269222.1	Haemophilus influenzae strain O14-21 CuZn superoxide dismutase-like (sodC) gene, partial sequence	535	535	0.87	1e-148
		GU269221.1	Haemophilus influenzae strain O05-21 CuZn superoxide dismutase-like (sodC) gene, partial sequence	535	535	0.87	1e-148
		GU269219.1	Haemophilus influenzae strain Mr27 CuZn superoxide dismutase-like (sodC) gene, partial sequence	502	502	0.78	6e-139
		GU269217.1	Haemophilus influenzae strain I8809 CuZn superoxide dismutase-like (sodC) gene, partial sequence	502	502	0.78	6e-139
		GU269213.1	Haemophilus influenzae strain C14-21 CuZn superoxide dismutase-like (sodC) gene, partial sequence	502	502	0.78	6e-139
		GU269210.1	Haemophilus influenzae strain AAr27 CuZn superoxide dismutase-like (sodC) gene, partial sequence	502	502	0.78	6e-139
		CP001607.1	Aggregatibacter aphrophilus NJ8700, complete genome	493	493	0.9	3e-136	WD-40 repeat, putative, copper/zinc superoxide dismutase
		CP003496.1	Aggregatibacter actinomycetemcomitans D7S-1, complete genome	452	452	0.84	1e-123	copper/zinc superoxide dismutase
		CP003099.1	Aggregatibacter actinomycetemcomitans ANH9381, complete genome	452	452	0.84	1e-123	copper/zinc superoxide dismutase
		CP001733.1	Aggregatibacter actinomycetemcomitans D11S-1, complete genome	452	452	0.84	1e-123	putative sulfate transport protein CysZ, copper/zinc superoxide dismutase
		X98737.1	H.ducreyi asd, sodC and recF genes	370	370	0.82	3e-99
		AE017143.1	Haemophilus ducreyi strain 35000HP complete genome	370	370	0.82	3e-99	superoxide dismutase (Cu-Zn)
		U47664.1	Haemophilus ducreyi superoxide dismutase (sodC) gene, complete cds	370	370	0.82	3e-99
		CP000569.1	Actinobacillus pleuropneumoniae L20 serotype 5b complete genome	358	358	0.8	2e-95	superoxide dismutase [Cu-Zn] precursor
		CP001091.1	Actinobacillus pleuropneumoniae serovar 7 str. AP76, complete genome	356	356	0.8	6e-95	superoxide dismutase [Cu-Zn] precursor
		CP000687.1	Actinobacillus pleuropneumoniae serovar 3 str. JL03, complete genome	356	356	0.8	6e-95	superoxide dismutase Cu-Zn
		X99396.1	A.pleuropneumoniae asd, sodC & recF genes	356	356	0.8	6e-95
		CP001321.1	Haemophilus parasuis SH0165, complete genome	338	338	0.82	2e-89	superoxide dismutase
		U51440.1	Actinobacillus pleuropneumoniae aspartate-semialdehyde dehydrogenase (asd) and RecF (recF) genes, partial cds, and Cu,Zn-superoxide dismutase precursor (sodC) gene, complete cds	333	333	0.8	7e-88
		CP003022.1	Pasteurella multocida 36950, complete genome	269	269	0.81	7e-69
		AE004439.1	Pasteurella multocida subsp. multocida str. Pm70, complete genome	264	264	0.81	3e-67	SodC
		CP001409.1	Pasteurella multocida subsp. multocida str. 3480, complete genome	260	260	0.81	3e-66	copper/zinc superoxide dismutase
		CP003313.1	Pasteurella multocida subsp. multocida str. HN06, complete genome	257	257	0.82	4e-65	Superoxide dismutase [Cu-Zn]
		DQ173940.1	Haemophilus parasuis serotype 5 SodC-like protein (sodC) gene, partial cds	244	244	0.51	3e-61
		AE016827.1	Mannheimia succiniciproducens MBEL55E, complete genome	197	197	0.78	3e-47	SodC protein
		CP000746.1	Actinobacillus succinogenes 130Z, complete genome	150	150	0.66	4e-33	Superoxide dismutase
		J02658.1	P.leiognathi bacteriocuprein superoxide dismutase gene, complete cds	120	120	0.59	7e-24
		CP001172.1	Acinetobacter baumannii AB307-0294, complete genome	95.1	95.1	0.59	3e-16	Superoxide dismutase [Cu-Zn] precursor
		CP001182.1	Acinetobacter baumannii AB0057, complete genome	95.1	95.1	0.59	3e-16	copper/zinc superoxide dismutase
		CU459141.1	Acinetobacter baumannii str. AYE, complete genome	95.1	95.1	0.59	3e-16	superoxide dismutase precursor (Cu-Zn)
		CP000521.1	Acinetobacter baumannii ATCC 17978, complete genome	91.5	91.5	0.59	4e-15	Cu/Zn superoxide dismutase
		CP000469.1	Shewanella sp. ANA-3 chromosome 1, complete sequence	86	86	0.74	2e-13	superoxide dismutase, copper/zinc binding
		CP000444.1	Shewanella sp. MR-7, complete genome	82.4	82.4	0.74	2e-12	superoxide dismutase, copper/zinc binding protein
		CP000446.1	Shewanella sp. MR-4, complete genome	82.4	82.4	0.74	2e-12	superoxide dismutase, copper/zinc binding
		CP003390.1	Methylophaga sp. JAM1, complete genome	53.6	53.6	0.58	0.002	Superoxide dismutase (Cu-Zn) precursor
		CP000970.1	Escherichia coli SMS-3-5, complete genome	50	94.5	0.68	0.019	superoxide dismutase (Cu-Zn)
		AF034797.1	Photobacterium leiognathi Cu/Zn superoxide dismutase (sod) gene, complete cds	48.2	48.2	0.68	0.068
	NMC1652
		CP002005.1	Moraxella catarrhalis RH4, complete genome	1400	1400	1	0	ribonuclease P protein component, integral membrane protein
		CP002113.1	Capnocytophaga canimorsus Cc5, complete genome	114	114	0.58	3e-22	Zinc transporter zitB
		CP002545.1	Pedobacter saltans DSM 12145, complete genome	93.3	93.3	0.59	1e-15	cation efflux protein
		CP002825.1	Lacinutrix sp. 5H-3-7-4, complete genome	82.4	82.4	0.59	2e-12	cation efflux protein
NC_010120
	NMCC_0853
		CP000849.1	Rickettsia bellii OSU 85-389, complete genome	51.8	433	0.5	0.002	isoleucyl-tRNA synthetase
		CP000087.1	Rickettsia bellii RML369-C, complete genome	51.8	436	0.5	0.002	isoleucyl-tRNA synthetase
		CP001227.1	Rickettsia peacockii str. Rustic, complete genome	48.2	1024	0.5	0.023	Cytochrome c-type biogenesis protein ccmF
		CP003375.1	Rickettsia slovaca str. D-CWPP, complete genome	46.4	1145	0.5	0.082	N6-adenine-specific methylase
		CP003340.1	Rickettsia montanensis str. OSU 85-930, complete genome	46.4	1259	0.54	0.082	miaB-like tRNA modifying protein, N6-adenine-specific methylase, putative monovalent cation/H+ antiporter subunit D, hypothetical protein
		CP003338.1	Rickettsia australis str. Cutlack, complete genome	46.4	739	0.5	0.062	N6-adenine-specific methylase, hypothetical protein,
		CP002428.1	Rickettsia slovaca 13-B, complete genome	46.4	1145	0.5	0.082	hypothetical protein, N6-adenine-specific methylase,
		CP002912.1	Rickettsia heilongjiangensis 054, complete genome	46.4	667	0.5	0.082	hypothetical protein
		AE006914.1	Rickettsia conorii str. Malish 7, complete genome	46.4	1090	0.53	0.062	unknown
		CP000053.1	Rickettsia felis URRWXCal2, complete genome	46.4	1624	0.53	0.062	Thioredoxin, Excinuclease ABC, C subunit, N-terminal,
	NMCC_0867
		CP000699.1	Sphingomonas wittichii RW1, complete genome	51.8	13790	0.64	0.002	4-diphosphocytidyl-2-C-methyl-D-erythritol kinase, phenylalanyl-tRNA synthetase, alpha subunit, hypothetical protein, 4-diphosphocytidyl-2-C-methyl-D-erythritol kinase, thioesterase superfamily protein, DNA polymerase III, alpha subunit, 2-keto-4-pentenoate hydratase-like protein
	NMCC_1094
		CP002667.1	Gallibacterium anatis UMN179, complete genome	176	176	0.98	7e-41	C-5 cytosine-specific DNA methylase
		HE616528.1	Shigella sonnei 53G main chromosome, complete genome	69.8	69.8	0.67	7e-09
	NMCC_1424
		CP002667.1	Gallibacterium anatis UMN179, complete genome	57.2	57.2	0.55	5e-05
		EU828769.1	Kingella kingae strain 269-492 ABC transporter and PilC1 (pilC1) genes, complete cds	55.4	55.4	0.58	0.0002
		GU556157.1	Candidatus Regiella insecticola LSR1 PCR sequence ABRT1 genomic sequence	51.8	51.8	0.55	0.002
		AC202208.4	Regiella insecticola BAC CUGI_APP_BA-012D01 () complete sequence	51.8	146	0.55	0.002
		CP003686.1	Streptococcus mutans GS-5, complete genome	48.2	48.2	0.5	0.023
	NMCC_0159
		CP002877.1	Cupriavidus necator N-1 chromosome 1, complete sequence	68	68	0.53	3e-08	antitoxin of a toxin-antitoxin system, toxin of a toxin-antitoxin system
	NMCC_1042
		CP002877.1	Cupriavidus necator N-1 chromosome 1, complete sequence	77	77	0.53	5e-11	antitoxin of a toxin-antitoxin system, toxin of a toxin-antitoxin system
	NMCC_1314
		GU269205.1	Haemophilus haemolyticus strain 65P28H9 CuZn superoxide dismutase (sodC) gene, partial cds	807	807	0.89	0
		GU269224.1	Haemophilus influenzae strain P18-25 CuZn superoxide dismutase (sodC) gene, partial cds	792	792	0.89	0
		GU269225.1	Haemophilus influenzae strain P20-21 CuZn superoxide dismutase (sodC) gene, partial cds	789	789	0.89	0
		GU269223.1	Haemophilus influenzae strain P05-24 CuZn superoxide dismutase (sodC) gene, partial cds	789	789	0.89	0
		GU269218.1	Haemophilus influenzae strain M04-21 CuZn superoxide dismutase (sodC) gene, partial cds	789	789	0.89	0
		GU269215.1	Haemophilus influenzae strain C21-21 CuZn superoxide dismutase (sodC) gene, partial cds	789	789	0.89	0
		GU269214.1	Haemophilus influenzae strain C19-21 CuZn superoxide dismutase (sodC) gene, partial cds	789	789	0.89	0
		GU269209.1	Haemophilus influenzae strain 35322 CuZn superoxide dismutase (sodC) gene, partial cds	789	789	0.89	0
		GU269208.1	Haemophilus influenzae strain 32324 CuZn superoxide dismutase (sodC) gene, partial cds	789	789	0.89	0
		GU269207.1	Haemophilus influenzae strain 26327 CuZn superoxide dismutase (sodC) gene, partial cds	789	789	0.89	0
		GU269206.1	Haemophilus influenzae strain 26323 CuZn superoxide dismutase (sodC) gene, partial cds	789	789	0.89	0
		GU269227.1	Haemophilus influenzae strain Q04-22 CuZn superoxide dismutase (sodC) gene, partial cds	774	774	0.89	0
		GU269220.1	Haemophilus influenzae strain N09-21 CuZn superoxide dismutase (sodC) gene, partial cds	738	738	0.89	0
		GU269216.1	Haemophilus influenzae strain H08-25 CuZn superoxide dismutase (sodC) gene, partial cds	738	738	0.89	0
		GU269211.1	Haemophilus haemolyticus strain ATCC 33390 CuZn superoxide dismutase (sodC) gene, partial cds	735	735	0.89	0
		FQ312002.1	Haemophilus parainfluenzae T3T1 complete genome	610	610	1	1e-171	superoxide dismutase, Cu, Zn
		M84012.1	Haemophilus influenzae copper-zinc superoxide dismutase (sodC) mRNA, complete cds	601	601	1	5e-169
		M84013.1	Haemophilus parainfluenzae copper-zinc superoxide dismutase (sodC) mRNA, complete cds	598	598	1	6e-168
		AF549211.1	Haemophilus influenzae strain 700222 DmsA (dmsA), partial cds, hypothetical protein, MerT (merT) and SodC (sodC) genes, complete cds; capsule locus, complete sequence; and SapA (sapA) gene, complete cds	565	565	1	4e-158
		GU269212.1	Haemophilus influenzae strain C09-23 CuZn superoxide dismutase (sodC) gene, partial cds	540	540	0.87	1e-150
		GU269226.1	Haemophilus influenzae strain P23-21 CuZn superoxide dismutase-like (sodC) gene, partial sequence	535	535	0.87	6e-149
		GU269222.1	Haemophilus influenzae strain O14-21 CuZn superoxide dismutase-like (sodC) gene, partial sequence	535	535	0.87	6e-149
		GU269221.1	Haemophilus influenzae strain O05-21 CuZn superoxide dismutase-like (sodC) gene, partial sequence	535	535	0.87	6e-149
		GU269219.1	Haemophilus influenzae strain Mr27 CuZn superoxide dismutase-like (sodC) gene, partial sequence	502	502	0.78	4e-139
		GU269217.1	Haemophilus influenzae strain I8809 CuZn superoxide dismutase-like (sodC) gene, partial sequence	502	502	0.78	4e-139
		GU269213.1	Haemophilus influenzae strain C14-21 CuZn superoxide dismutase-like (sodC) gene, partial sequence	502	502	0.78	4e-139
		GU269210.1	Haemophilus influenzae strain AAr27 CuZn superoxide dismutase-like (sodC) gene, partial sequence	502	502	0.78	4e-139
		CP001607.1	Aggregatibacter aphrophilus NJ8700, complete genome	493	493	0.9	2e-136	WD-40 repeat, putative, copper/zinc superoxide dismutase
		CP003496.1	Aggregatibacter actinomycetemcomitans D7S-1, complete genome	452	452	0.84	6e-124	copper/zinc superoxide dismutase
		CP003099.1	Aggregatibacter actinomycetemcomitans ANH9381, complete genome	452	452	0.84	6e-124	copper/zinc superoxide dismutase
		CP001733.1	Aggregatibacter actinomycetemcomitans D11S-1, complete genome	452	452	0.84	6e-124	putative sulfate transport protein CysZ, copper/zinc superoxide dismutase
		X98737.1	H.ducreyi asd, sodC and recF genes	370	370	0.82	2e-99
		AE017143.1	Haemophilus ducreyi strain 35000HP complete genome	370	370	0.82	2e-99	superoxide dismutase (Cu-Zn)
		U47664.1	Haemophilus ducreyi superoxide dismutase (sodC) gene, complete cds	370	370	0.82	2e-99
		CP000569.1	Actinobacillus pleuropneumoniae L20 serotype 5b complete genome	358	358	0.8	1e-95	superoxide dismutase [Cu-Zn] precursor
		CP001091.1	Actinobacillus pleuropneumoniae serovar 7 str. AP76, complete genome	356	356	0.8	3e-95	superoxide dismutase [Cu-Zn] precursor
		CP000687.1	Actinobacillus pleuropneumoniae serovar 3 str. JL03, complete genome	356	356	0.8	3e-95	superoxide dismutase Cu-Zn
		X99396.1	A.pleuropneumoniae asd, sodC & recF genes	356	356	0.8	3e-95
		CP001321.1	Haemophilus parasuis SH0165, complete genome	338	338	0.82	9e-90	superoxide dismutase
		U51440.1	Actinobacillus pleuropneumoniae aspartate-semialdehyde dehydrogenase (asd) and RecF (recF) genes, partial cds, and Cu,Zn-superoxide dismutase precursor (sodC) gene, complete cds	333	333	0.8	4e-88
		CP003022.1	Pasteurella multocida 36950, complete genome	269	269	0.81	4e-69
		AE004439.1	Pasteurella multocida subsp. multocida str. Pm70, complete genome	264	264	0.81	2e-67	SodC
		CP001409.1	Pasteurella multocida subsp. multocida str. 3480, complete genome	260	260	0.81	2e-66	copper/zinc superoxide dismutase
		CP003313.1	Pasteurella multocida subsp. multocida str. HN06, complete genome	257	257	0.82	2e-65	Superoxide dismutase [Cu-Zn]
		DQ173940.1	Haemophilus parasuis serotype 5 SodC-like protein (sodC) gene, partial cds	244	244	0.51	2e-61
		AE016827.1	Mannheimia succiniciproducens MBEL55E, complete genome	197	197	0.78	2e-47	SodC protein
		CP000746.1	Actinobacillus succinogenes 130Z, complete genome	150	150	0.66	3e-33	superoxide dismutase
		J02658.1	P.leiognathi bacteriocuprein superoxide dismutase gene, complete cds	120	120	0.59	5e-24
		CP001172.1	Acinetobacter baumannii AB307-0294, complete genome	95.1	95.1	0.59	2e-16	Superoxide dismutase [Cu-Zn] precursor
		CP001182.1	Acinetobacter baumannii AB0057, complete genome	95.1	95.1	0.59	2e-16	copper/zinc superoxide dismutase
		CU459141.1	Acinetobacter baumannii str. AYE, complete genome	95.1	95.1	0.59	2e-16	superoxide dismutase precursor (Cu-Zn)
		CP000521.1	Acinetobacter baumannii ATCC 17978, complete genome	91.5	91.5	0.59	2e-15	Cu/Zn superoxide dismutase
		CP000469.1	Shewanella sp. ANA-3 chromosome 1, complete sequence	86	86	0.74	9e-14	superoxide dismutase, copper/zinc binding
		CP000444.1	Shewanella sp. MR-7, complete genome	82.4	82.4	0.74	1e-12	superoxide dismutase, copper/zinc binding
		CP000446.1	Shewanella sp. MR-4, complete genome	82.4	82.4	0.74	1e-12	superoxide dismutase, copper/zinc binding
		CP003390.1	Methylophaga sp. JAM1, complete genome	53.6	53.6	0.58	0.002	Superoxide dismutase (Cu-Zn) precursor
		CP000970.1	Escherichia coli SMS-3-5, complete genome	50	94.5	0.68	0.019	superoxide dismutase (Cu-Zn)
		AF034797.1	Photobacterium leiognathi Cu/Zn superoxide dismutase (sod) gene, complete cds	48.2	48.2	0.68	0.068
	NMCC_1645
		CP002005.1	Moraxella catarrhalis RH4, complete genome	1355	1355	1	0	ribonuclease P protein, component integral membrane protein
		CP002113.1	Capnocytophaga canimorsus Cc5, complete genome	114	114	0.6	2e-22	Zinc transporter zitB
		CP002545.1	Pedobacter saltans DSM 12145, complete genome	89.7	89.7	0.57	8e-15	cation efflux protein
		CP002825.1	Lacinutrix sp. 5H-3-7-4, complete genome	82.4	82.4	0.62	1e-12	cation efflux protein
NC_011035
	NGK_0019
		FP929140.1	gamma proteobacterium HdN1 complete genome	44.6	44.6	0.91	0.15	Protein of unknown function DUF1044
	NGK_0048
		EU828769.1	Kingella kingae strain 269-492 ABC transporter and PilC1 (pilC1) genes, complete cds	55.4	101	0.53	8e-05
		EU828770.1	Kingella kingae strain 269-492 uroporphyrin-III C/tetrapyrrole (corrin/porphyrin) methyltransferase, PilC2 (pilC2), and tRNA uridine 5-carboxymethylaminomethyl modification enzyme (gidA) genes, complete cds	53.6	53.6	0.52	0.0003
		CP002667.1	Gallibacterium anatis UMN179, complete genome	51.8	51.8	0.5	0.001
	NGK_0272
		CP002745.1	Collimonas fungivorans Ter331, complete genome	57.2	57.2	0.52	2e-05
		GU556157.1	Candidatus Regiella insecticola LSR1 PCR sequence ABRT1 genomic sequence	48.2	48.2	0.63	0.012
		CP002667.1	Gallibacterium anatis UMN179, complete genome	44.6	44.6	0.71	0.15
	NGK_0302
		CP002667.1	Gallibacterium anatis UMN179, complete genome	48.2	87.3	0.72	0.012
	NGK_1688
		FQ312002.1	Haemophilus parainfluenzae T3T1 complete genome	69.8	69.8	0.51	4e-09	chaperone Hsp70, co-chaperone with DnaJ
		CP003496.1	Aggregatibacter actinomycetemcomitans D7S-1, complete genome	64.4	64.4	0.51	2e-07	chaperone protein DnaK
		CP002215.1	Streptococcus dysgalactiae subsp. equisimilis ATCC 12394, complete genome	60.8	60.8	0.56	2e-06	chaperone protein DnaK
		AP010935.1	Streptococcus dysgalactiae subsp. equisimilis GGS_124 DNA, complete genome	60.8	60.8	0.56	2e-06	molecular chaperone DnaK, hypothetical protein
		CP000930.2	Heliobacterium modesticaldum Ice1, complete genome	59	59	0.54	7e-06	chaperone protein DnaK
		CP003340.1	Rickettsia montanensis str. OSU 85-930, complete genome	57.2	57.2	0.61	2e-05	miaB-like tRNA modifying protein, molecular chaperone DnaK
		CP002651.1	Streptococcus suis ST1, complete genome	57.2	57.2	0.5	2e-05	chaperone protein DnaK (heat shock protein 70)
		CP002633.1	Streptococcus suis ST3, complete genome	57.2	57.2	0.5	2e-05	chaperone protein DnaK (heat shock protein 70)
		AE013218.1	Buchnera aphidicola str. Sg (Schizaphis graminum), complete genome	57.2	57.2	0.56	2e-05
		FQ670179.2	Helicobacter felis ATCC 49179 genome	55.4	55.4	0.6	8e-05	heat shock protein dnaK, heat shock protein grpE
		CP000323.1	Psychrobacter cryohalolentis K5, complete genome	55.4	55.4	0.54	8e-05	chaperone protein DnaK
		CP000082.1	Psychrobacter arcticus 273-4, complete genome	55.4	55.4	0.54	8e-05	chaperone protein DnaK
		AE017125.1	Helicobacter hepaticus ATCC 51449, complete genome	55.4	55.4	0.5	8e-05	chaperone protein DnaK
		CP002303.1	Buchnera aphidicola str. JF98 (Acyrthosiphon pisum), complete genome	53.6	53.6	0.6	0.0003
		CP002302.1	Buchnera aphidicola str. JF99 (Acyrthosiphon pisum), complete genome	53.6	53.6	0.6	0.0003
		CP002301.1	Buchnera aphidicola str. TLW03 (Acyrthosiphon pisum), complete genome	53.6	53.6	0.6	0.0003
		CP002300.1	Buchnera aphidicola str. LL01 (Acyrthosiphon pisum), complete genome	53.6	53.6	0.6	0.0003
		CP001161.1	Buchnera aphidicola str. 5A (Acyrthosiphon pisum), complete genome	53.6	53.6	0.6	0.0003
		CP001158.1	Buchnera aphidicola str. Tuc7 (Acyrthosiphon pisum), complete genome	53.6	53.6	0.6	0.0003
		CP000383.1	Cytophaga hutchinsonii ATCC 33406, complete genome	53.6	53.6	0.6	0.0003	chaperone protein (heat shock protein 70)
		BA000003.2	Buchnera aphidicola str. APS (Acyrthosiphon pisum) genomic DNA, complete sequence	53.6	53.6	0.6	0.0003
		D88673.1	Buchnera sp. DNA for DnaK, DnaJ	53.6	53.6	0.6	0.0003
		CP002570.1	Streptococcus suis A7, complete genome	51.8	51.8	0.5	0.001	molecular chaperone DnaK
		CP002641.1	Streptococcus suis D9, complete genome	51.8	51.8	0.5	0.001	chaperone protein DnaK (heat shock protein 70)
		CP002640.1	Streptococcus suis SS12, complete genome	51.8	51.8	0.5	0.001	molecular chaperone DnaK
		AP012044.1	Oscillibacter valericigenes Sjm18-20 DNA, complete genome	51.8	51.8	0.55	0.001	chaperone protein DnaK
		CP002645.1	Buchnera aphidicola str. Ak (Acyrthosiphon kondoi), complete genome	51.8	51.8	0.58	0.001
		CP002465.1	Streptococcus suis JS14, complete genome	51.8	51.8	0.5	0.001	molecular chaperone DnaK
		CP000837.1	Streptococcus suis GZ1, complete genome	51.8	51.8	0.5	0.001	Heat shock protein Hsp70
		AM946016.1	Streptococcus suis P1/7 complete genome	51.8	51.8	0.5	0.001	chaperone protein DnaK (heat shock protein 70)
		FM252032.1	Streptococcus suis BM407 complet genome, strain BM407	51.8	51.8	0.5	0.001	chaperone protein DnaK (heat shock protein 70)
		FM252031.1	Streptococcus suis SC84 complete genome, strain SC84	51.8	51.8	0.5	0.001	chaperone protein DnaK (heat shock protein 70)
		CP000685.1	Flavobacterium johnsoniae UW101, complete genome	51.8	51.8	0.61	0.001	chaperone protein DnaK
		CP000408.1	Streptococcus suis 98HAH33, complete genome	51.8	51.8	0.5	0.001	Molecular chaperone
		CP000407.1	Streptococcus suis 05ZYH33, complete genome	51.8	51.8	0.5	0.001	Molecular chaperone
		CP002644.1	Streptococcus suis D12, complete genome	50	50	0.54	0.003	chaperone protein DnaK
		CP002545.1	Pedobacter saltans DSM 12145, complete genome	50	92.7	0.68	0.003	chaperone protein DnaK
		CP003333.1	Sulfurospirillum barnesii SES-3, complete genome	48.2	48.2	0.56	0.012	chaperone protein DnaK
		CP003394.1	Rickettsia prowazekii str. Dachau, complete genome	48.2	48.2	0.6	0.012	molecular chaperone DnaK, hypothetical protein
		CP003393.1	Rickettsia prowazekii str. BuV67-CWPP, complete genome	48.2	48.2	0.6	0.012	molecular chaperone DnaK, hypothetical protein
		CP003392.1	Rickettsia prowazekii str. Katsinyian, complete genome	48.2	48.2	0.6	0.012	molecular chaperone DnaK, hypothetical protein
		CP003391.1	Rickettsia prowazekii str. Chernikova, complete genome	48.2	48.2	0.6	0.012	molecular chaperone DnaK, hypothetical protein
		CP003396.1	Rickettsia prowazekii str. RpGvF24, complete genome	48.2	48.2	0.6	0.012	molecular chaperone DnaK, hypothetical protein
		CP003395.1	Rickettsia prowazekii str. GvV257, complete genome	48.2	48.2	0.6	0.012	molecular chaperone DnaK, hypothetical protein
		CP001584.1	Rickettsia prowazekii Rp22, complete genome	48.2	48.2	0.6	0.012	DnaK, hypothetical protein
		FP103042.2	Methylobacterium extorquens DM4 str. DM4 chromosome, complete genome	48.2	48.2	0.59	0.012
		CP001510.1	Methylobacterium extorquens AM1, complete genome	48.2	48.2	0.59	0.012
		CP001298.1	Methylobacterium chloromethanicum CM4, complete genome	48.2	48.2	0.59	0.012
		AJ235270.1	Rickettsia prowazekii strain Madrid E, complete genome; segment 1/4	48.2	48.2	0.6	0.012
		CP001707.1	Kangiella koreensis DSM 16069, complete genome	44.6	44.6	0.5	0.14
		CP000529.1	Polaromonas naphthalenivorans CJ2, complete genome	44.6	44.6	0.53	0.14
		CP002432.1	Desulfurispirillum indicum S5, complete genome	42.8	42.8	0.5	0.49
NC_013016
	NMO_0315
		CP000854.1	Mycobacterium marinum M, complete genome	75.2	75.2	0.64	4e-10	glyoxalase, GloA_3
		CP000325.1	Mycobacterium ulcerans Agy99, complete genome	69.8	69.8	0.64	2e-08	glyoxalase, GloA_3
		CP001999.1	Arcobacter nitrofigilis DSM 7299, complete genome	51.8	51.8	0.55	0.004	Glyoxalase/bleomycin resistance protein/dioxygenase
	NMO_1306
		CP000746.1	Actinobacillus succinogenes 130Z, complete genome	96.9	96.9	0.82	1e-16
		EU828769.1	Kingella kingae strain 269-492 ABC transporter and PilC1 (pilC1) genes, complete cds	82.4	155	0.74	3e-12
		EU828770.1	Kingella kingae strain 269-492 uroporphyrin-III C/tetrapyrrole (corrin/porphyrin) methyltransferase, PilC2 (pilC2), and tRNA uridine 5-carboxymethylaminomethyl modification enzyme (gidA) genes, complete cds	77	77	0.74	1e-10
		CP002056.1	Methylotenera versatilis 301, complete genome	64.4	64.4	0.52	7e-07
		CP002745.1	Collimonas fungivorans Ter331, complete genome	59	59	0.58	3e-05
		CP002667.1	Gallibacterium anatis UMN179, complete genome	59	59	0.64	3e-05	flavodoxin protein
		AC202203.2	Regiella insecticola BAC CUGI_APP_BA-001H17 () complete sequence	55.4	296	0.52	0.0004
	NMO_1240
		GU269205.1	Haemophilus haemolyticus strain 65P28H9 CuZn superoxide dismutase (sodC) gene, partial cds	798	798	0.89	0
		GU269224.1	Haemophilus influenzae strain P18-25 CuZn superoxide dismutase (sodC) gene, partial cds	783	783	0.89	0
		GU269225.1	Haemophilus influenzae strain P20-21 CuZn superoxide dismutase (sodC) gene, partial cds	780	780	0.89	0
		GU269223.1	Haemophilus influenzae strain P05-24 CuZn superoxide dismutase (sodC) gene, partial cds	780	780	0.89	0
		GU269218.1	Haemophilus influenzae strain M04-21 CuZn superoxide dismutase (sodC) gene, partial cds	780	780	0.89	0
		GU269215.1	Haemophilus influenzae strain C21-21 CuZn superoxide dismutase (sodC) gene, partial cds	780	780	0.89	0
		GU269214.1	Haemophilus influenzae strain C19-21 CuZn superoxide dismutase (sodC) gene, partial cds	780	780	0.89	0
		GU269209.1	Haemophilus influenzae strain 35322 CuZn superoxide dismutase (sodC) gene, partial cds	780	780	0.89	0
		GU269208.1	Haemophilus influenzae strain 32324 CuZn superoxide dismutase (sodC) gene, partial cds	780	780	0.89	0
		GU269207.1	Haemophilus influenzae strain 26327 CuZn superoxide dismutase (sodC) gene, partial cds	780	780	0.89	0
		GU269206.1	Haemophilus influenzae strain 26323 CuZn superoxide dismutase (sodC) gene, partial cds	780	780	0.89	0
		GU269227.1	Haemophilus influenzae strain Q04-22 CuZn superoxide dismutase (sodC) gene, partial cds	765	765	0.89	0
		GU269220.1	Haemophilus influenzae strain N09-21 CuZn superoxide dismutase (sodC) gene, partial cds	729	729	0.89	0
		GU269216.1	Haemophilus influenzae strain H08-25 CuZn superoxide dismutase (sodC) gene, partial cds	729	729	0.89	0
		GU269211.1	Haemophilus haemolyticus strain ATCC 33390 CuZn superoxide dismutase (sodC) gene, partial cds	726	726	0.89	0
		FQ312002.1	Haemophilus parainfluenzae T3T1 complete genome	601	601	1	1e-168	superoxide dismutase, Cu, Zn
		M84012.1	Haemophilus influenzae copper-zinc superoxide dismutase (sodC) mRNA, complete cds	592	592	1	6e-166
		M84013.1	Haemophilus parainfluenzae copper-zinc superoxide dismutase (sodC) mRNA, complete cds	589	589	1	7e-165
		AF549211.1	Haemophilus influenzae strain 700222 DmsA (dmsA), partial cds, hypothetical protein, MerT (merT) and SodC (sodC) genes, complete cds; capsule locus, complete sequence; and SapA (sapA) gene, complete cds	556	556	1	4e-155
		GU269212.1	Haemophilus influenzae strain C09-23 CuZn superoxide dismutase (sodC) gene, partial cds	535	535	0.83	1e-148
		GU269226.1	Haemophilus influenzae strain P23-21 CuZn superoxide dismutase-like (sodC) gene, partial sequence	527	527	0.83	2e-146
		GU269222.1	Haemophilus influenzae strain O14-21 CuZn superoxide dismutase-like (sodC) gene, partial sequence	527	527	0.83	2e-146
		GU269221.1	Haemophilus influenzae strain O05-21 CuZn superoxide dismutase-like (sodC) gene, partial sequence	527	527	0.83	2e-146
		GU269219.1	Haemophilus influenzae strain Mr27 CuZn superoxide dismutase-like (sodC) gene, partial sequence	497	497	0.78	4e-137
		GU269217.1	Haemophilus influenzae strain I8809 CuZn superoxide dismutase-like (sodC) gene, partial sequence	497	497	0.78	4e-137
		GU269213.1	Haemophilus influenzae strain C14-21 CuZn superoxide dismutase-like (sodC) gene, partial sequence	497	497	0.78	4e-137
		GU269210.1	Haemophilus influenzae strain AAr27 CuZn superoxide dismutase-like (sodC) gene, partial sequence	497	497	0.78	4e-137
		CP001607.1	Aggregatibacter aphrophilus NJ8700, complete genome	489	489	0.9	5e-135	WD-40 repeat, putative, copper/zinc superoxide dismutase
		CP003496.1	Aggregatibacter actinomycetemcomitans D7S-1, complete genome	446	446	0.84	6e-122	copper/zinc superoxide dismutase
		CP003099.1	Aggregatibacter actinomycetemcomitans ANH9381, complete genome	446	446	0.84	6e-122	copper/zinc superoxide dismutase
		CP001733.1	Aggregatibacter actinomycetemcomitans D11S-1, complete genome	446	446	0.84	6e-122	putative sulfate transport protein CysZ, copper/zinc superoxide dismutase
		X98737.1	H.ducreyi asd, sodC and recF genes	365	365	0.82	2e-97
		AE017143.1	Haemophilus ducreyi strain 35000HP complete genome	365	365	0.82	2e-97	superoxide dismutase (Cu-Zn)
		U47664.1	Haemophilus ducreyi superoxide dismutase (sodC) gene, complete cds	365	365	0.82	2e-97
		CP000569.1	Actinobacillus pleuropneumoniae L20 serotype 5b complete genome	354	354	0.8	3e-94	superoxide dismutase [Cu-Zn] precursor
		CP001091.1	Actinobacillus pleuropneumoniae serovar 7 str. AP76, complete genome	351	351	0.8	3e-93	superoxide dismutase [Cu-Zn] precursor
		CP000687.1	Actinobacillus pleuropneumoniae serovar 3 str. JL03, complete genome	351	351	0.8	3e-93	superoxide dismutase Cu-Zn
		X99396.1	A.pleuropneumoniae asd, sodC & recF genes	351	351	0.8	3e-93
		CP001321.1	Haemophilus parasuis SH0165, complete genome	333	333	0.82	9e-88	superoxide dismutase
		U51440.1	Actinobacillus pleuropneumoniae aspartate-semialdehyde dehydrogenase (asd) and RecF (recF) genes, partial cds, and Cu,Zn-superoxide dismutase precursor (sodC) gene, complete cds	329	329	0.8	1e-86
		CP003022.1	Pasteurella multocida 36950, complete genome	264	264	0.81	4e-67
		AE004439.1	Pasteurella multocida subsp. multocida str. Pm70, complete genome	260	260	0.81	5e-66	SodC
		CP001409.1	Pasteurella multocida subsp. multocida str. 3480, complete genome	255	255	0.81	2e-64	copper/zinc superoxide dismutase
		CP003313.1	Pasteurella multocida subsp. multocida str. HN06, complete genome	251	251	0.82	2e-63	Superoxide dismutase [Cu-Zn]
		DQ173940.1	Haemophilus parasuis serotype 5 SodC-like protein (sodC) gene, partial cds	241	241	0.51	4e-60
		AE016827.1	Mannheimia succiniciproducens MBEL55E, complete genome	194	194	0.78	6e-46	SodC protein
		CP000746.1	Actinobacillus succinogenes 130Z, complete genome	145	145	0.66	3e-31	Superoxide dismutase
		J02658.1	P.leiognathi bacteriocuprein superoxide dismutase gene, complete cds	116	116	0.59	1e-22
		CP001172.1	Acinetobacter baumannii AB307-0294, complete genome	91.5	91.5	0.59	5e-15	Superoxide dismutase [Cu-Zn] precursor
		CP001182.1	Acinetobacter baumannii AB0057, complete genome	91.5	91.5	0.59	5e-15	copper/zinc superoxide dismutase
		CU459141.1	Acinetobacter baumannii str. AYE, complete genome	91.5	91.5	0.59	5e-15	superoxide dismutase precursor (Cu-Zn)
		CP000469.1	Shewanella sp. ANA-3 chromosome 1, complete sequence	82.4	82.4	0.74	3e-12	superoxide dismutase, copper/zinc binding
		CP000444.1	Shewanella sp. MR-7, complete genome	77	77	0.74	1e-10	superoxide dismutase, copper/zinc binding
		CP000446.1	Shewanella sp. MR-4, complete genome	77	77	0.74	1e-10	superoxide dismutase, copper/zinc binding
		CP003390.1	Methylophaga sp. JAM1, complete genome	48.2	48.2	0.58	0.068	Superoxide dismutase [Cu-Zn] precursor
	NMO_1549
		CP002005.1	Moraxella catarrhalis RH4, complete genome	1400	1400	1	0	ribonuclease P protein component, integral membrane protein
		CP002113.1	Capnocytophaga canimorsus Cc5, complete genome	109	109	0.58	2e-20	Zinc transporter zitB
		CP002825.1	Lacinutrix sp. 5H-3-7-4, complete genome	86	86	0.59	2e-13	cation efflux protein
NC_014752
	NLA_0650
		CP002552.1	Nitrosomonas sp. AL212, complete genome	172	172	0.89	2e-39	preprotein translocase, SecY subunit
		CP001154.1	Laribacter hongkongensis HLHK9, complete genome	170	170	0.96	8e-39	SecY
		CP002876.1	Nitrosomonas sp. Is79A3, complete genome	154	154	0.97	6e-34	preprotein translocase, SecY subunit
		AP012224.1	Pseudogulbenkiania sp. NH8B DNA, complete genome	149	149	0.96	3e-32	preprotein translocase, SecY subunit
		AE016825.1	Chromobacterium violaceum ATCC 12472, complete genome	147	147	0.96	9e-32	preprotein translocase, SecY subunit
		CP003060.1	Glaciecola nitratireducens FR1064, complete genome	143	143	0.81	1e-30	preprotein translocase, SecY subunit
		CP002583.1	Marinomonas mediterranea MMB-1, complete genome	143	143	0.96	1e-30
		CP000450.1	Nitrosomonas eutropha C91, complete genome	138	138	0.97	5e-29	protein translocase subunit secY/sec61 alpha
		AL954747.1	Nitrosomonas europaea ATCC 19718, complete genome	136	136	0.98	2e-28	SecY protein
		FO203363.1	Marinobacter hydrocarbonoclasticus str. ATCC 49840 chromosome, complete genome	131	131	0.95	7e-27
		CP002771.1	Marinomonas posidonica IVIA-Po-181, complete genome	127	127	0.81	8e-26	preprotein translocase, SecY subunit
		CP000749.1	Marinomonas sp. MWYL1, complete genome	125	125	0.96	3e-25
		CP000514.1	Marinobacter aquaeolei VT8, complete genome	125	125	0.95	3e-25
		CP002159.1	Gallionella capsiferriformans ES-2, complete genome	123	166	0.87	1e-24	preprotein translocase, SecY subunit
		CP003555.1	Advenella kashmirensis WT001, complete genome	120	120	0.64	1e-23	preprotein translocase, SecY subunit
		CP000155.1	Hahella chejuensis KCTC 2396, complete genome	120	120	0.97	1e-23
		CP002086.1	Nitrosococcus watsoni C-113, complete genome	118	237	0.95	4e-23	preprotein translocase, SecY subunit
		CP001965.1	Sideroxydans lithotrophicus ES-1, complete genome	118	118	0.95	4e-23	preprotein translocase, SecY subunit
		CP001798.1	Nitrosococcus halophilus Nc4, complete genome	118	118	0.95	4e-23
		FP929140.1	gamma proteobacterium HdN1 complete genome	116	116	0.95	2e-22
		CP001614.2	Teredinibacter turnerae T7901, complete genome	116	116	0.95	2e-22	preprotein translocase, SecY subunit
		CP000109.2	Thiomicrospira crunogena XCL-2, complete genome	113	113	0.94	2e-21	protein translocase subunit secY/sec61 alpha
		CP000127.1	Nitrosococcus oceani ATCC 19707, complete genome	105	105	0.96	3e-19	protein translocase subunit secY/sec61 alpha
		CR555306.1	Azoarcus aromaticum EbN1 complete genome	104	104	0.96	1e-18	Preprotein translocase SecY subunit
		CP002276.1	Haemophilus influenzae R2846, complete genome	102	102	0.69	3e-18	Preprotein translocase SecY subunit
		CP002277.1	Haemophilus influenzae R2866, complete genome	102	102	0.69	3e-18	Preprotein translocase SecY subunit
		CP000672.1	Haemophilus influenzae PittGG, complete genome	102	102	0.69	3e-18	hypothetical protein, preprotein translocase subunit SecY
		CP000671.1	Haemophilus influenzae PittEE, complete genome	102	102	0.69	3e-18	preprotein translocase subunit SecY
		CP001978.1	Marinobacter adhaerens HP15, complete genome	100	100	0.95	1e-17
		AM406670.1	Azoarcus sp. BH72, complete genome	96.9	96.9	0.96	1e-16	preprotein translocase subunit SecY
		CP001790.1	Pectobacterium wasabiae WPP163, complete genome	95.1	95.1	0.64	5e-16	preprotein translocase subunit SecY
		CP003153.1	Dechlorosoma suillum PS, complete genome	93.3	93.3	0.96	2e-15	preprotein translocase subunit SecY
		CP002526.1	Glaciecola sp. 4H-3-7+YE-5, complete genome	93.3	93.3	0.82	2e-15	preprotein translocase subunit SecY
		FQ670204.1	Haemophilus influenzae F3047 complete genome	93.3	93.3	0.69	2e-15	preprotein translocase subunit SecY
		FQ312006.1	Haemophilus influenzae 10810 genome	93.3	93.3	0.69	2e-15	preprotein translocase membrane subunit
		CP001339.1	Thioalkalivibrio sulfidophilus HL-EbGr7, complete genome	93.3	93.3	0.96	2e-15
		CP000057.2	Haemophilus influenzae 86-028NP, complete genome	93.3	93.3	0.69	2e-15	preprotein translocase subunit SecY
		CP002727.1	Pseudomonas fulva 12-X, complete genome	91.5	91.5	0.96	6e-15
		FQ670178.1	Haemophilus influenzae F3031 complete genome	87.8	87.8	0.69	7e-14	preprotein translocase subunit SecY
		L42023.1	Haemophilus influenzae Rd KW20, complete genome	87.8	87.8	0.69	7e-14	preprotein translocase subunit SecY
		FO082060.1	Methylomicrobium alcaliphilum str. 20Z chromosome, complete genome	84.2	84.2	0.81	9e-13	preprotein translocase subunit SecY
		CP002819.1	Ralstonia solanacearum Po82, complete genome	82.4	82.4	0.64	3e-12	preprotein translocase subunit SecY
		CP002695.1	Bordetella pertussis CS, complete genome	80.6	80.6	0.64	1e-11	preprotein translocase subunit SecY
		GU474841.1	Uncultured gamma proteobacterium HF0010_01E20 genomic sequence	80.6	80.6	0.98	1e-11
		CP001672.1	Methylotenera mobilis JLW8, complete genome	80.6	80.6	0.96	1e-11	preprotein translocase subunit SecY
		CP000680.1	Pseudomonas mendocina ymp, complete genome	80.6	80.6	0.74	1e-11
		BX640437.1	Bordetella bronchiseptica strain RB50, complete genome; segment 1/16	80.6	80.6	0.64	1e-11
		BX640411.1	Bordetella pertussis strain Tohama I, complete genome; segment 1/12	80.6	80.6	0.64	1e-11
		CU207211.1	Herminiimonas arsenicoxydans chromosome, complete sequence	77	77	0.64	1e-10	preprotein translocase subunit SecY
		FN667741.1	Xenorhabdus bovienii SS-2004 chromosome, complete genome	75.2	116	0.81	5e-10	preprotein translocase, membrane component, transport acr...
		CP000947.1	Haemophilus somnus 2336, complete genome	75.2	75.2	0.64	5e-10	preprotein translocase subunit SecY
		CP001281.2	Thauera sp. MZ1T, complete genome	73.4	73.4	0.79	2e-09	preprotein translocase subunit SecY
		CP000926.1	Pseudomonas putida GB-1, complete genome	73.4	73.4	0.96	2e-09	preprotein translocase subunit SecY
		CP000094.2	Pseudomonas fluorescens Pf0-1, complete genome	69.8	69.8	0.81	2e-08
		AE004439.1	Pasteurella multocida subsp. multocida str. Pm70, complete genome	69.8	69.8	0.64	2e-08
		CP000746.1	Actinobacillus succinogenes 130Z, complete genome	68	68	0.61	7e-08	preprotein translocase subunit SecY
		CP000304.1	Pseudomonas stutzeri A1501, complete genome	68	110	0.74	7e-08	secretion protein SecY
		CP002985.1	Acidithiobacillus ferrivorans SS3, complete genome	66.2	66.2	0.77	2e-07	preprotein translocase subunit SecY
		CP002622.1	Pseudomonas stutzeri DSM 4166, complete genome	66.2	66.2	0.97	2e-07	preprotein translocase subunit SecY
		CP002620.1	Pseudomonas mendocina NK-01, complete genome	64.4	64.4	0.74	8e-07
		CT573326.1	Pseudomonas entomophila str. L48 chromosome,complete sequence	64.4	64.4	0.96	8e-07
		CP003150.1	Pseudomonas fluorescens F113, complete genome	60.8	60.8	0.96	1e-05	SecY
		AP010872.1	Candidatus Ishikawaella capsulata Mpkobe DNA, complete genome	60.8	103	0.59	1e-05
		CP000436.1	Haemophilus somnus 129PT, complete genome	60.8	60.8	0.64	1e-05	conserved hypothetical protein, protein translocase subunit secY/sec61 alpha
		AP012304.1	Azoarcus sp. KH32C DNA, complete genome	59	59	0.96	4e-05	preprotein translocase subunit
		CP003059.1	Taylorella asinigenitalis MCE3, complete genome	57.2	57.2	0.81	0.0001
		AE013218.1	Buchnera aphidicola str. Sg (Schizaphis graminum), complete genome	55.4	55.4	0.97	0.0004
		CP002013.1	Burkholderia sp. CCGE1002 chromosome 1, complete sequence	53.6	53.6	0.64	0.002	preprotein translocase subunit SecY
		CP000285.1	Chromohalobacter salexigens DSM 3043, complete genome	53.6	53.6	0.65	0.002
		CP002629.1	Desulfobacca acetoxidans DSM 11109, complete genome	51.8	101	0.62	0.005	preprotein translocase subunit SecY
		CP002165.1	Xylella fastidiosa subsp. fastidiosa GB514, complete genome	46.4	46.4	0.94	0.22
		CP001011.1	Xylella fastidiosa M23, complete genome	46.4	46.4	0.94	0.22
		AE009442.1	Xylella fastidiosa Temecula1, complete genome	46.4	46.4	0.94	0.22
	NLA_1050
		CP003390.1	Methylophaga sp. JAM1, complete genome	170	233	0.63	8e-39	preprotein translocase subunit SecY
		CP002159.1	Gallionella capsiferriformans ES-2, complete genome	170	335	0.56	8e-39	preprotein translocase subunit SecY
		CP001672.1	Methylotenera mobilis JLW8, complete genome	163	163	0.93	1e-36	preprotein translocase subunit SecY
		AL954747.1	Nitrosomonas europaea ATCC 19718, complete genome	161	161	0.9	4e-36	SecY protein
		CP002056.1	Methylotenera versatilis 301, complete genome	150	251	0.6	7e-33	preprotein translocase subunit SecY
		CP000103.1	Nitrosospira multiformis ATCC 25196, complete genome	143	211	0.75	1e-30	protein translocase subunit secY/sec61 alpha
		FN667742.1	Xenorhabdus nematophila ATCC 19061 chromosome, complete genome	138	229	0.5	5e-29	preprotein translocase, membrane component, transport acr...
		FN545148.1	Arsenophonus nasoniae whole genome shotgun assembly, contig scaffold00080	138	265	0.71	5e-29
		CP001965.1	Sideroxydans lithotrophicus ES-1, complete genome	134	290	0.7	6e-28	preprotein translocase subunit SecY
		CP000510.1	Psychromonas ingrahamii 37, complete genome	134	199	0.63	6e-28	protein translocase subunit secY/sec61 alpha
		CP001674.1	Methylovorus glucosetrophus SIP3-4, complete genome	129	217	0.68	2e-26	preprotein translocase subunit SecY
		CP002005.1	Moraxella catarrhalis RH4, complete genome	125	249	0.58	3e-25	ribonuclease P protein component, protein translocase subunit SecY
		CP000821.1	Shewanella sediminis HAW-EB3, complete genome	123	123	0.8	1e-24	preprotein translocase subunit SecY
		FM162591.1	Photorhabdus asymbiotica ATCC43949 complete genome	120	120	0.88	1e-23	preprotein translocase subunit SecY
		CR543861.1	Acinetobacter sp. ADP1 complete genome	118	177	0.51	4e-23	secretion protein
		CP002738.1	Methylomonas methanica MC09, complete genome	105	293	0.56	3e-19	preprotein translocase subunit SecY
		CP000472.1	Shewanella piezotolerans WP3, complete genome	98.7	188	0.53	4e-17	preprotein translocase subunit SecY
		CP000783.1	Cronobacter sakazakii ATCC BAA-894, complete genome	98.7	211	0.51	1e-16	hypothetical protein
		AM942759.1	Proteus mirabilis strain HI4320, complete genome	95.1	95.1	0.81	1e-15	preprotein translocase subunit SecY
		AC202195.2	Regiella insecticola BAC CUGI_APP_BA-001K06 () complete sequence	95.1	184	0.72	1e-15
		AE016826.1	Buchnera aphidicola str. Bp (Baizongia pistaciae), complete genome	95.1	155	0.72	1e-15
		CP003416.1	Salmonella enterica subsp. enterica serovar Heidelberg str. B182, complete genome	93.3	214	0.59	4e-15	preprotein translocase subunit SecY
		CP003386.1	Salmonella enterica subsp. enterica serovar Typhimurium str. 798, complete genome	93.3	214	0.59	4e-15	preprotein translocase subunit
		CP003218.1	Klebsiella oxytoca KCTC 1686, complete genome	93.3	177	0.71	4e-15	preprotein translocase subunit SecY
		CP003026.1	Enterobacter asburiae LF7a, complete genome	93.3	181	0.75	4e-15	preprotein translocase subunit SecY
		CP002614.1	Salmonella enterica subsp. enterica serovar Typhimurium str. UK-1, complete genome	93.3	214	0.59	4e-15	preprotein translocase subunit SecY
		CP002487.1	Salmonella enterica subsp. enterica serovar Typhimurium str. ST4/74, complete genome	93.3	214	0.59	4e-15	preprotein translocase subunit SecY
		FR775238.1	Salmonella enterica subsp. enterica serovar Weltevreden str. 2007-60-3289-1 complete genome, contig 51	93.3	214	0.59	4e-15	preprotein translocase subunit SecY
		AP011957.1	Salmonella enterica subsp. enterica serovar Typhimurium str. T000240 DNA, complete genome	93.3	214	0.59	4e-15	preprotein translocase subunit SecY
		FQ312003.1	Salmonella enterica subsp. enterica serovar Typhimurium SL1344 complete genome	93.3	214	0.59	4e-15	preprotein translocase subunit SecY
		CP001363.1	Salmonella enterica subsp. enterica serovar Typhimurium str. 14028S, complete genome	93.3	214	0.59	4e-15	preprotein translocase subunit SecY
		FN424405.1	Salmonella enterica subsp. enterica serovar Typhimurium str. D23580 complete genome	93.3	214	0.59	4e-15	preprotein translocase subunit SecY
		AE006468.1	Salmonella enterica subsp. enterica serovar Typhimurium str. LT2, complete genome	93.3	214	0.59	4e-15	preprotein translocase subunit SecY
		AM933173.1	Salmonella enterica subsp. enterica serovar Gallinarum str. 287/91 complete genome	93.3	214	0.59	4e-15	preprotein translocase subunit SecY
		CP001144.1	Salmonella enterica subsp. enterica serovar Dublin str. CT_02021853, complete genome	93.3	214	0.59	4e-15	preprotein translocase subunit SecY
		CP001138.1	Salmonella enterica subsp. enterica serovar Agona str. SL483, complete genome	93.3	214	0.59	4e-15	preprotein translocase subunit SecY
		CP001127.1	Salmonella enterica subsp. enterica serovar Schwarzengrund str. CVM19633, complete genome	93.3	214	0.59	4e-15	preprotein translocase subunit SecY
		CP001120.1	Salmonella enterica subsp. enterica serovar Heidelberg str. SL476, complete genome	93.3	214	0.59	4e-15	preprotein translocase subunit SecY
		CP001113.1	Salmonella enterica subsp. enterica serovar Newport str. SL254, complete genome	93.3	214	0.59	4e-15	preprotein translocase subunit SecY
		CP003278.1	Salmonella enterica subsp. enterica serovar Typhi str. P-stx-12, complete genome	91.5	207	0.59	2e-14	preprotein translocase subunit SecY
		CP001836.1	Dickeya dadantii Ech586, complete genome	91.5	159	0.51	2e-14	preprotein translocase subunit SecY
		FM200053.1	Salmonella enterica subsp. enterica serovar Paratyphi A str. AKU_12601 complete genome, strain AKU_12601	91.5	207	0.59	2e-14	preprotein translocase subunit
		CP000026.1	Salmonella enterica subsp. enterica serovar Paratyphi A str. ATCC 9150, complete genome	91.5	207	0.59	2e-14	preprotein translocase subunit
		AE014613.1	Salmonella enterica subsp. enterica serovar Typhi Ty2, complete genome	91.5	207	0.59	2e-14	preprotein translocase subunit
		AL627282.1	Salmonella enterica serovar Typhi (Salmonella typhi) strain CT18, complete chromosome; segment 18/20	91.5	207	0.59	2e-14
		CP003678.1	Enterobacter cloacae subsp. dissolvens SDM, complete genome	89.7	166	0.76	5e-14	preprotein translocase subunit SecY
		CP002886.1	Enterobacter cloacae EcWSU1, complete genome	89.7	163	0.74	5e-14	preprotein translocase subunit SecY
		FN554766.1	Escherichia coli 042 complete genome	89.7	209	0.56	5e-14	preprotein translocase subunit SecY
		FN543502.1	Citrobacter rodentium ICC168, complete genome	89.7	214	0.59	5e-14	preprotein translocase subunit SecY
		CP000857.1	Salmonella enterica subsp. enterica serovar Paratyphi C strain RKS4594, complete genome	89.7	211	0.59	5e-14	preprotein translocase subunit SecY
		CU928163.2	Escherichia coli UMN026 chromosome, complete genome	89.7	209	0.56	5e-14	preprotein translocase membrane subunit
		AM933172.1	Salmonella enterica subsp. enterica serovar Enteritidis str. P125109 complete genome	89.7	211	0.59	5e-14	threonine operon leader peptide (artificial fragment), preprotein translocase subunit
		CP000886.1	Salmonella enterica subsp. enterica serovar Paratyphi B str. SPB7, complete genome	89.7	211	0.59	5e-14	hypothetical protein
		FR729477.2	Yersinia enterocolitica subsp. palearctica Y11	86	211	0.57	7e-13	preprotein translocase subunit SecY
		CP003403.1	Rahnella aquatilis HX2, complete genome	84.2	152	0.7	2e-12	preprotein translocase subunit SecY
		FR877557.1	Salmonella bongori NCTC 12419, culture collection SGSC SARC11, complete genome	84.2	204	0.56	2e-12	preprotein translocase subunit
		CP002505.1	Rahnella sp. Y9602, complete genome	84.2	152	0.7	2e-12	preprotein translocase subunit SecY
		CP000822.1	Citrobacter koseri ATCC BAA-895, complete genome	84.2	200	0.59	2e-12	hypothetical protein
		AM286415.1	Yersinia enterocolitica subsp. enterocolitica 8081 complete genome	84.2	166	0.71	2e-12	preprotein translocase subunit SecY
		FR718680.1	Yersinia enterocolitica W22703 biovar 2, serovar O:9, contig 7180000001776	82.4	207	0.57	8e-12
		CP002246.1	Yersinia enterocolitica subsp. palearctica 105.5R(r), complete genome	82.4	207	0.57	8e-12	preprotein translocase subunit SecY
		CP002124.1	Erwinia sp. Ejp617, complete genome	82.4	152	0.65	8e-12	preprotein translocase subunit SecY
		FN392235.1	Erwinia pyrifoliae DSM 12163 complete genome, culture collection DSM:12163	82.4	161	0.65	8e-12	secY
		FP236842.1	Erwinia pyrifoliae strain Ep1/96 complete chromosome	82.4	161	0.65	8e-12	preprotein translocase subunit SecY
		CP002272.1	Enterobacter cloacae SCF1, complete genome	80.6	155	0.72	3e-11	preprotein translocase subunit SecY
		CP003244.1	Rahnella aquatilis CIP 78.65 = ATCC 33071, complete genome	78.8	137	0.7	1e-10	preprotein translocase subunit SecY
		CP000937.1	Francisella philomiragia subsp. philomiragia ATCC 25017, complete genome	77	184	0.64	3e-10	3-dehydroquinate synthase, preprotein translocase, subunit Y, membrane protein
		CP001560.1	Escherichia blattae DSM 4481, complete genome	75.2	218	0.56	1e-09	preprotein translocase subunit
		CP001010.1	Polynucleobacter necessarius subsp. necessarius STIR1, complete genome	75.2	193	0.54	1e-09	preprotein translocase subunit SecY
		FN650140.1	Legionella longbeachae NSW150, complete genome	73.4	214	0.53	4e-09	preprotein translocase subunit SecY
		FM178379.1	Aliivibrio salmonicida LFI1238 chromosome 1 complete genome	73.4	127	0.61	4e-09	preprotein translocase subunit SecY
		AM180252.1	Lawsonia intracellularis PHE/MN1-00	73.4	228	0.52	4e-09	preprotein translocase subunit SecY
	NLA_1060							IF-1, multiple species
		CP002252.1	Methylovorus sp. MP688, complete genome	183	183	1	1e-42
		CP001674.1	Methylovorus glucosetrophus SIP3-4, complete genome	183	183	1	1e-42
		AP012224.1	Pseudogulbenkiania sp. NH8B DNA, complete genome	165	165	1	3e-37
		CP002745.1	Collimonas fungivorans Ter331, complete genome	165	165	0.95	3e-37
		CP002159.1	Gallionella capsiferriformans ES-2, complete genome	163	163	0.99	1e-36
		CP000284.1	Methylobacillus flagellatus KT, complete genome	161	161	0.97	4e-36
		CP002456.1	Taylorella equigenitalis MCE9, complete genome	156	156	0.95	2e-34
		CP002039.1	Herbaspirillum seropedicae SmR1, complete genome	156	156	0.97	2e-34
		CP002876.1	Nitrosomonas sp. Is79A3, complete genome	154	154	0.85	6e-34
		AL954747.1	Nitrosomonas europaea ATCC 19718, complete genome	154	154	0.91	6e-34
		CP003059.1	Taylorella asinigenitalis MCE3, complete genome	152	152	0.95	2e-33
		CP000316.1	Polaromonas sp. JS666, complete genome	152	152	0.97	2e-33
		CP000270.1	Burkholderia xenovorans LB400 chromosome 1, complete sequence	149	149	0.96	3e-32
		CU207211.1	Herminiimonas arsenicoxydans chromosome, complete sequence	147	147	0.95	9e-32
		CP001672.1	Methylotenera mobilis JLW8, complete genome	143	143	1	1e-30
		FR687359.1	Burkholderia rhizoxinica HKI 454, complete genome	140	140	0.96	1e-29
		CP000548.1	Burkholderia mallei NCTC 10247 chromosome I, complete sequence	140	140	0.96	1e-29
		CP000546.1	Burkholderia mallei NCTC 10229 chromosome I, complete sequence	140	140	0.96	1e-29
		CP000526.1	Burkholderia mallei SAVP1 chromosome I, complete sequence	140	140	0.96	1e-29
		CP000010.1	Burkholderia mallei ATCC 23344 chromosome 1, complete sequence	140	140	0.96	1e-29
		CP002552.1	Nitrosomonas sp. AL212, complete genome	138	138	0.91	5e-29
		CP002021.1	Thiomonas intermedia K12, complete genome	134	134	0.97	6e-28
		CP000572.1	Burkholderia pseudomallei 1106a chromosome I, complete sequence	134	134	0.96	6e-28
		CP000570.1	Burkholderia pseudomallei 668 chromosome I, complete sequence	134	134	0.96	6e-28
		CP000124.1	Burkholderia pseudomallei 1710b chromosome I, complete sequence	134	134	0.96	6e-28
		BX571965.1	Burkholderia pseudomallei strain K96243, chromosome 1, complete sequence	134	134	0.96	6e-28
		AE016825.1	Chromobacterium violaceum ATCC 12472, complete genome	134	134	0.96	6e-28
		CP002985.1	Acidithiobacillus ferrivorans SS3, complete genome	132	132	0.99	2e-27
		CP003514.1	Burkholderia sp. KJ006 chromosome 1, complete sequence	131	131	0.96	7e-27
		CP002833.1	Burkholderia pseudomallei 1026b chromosome 1, complete sequence	131	131	0.96	7e-27
		CP003087.1	Burkholderia sp. YI23 chromosome 1, complete sequence	131	131	0.96	7e-27
		FR854069.1	blood disease bacterium R229, genomic contig 00013-1626	131	131	0.96	7e-27
		CP001503.2	Burkholderia glumae BGR1 chromosome 1, complete sequence	131	131	0.96	7e-27
		CP002519.1	Burkholderia sp. CCGE1001 chromosome 1, complete sequence	131	131	0.96	7e-27
		CP002217.1	Burkholderia sp. CCGE1003 chromosome 1, complete sequence	131	131	0.96	7e-27
		FP885906.2	Ralstonia solanacearum str. PSI07 chromosome, complete genome	131	131	0.96	7e-27
		CP002013.1	Burkholderia sp. CCGE1002 chromosome 1, complete sequence	131	131	0.96	7e-27
		CP001408.1	Burkholderia pseudomallei MSHR346 chromosome I, complete sequence	131	131	0.96	7e-27
		AM747720.1	Burkholderia cenocepacia J2315 chromosome 1, complete genome	131	131	0.96	7e-27
		CP001052.1	Burkholderia phytofirmans PsJN chromosome 1, complete sequence	131	131	0.96	7e-27
		CP000614.1	Burkholderia vietnamiensis G4 chromosome 1, complete sequence	131	131	0.96	7e-27
		CP000086.1	Burkholderia thailandensis E264 chromosome I, complete sequence	131	131	0.96	7e-27
		CP000269.1	Janthinobacterium sp. Marseille, complete genome	129	129	0.95	2e-26
		CP000103.1	Nitrosospira multiformis ATCC 25196, complete genome	127	127	0.99	8e-26
		FP885895.1	Ralstonia solanacearum str. CMR15 chromosome, complete genome	125	125	0.96	3e-25
		CP001043.1	Burkholderia phymatum STM815 chromosome 1, complete sequence	125	125	0.96	3e-25
		CP001025.1	Burkholderia ambifaria MC40-6 chromosome 1, complete sequence	125	125	0.96	3e-25
		CP000958.1	Burkholderia cenocepacia MC0-3 chromosome 1, complete sequence	125	125	0.96	3e-25
		CP000458.1	Burkholderia cenocepacia HI2424 chromosome 1, complete sequence	125	125	0.96	3e-25
		CP000440.1	Burkholderia ambifaria AMMD chromosome 1, complete sequence	125	125	0.96	3e-25
		CP000378.1	Burkholderia cenocepacia AU 1054 chromosome 1, complete sequence	125	125	0.96	3e-25
		AL646052.1	Ralstonia solanacearum GMI1000 chromosome complete sequence	125	125	0.96	3e-25
		CP000151.1	Burkholderia sp. 383 chromosome 1, complete sequence	125	125	0.96	3e-25
		CP002819.1	Ralstonia solanacearum Po82, complete genome	123	123	0.96	1e-24
		CP002599.1	Burkholderia gladioli BSR3 chromosome 1, complete sequence	122	122	0.96	4e-24
		CP000245.1	Ramlibacter tataouinensis TTB310, complete genome	120	120	0.97	1e-23
		CP002663.1	Pusillimonas sp. T7-7, complete genome	120	120	0.95	1e-23
		CP000764.1	Bacillus cereus subsp. cytotoxis NVH 391-98, complete genome	120	120	0.91	1e-23
		CP000083.1	Colwellia psychrerythraea 34H, complete genome	120	120	1	1e-23
		CP003555.1	Advenella kashmirensis WT001, complete genome	116	116	1	2e-22
		CP001796.1	Pseudoalteromonas sp. SM9913 chromosome I, complete sequence	116	116	0.96	2e-22
		CP001644.1	Ralstonia pickettii 12D chromosome 1, complete sequence	116	116	0.96	2e-22
		AP009385.1	Burkholderia multivorans ATCC 17616 DNA, complete genome, chromosome 1	116	116	0.96	2e-22
		CU633749.1	Cupriavidus taiwanensis str. LMG19424 chromosome 1, complete genome	116	116	0.95	2e-22
		CP000868.1	Burkholderia multivorans ATCC 17616 chromosome 1, complete sequence	116	116	0.96	2e-22
		CP000555.1	Methylibium petroleiphilum PM1, complete genome	116	116	0.96	2e-22
		CR954246.1	Pseudoalteromonas haloplanktis str. TAC125 chromosome I, complete sequence	116	116	0.96	2e-22
		AP012282.1	Melissococcus plutonius DAT561 DNA, complete genome	114	114	0.9	5e-22
		CP003153.1	Dechlorosoma suillum PS, complete genome	114	114	1	5e-22
		AP012200.1	Melissococcus plutonius ATCC 35311 DNA, complete genome	114	114	0.9	5e-22
		CP000937.1	Francisella philomiragia subsp. philomiragia ATCC 25017, complete genome	114	114	0.85	5e-22
		CP000472.1	Shewanella piezotolerans WP3, complete genome	113	113	0.84	2e-21
		CU914168.1	Ralstonia solanacearum strain IPO1609 Genome Draft	113	113	0.96	2e-21
		CP001013.1	Leptothrix cholodnii SP-6, complete genome	113	113	0.96	2e-21
		CP002695.1	Bordetella pertussis CS, complete genome	111	111	0.95	6e-21
		CP002563.1	Carnobacterium sp. 17-4, complete genome	111	111	0.9	6e-21
		CP000932.1	Campylobacter lari RM2100, complete genome	111	111	0.81	6e-21
		CP000768.1	Campylobacter jejuni subsp. doylei 269.97, complete genome	111	111	0.81	6e-21
		CP000746.1	Actinobacillus succinogenes 130Z, complete genome	111	111	1	6e-21
		CP000538.1	Campylobacter jejuni subsp. jejuni 81-176, complete genome	111	111	0.81	6e-21
		BX640437.1	Bordetella bronchiseptica strain RB50, complete genome; segment 1/16	111	111	0.95	6e-21
		BX640423.1	Bordetella parapertussis strain 12822, complete genome; segment 1/14	111	111	0.95	6e-21
		BX640422.1	Bordetella pertussis strain Tohama I, complete genome; segment 12/12	111	111	0.95	6e-21
		CP000922.1	Anoxybacillus flavithermus WK1, complete genome	109	109	0.91	2e-20
		CP000851.1	Shewanella pealeana ATCC 700345, complete genome	109	109	0.84	2e-20
		CP001960.1	Campylobacter jejuni subsp. jejuni S3, complete genome	107	107	0.81	8e-20
		CP002029.1	Campylobacter jejuni subsp. jejuni ICDCCJ07001, complete genome	107	107	0.81	8e-20
		CP001900.1	Campylobacter jejuni subsp. jejuni M1, complete genome	107	107	0.81	8e-20
		CP001154.1	Laribacter hongkongensis HLHK9, complete genome	107	107	0.95	8e-20
		CP000814.1	Campylobacter jejuni subsp. jejuni 81116, complete genome	107	107	0.81	8e-20
		AM167904.1	Bordetella avium 197N complete genome	107	107	0.95	8e-20
		AL111168.1	Campylobacter jejuni subsp. jejuni NCTC 11168 complete genome	107	107	0.81	8e-20
		DQ535195.1	Campylobacter jejuni subsp. doylei translation initiation factor-IF1 (infA) gene, complete cds	107	107	0.81	8e-20
		CP000302.1	Shewanella denitrificans OS217, complete genome	107	107	0.96	8e-20
		CP000025.1	Campylobacter jejuni RM1221, complete genome	107	107	0.81	8e-20
		CP002872.1	Francisella sp. TX077308, complete genome	105	105	0.85	3e-19
		FQ670178.1	Haemophilus influenzae F3031 complete genome	105	105	0.95	3e-19
		AP010872.1	Candidatus Ishikawaella capsulata Mpkobe DNA, complete genome	105	105	0.95	3e-19
		CP000672.1	Haemophilus influenzae PittGG, complete genome	105	105	0.95	3e-19
		CP000488.1	Candidatus Ruthia magnifica str. Cm (Calyptogena magnifica), complete genome	105	105	0.5	3e-19
	NLA_6250
		AE017226.1	Treponema denticola ATCC 35405, complete genome	596	644	0.98	6e-167	hypothetical protein
		CP002390.1	Filifactor alocis ATCC 35896, complete genome	372	509	0.91	1e-99	hypothetical protein
	NLA_8180
		CP002276.1	Haemophilus influenzae R2846, complete genome	399	399	0.81	9e-108	putative integrase
		AE004439.1	Pasteurella multocida subsp. multocida str. Pm70, complete genome	399	399	0.81	9e-108	unknown
		CP000672.1	Haemophilus influenzae PittGG, complete genome	372	372	0.77	1e-99	hypothetical protein
	NLA_8930
		CP002113.1	Capnocytophaga canimorsus Cc5, complete genome	95.1	406	0.66	5e-16	hypothetical protein
	NLA_13800
		CP000746.1	Actinobacillus succinogenes 130Z, complete genome	73.4	73.4	0.86	2e-09
		CP002745.1	Collimonas fungivorans Ter331, complete genome	57.2	57.2	0.53	0.0001
		CP002667.1	Gallibacterium anatis UMN179, complete genome	55.4	55.4	0.62	0.0004
		CP002056.1	Methylotenera versatilis 301, complete genome	55.4	55.4	0.5	0.0004
		EU828769.1	Kingella kingae strain 269-492 ABC transporter and PilC1 (pilC1) genes, complete cds	53.6	53.6	0.65	0.002
		EU828770.1	Kingella kingae strain 269-492 uroporphyrin-III C/tetrapyrrole (corrin/porphyrin) methyltransferase, PilC2 (pilC2), and tRNA uridine 5-carboxymethylaminomethyl modification enzyme (gidA) genes, complete cds	48.2	48.2	0.65	0.064
		CP003686.1	Streptococcus mutans GS-5, complete genome	46.4	46.4	0.58	0.22
NC_017501
	NMV_0545
		CP001739.1	Sebaldella termitidis ATCC 33386, complete genome	134	134	0.87	2e-28	adhesin HecA family
		CP001790.1	Pectobacterium wasabiae WPP163, complete genome	93.3	93.3	0.34	6e-16	S-type Pyocin domain protein
		CP001048.1	Yersinia pseudotuberculosis PB1/+, complete genome	50	50	0.65	0.006	filamentous haemagglutinin family outer membrane protein
		BX936398.1	Yersinia pseudotuberculosis IP32953 genome, complete sequence	50	50	0.65	0.006	possible adhesin/hemolysin
	NMV_0632
		CP002005.1	Moraxella catarrhalis RH4, complete genome	1404	1404	1	0	0.99
		CP002113.1	Capnocytophaga canimorsus Cc5, complete genome	114	114	0.58	2e-22
		CP002545.1	Pedobacter saltans DSM 12145, complete genome	89.7	89.7	0.54	7e-15	0.66
		CP002825.1	Lacinutrix sp. 5H-3-7-4, complete genome	82.4	82.4	0.59	1e-12
	NMV_0995							(CuZn) superoxide dismutase
		GU269205.1	Haemophilus haemolyticus strain 65P28H9 CuZn superoxide dismutase (sodC) gene, partial cds	801	801	0.89	0
		GU269224.1	Haemophilus influenzae strain P18-25 CuZn superoxide dismutase (sodC) gene, partial cds	789	789	0.89	0
		GU269225.1	Haemophilus influenzae strain P20-21 CuZn superoxide dismutase (sodC) gene, partial cds	783	783	0.89	0
		GU269223.1	Haemophilus influenzae strain P05-24 CuZn superoxide dismutase (sodC) gene, partial cds	783	783	0.89	0
		GU269218.1	Haemophilus influenzae strain M04-21 CuZn superoxide dismutase (sodC) gene, partial cds	783	783	0.89	0
		GU269215.1	Haemophilus influenzae strain C21-21 CuZn superoxide dismutase (sodC) gene, partial cds	783	783	0.89	0
		GU269214.1	Haemophilus influenzae strain C19-21 CuZn superoxide dismutase (sodC) gene, partial cds	783	783	0.89	0
		GU269209.1	Haemophilus influenzae strain 35322 CuZn superoxide dismutase (sodC) gene, partial cds	783	783	0.89	0
		GU269208.1	Haemophilus influenzae strain 32324 CuZn superoxide dismutase (sodC) gene, partial cds	783	783	0.89	0
		GU269207.1	Haemophilus influenzae strain 26327 CuZn superoxide dismutase (sodC) gene, partial cds	783	783	0.89	0
		GU269206.1	Haemophilus influenzae strain 26323 CuZn superoxide dismutase (sodC) gene, partial cds	783	783	0.89	0
		GU269227.1	Haemophilus influenzae strain Q04-22 CuZn superoxide dismutase (sodC) gene, partial cds	771	771	0.89	0
		GU269220.1	Haemophilus influenzae strain N09-21 CuZn superoxide dismutase (sodC) gene, partial cds	735	735	0.89	0
		GU269216.1	Haemophilus influenzae strain H08-25 CuZn superoxide dismutase (sodC) gene, partial cds	735	735	0.89	0
		GU269211.1	Haemophilus haemolyticus strain ATCC 33390 CuZn superoxide dismutase (sodC) gene, partial cds	729	729	0.89	0
		FQ312002.1	Haemophilus parainfluenzae T3T1 complete genome	607	607	1	1e-170
		M84012.1	Haemophilus influenzae copper-zinc superoxide dismutase (sodC) mRNA, complete cds	598	598	1	6e-168
		M84013.1	Haemophilus parainfluenzae copper-zinc superoxide dismutase (sodC) mRNA, complete cds	592	592	1	2e-166
		AF549211.1	Haemophilus influenzae strain 700222 DmsA (dmsA), partial cds, hypothetical protein, MerT (merT) and SodC (sodC) genes, complete cds; capsule locus, complete sequence; and SapA (sapA) gene, complete cds	562	562	1	4e-157
		GU269212.1	Haemophilus influenzae strain C09-23 CuZn superoxide dismutase (sodC) gene, partial cds	538	538	0.83	5e-150
		GU269226.1	Haemophilus influenzae strain P23-21 CuZn superoxide dismutase-like (sodC) gene, partial sequence	533	533	0.83	2e-148
		GU269222.1	Haemophilus influenzae strain O14-21 CuZn superoxide dismutase-like (sodC) gene, partial sequence	533	533	0.83	2e-148
		GU269221.1	Haemophilus influenzae strain O05-21 CuZn superoxide dismutase-like (sodC) gene, partial sequence	533	533	0.83	2e-148
		GU269219.1	Haemophilus influenzae strain Mr27 CuZn superoxide dismutase-like (sodC) gene, partial sequence	502	502	0.78	3e-139
		GU269217.1	Haemophilus influenzae strain I8809 CuZn superoxide dismutase-like (sodC) gene, partial sequence	502	502	0.78	3e-139
		GU269213.1	Haemophilus influenzae strain C14-21 CuZn superoxide dismutase-like (sodC) gene, partial sequence	502	502	0.78	3e-139
		GU269210.1	Haemophilus influenzae strain AAr27 CuZn superoxide dismutase-like (sodC) gene, partial sequence	502	502	0.78	3e-139
		CP001607.1	Aggregatibacter aphrophilus NJ8700, complete genome	493	493	0.9	2e-136
		CP003496.1	Aggregatibacter actinomycetemcomitans D7S-1, complete genome	452	452	0.84	5e-124
		CP003099.1	Aggregatibacter actinomycetemcomitans ANH9381, complete genome	452	452	0.84	5e-124
		CP001733.1	Aggregatibacter actinomycetemcomitans D11S-1, complete genome	452	452	0.84	5e-124
		X98737.1	H.ducreyi asd, sodC and recF genes	370	370	0.82	1e-99
		AE017143.1	Haemophilus ducreyi strain 35000HP complete genome	370	370	0.82	1e-99
		U47664.1	Haemophilus ducreyi superoxide dismutase (sodC) gene, complete cds	370	370	0.82	1e-99
		CP000569.1	Actinobacillus pleuropneumoniae L20 serotype 5b complete genome	358	358	0.8	9e-96
		CP001091.1	Actinobacillus pleuropneumoniae serovar 7 str. AP76, complete genome	356	356	0.8	3e-95
		CP000687.1	Actinobacillus pleuropneumoniae serovar 3 str. JL03, complete genome	356	356	0.8	3e-95
		X99396.1	A.pleuropneumoniae asd, sodC & recF genes	356	356	0.8	3e-95
		CP001321.1	Haemophilus parasuis SH0165, complete genome	338	338	0.82	8e-90
		U51440.1	Actinobacillus pleuropneumoniae aspartate-semialdehyde dehydrogenase (asd) and RecF (recF) genes, partial cds, and Cu,Zn-superoxide dismutase precursor (sodC) gene, complete cds	333	333	0.8	4e-88
		CP003022.1	Pasteurella multocida 36950, complete genome	269	269	0.81	4e-69
NC_017505
	NMBB_0096
		EU828769.1	Kingella kingae strain 269-492 ABC transporter and PilC1 (pilC1) genes, complete cds	59	110	0.54	9e-06
		CP002667.1	Gallibacterium anatis UMN179, complete genome	53.6	53.6	0.54	0.0004
		EU828770.1	Kingella kingae strain 269-492 uroporphyrin-III C/tetrapyrrole (corrin/porphyrin) methyltransferase, PilC2 (pilC2), and tRNA uridine 5-carboxymethylaminomethyl modification enzyme (gidA) genes, complete cds	51.8	51.8	0.57	0.001
		CP003686.1	Streptococcus mutans GS-5, complete genome	46.4	46.4	0.52	0.058
	NMBB_0487
		CP000699.1	Sphingomonas wittichii RW1, complete genome	53.6	17020	0.57	0.0004	hypothetical protein, 4-diphosphocytidyl-2-C-methyl-D-erythritol kinase, thioesterase superfamily protein, 2-keto-4-pentenoate hydratase-like protein, DNA polymerase III, alpha subunit, 2-keto-4-pentenoate hydratase-like protein,
	NMBB_1555							(CuZn) superoxide dismutase
		GU269205.1	Haemophilus haemolyticus strain 65P28H9 CuZn superoxide dismutase (sodC) gene, partial cds	807	807	0.89	0
		GU269224.1	Haemophilus influenzae strain P18-25 CuZn superoxide dismutase (sodC) gene, partial cds	792	792	0.89	0
		GU269225.1	Haemophilus influenzae strain P20-21 CuZn superoxide dismutase (sodC) gene, partial cds	789	789	0.89	0
		GU269223.1	Haemophilus influenzae strain P05-24 CuZn superoxide dismutase (sodC) gene, partial cds	789	789	0.89	0
		GU269218.1	Haemophilus influenzae strain M04-21 CuZn superoxide dismutase (sodC) gene, partial cds	789	789	0.89	0
		GU269215.1	Haemophilus influenzae strain C21-21 CuZn superoxide dismutase (sodC) gene, partial cds	789	789	0.89	0
		GU269214.1	Haemophilus influenzae strain C19-21 CuZn superoxide dismutase (sodC) gene, partial cds	789	789	0.89	0
		GU269209.1	Haemophilus influenzae strain 35322 CuZn superoxide dismutase (sodC) gene, partial cds	789	789	0.89	0
		GU269208.1	Haemophilus influenzae strain 32324 CuZn superoxide dismutase (sodC) gene, partial cds	789	789	0.89	0
		GU269207.1	Haemophilus influenzae strain 26327 CuZn superoxide dismutase (sodC) gene, partial cds	789	789	0.89	0
		GU269206.1	Haemophilus influenzae strain 26323 CuZn superoxide dismutase (sodC) gene, partial cds	789	789	0.89	0
		GU269227.1	Haemophilus influenzae strain Q04-22 CuZn superoxide dismutase (sodC) gene, partial cds	774	774	0.89	0
		GU269220.1	Haemophilus influenzae strain N09-21 CuZn superoxide dismutase (sodC) gene, partial cds	738	738	0.89	0
		GU269216.1	Haemophilus influenzae strain H08-25 CuZn superoxide dismutase (sodC) gene, partial cds	738	738	0.89	0
		GU269211.1	Haemophilus haemolyticus strain ATCC 33390 CuZn superoxide dismutase (sodC) gene, partial cds	735	735	0.89	0
		FQ312002.1	Haemophilus parainfluenzae T3T1 complete genome	610	610	1	7e-172
		M84012.1	Haemophilus influenzae copper-zinc superoxide dismutase (sodC) mRNA, complete cds	601	601	1	4e-169
		M84013.1	Haemophilus parainfluenzae copper-zinc superoxide dismutase (sodC) mRNA, complete cds	598	598	1	4e-168
		AF549211.1	Haemophilus influenzae strain 700222 DmsA (dmsA), partial cds, hypothetical protein, MerT (merT) and SodC (sodC) genes, complete cds; capsule locus, complete sequence; and SapA (sapA) gene, complete cds	565	565	1	3e-158
		GU269212.1	Haemophilus influenzae strain C09-23 CuZn superoxide dismutase (sodC) gene, partial cds	540	540	0.87	1e-150
		GU269226.1	Haemophilus influenzae strain P23-21 CuZn superoxide dismutase-like (sodC) gene, partial sequence	535	535	0.87	4e-149
		GU269222.1	Haemophilus influenzae strain O14-21 CuZn superoxide dismutase-like (sodC) gene, partial sequence	535	535	0.87	4e-149
		GU269221.1	Haemophilus influenzae strain O05-21 CuZn superoxide dismutase-like (sodC) gene, partial sequence	535	535	0.87	4e-149
		GU269219.1	Haemophilus influenzae strain Mr27 CuZn superoxide dismutase-like (sodC) gene, partial sequence	502	502	0.78	3e-139
		GU269217.1	Haemophilus influenzae strain I8809 CuZn superoxide dismutase-like (sodC) gene, partial sequence	502	502	0.78	3e-139
		GU269213.1	Haemophilus influenzae strain C14-21 CuZn superoxide dismutase-like (sodC) gene, partial sequence	502	502	0.78	3e-139
		GU269210.1	Haemophilus influenzae strain AAr27 CuZn superoxide dismutase-like (sodC) gene, partial sequence	502	502	0.78	3e-139
		CP001607.1	Aggregatibacter aphrophilus NJ8700, complete genome	493	493	0.9	1e-136
		CP003496.1	Aggregatibacter actinomycetemcomitans D7S-1, complete genome	452	452	0.84	4e-124
		CP003099.1	Aggregatibacter actinomycetemcomitans ANH9381, complete genome	452	452	0.84	4e-124
		CP001733.1	Aggregatibacter actinomycetemcomitans D11S-1, complete genome	452	452	0.84	4e-124
		X98737.1	H.ducreyi asd, sodC and recF genes	370	370	0.82	1e-99
		AE017143.1	Haemophilus ducreyi strain 35000HP complete genome	370	370	0.82	1e-99
		U47664.1	Haemophilus ducreyi superoxide dismutase (sodC) gene, complete cds	370	370	0.82	1e-99
		CP000569.1	Actinobacillus pleuropneumoniae L20 serotype 5b complete genome	358	358	0.8	7e-96
		CP001091.1	Actinobacillus pleuropneumoniae serovar 7 str. AP76, complete genome	356	356	0.8	2e-95
		CP000687.1	Actinobacillus pleuropneumoniae serovar 3 str. JL03, complete genome	356	356	0.8	2e-95
		X99396.1	A.pleuropneumoniae asd, sodC & recF genes	356	356	0.8	2e-95
		CP001321.1	Haemophilus parasuis SH0165, complete genome	338	338	0.82	7e-90
		U51440.1	Actinobacillus pleuropneumoniae aspartate-semialdehyde dehydrogenase (asd) and RecF (recF) genes, partial cds, and Cu,Zn-superoxide dismutase precursor (sodC) gene, complete cds	333	333	0.8	3e-88
		CP003022.1	Pasteurella multocida 36950, complete genome	269	269	0.81	3e-69
	NMBB_1984
		CP002005.1	Moraxella catarrhalis RH4, complete genome	1400	1400	1	0	ribonuclease P protein component, integral membrane protein
		CP002113.1	Capnocytophaga canimorsus Cc5, complete genome	114	114	0.58	1e-22	Zinc transporter zitB
		CP002545.1	Pedobacter saltans DSM 12145, complete genome	93.3	93.3	0.59	4e-16	cation efflux protein
		CP002825.1	Lacinutrix sp. 5H-3-7-4, complete genome	82.4	82.4	0.59	8e-13	cation efflux protein
NC_017511
	NGTW08_0035
		CP002876.1	Nitrosomonas sp. Is79A3, complete genome	98.7	98.7	0.59	1e-17	Excinuclease ABC C subunit domain protein
		CP003093.2	Pseudoxanthomonas spadix BD-a59, complete genome	55.4	55.4	0.53	0.0002	hypothetical protein
		AP010803.1	Sphingobium japonicum UT26S DNA, chromosome 1, complete genome	44.6	85.5	0.5	0.28	putative endonuclease
	NGTW08_0759
		CP002005.1	Moraxella catarrhalis RH4, complete genome	289	289	0.97	4e-75	ribonuclease P protein component
		AB175029.1	Moraxella catarrhalis ggh pseudogene, strain:NIID114	289	289	0.97	4e-75
		AB175032.1	Moraxella catarrhalis ggh pseudogene, strain:NIID118	289	289	0.97	4e-75
		AB175031.1	Moraxella catarrhalis ggh pseudogene, strain:NIID117	289	289	0.97	4e-75
		AB175030.1	Moraxella catarrhalis ggh pseudogene, strain:NIID116	284	284	0.97	2e-73
		CP000789.1	Vibrio harveyi ATCC BAA-1116 chromosome I, complete sequence	69.8	69.8	0.83	7e-09	hypothetical protein
		CP002583.1	Marinomonas mediterranea MMB-1, complete genome	60.8	60.8	0.58	4e-06	gamma-glutamyltransferase
		CP000510.1	Psychromonas ingrahamii 37, complete genome	57.2	57.2	0.71	4e-05	gamma-glutamyltransferase 1, Threonine peptidase, MEROPS ...
		CP001103.2	Alteromonas macleodii str. 'Deep ecotype', complete genome	53.6	53.6	0.59	0.0005	gamma-glutamyltranspeptidase
		CR378674.1	Photobacterium profundum SS9; segment 12/12	53.6	53.6	0.59	0.0005
		CP002250.1	Agrobacterium sp. H13-3 plasmid pAspH13-3a, complete sequence	51.8	51.8	0.77	0.002
		CP003147.1	Pseudovibrio sp. FO-BEG1, complete genome	44.6	44.6	0.86	0.28	gamma-glutamyltransferase
	NGTW08_0894
		FQ312002.1	Haemophilus parainfluenzae T3T1 complete genome	69.8	69.8	0.55	7e-09	unamed protein product
		GQ866233.1	Aggregatibacter phage S1249, complete sequence	66.2	66.2	0.66	9e-08
		AJ560763.1	Bacteriophage Aaphi23 complete genome	66.2	66.2	0.66	9e-08
		CP003099.1	Aggregatibacter actinomycetemcomitans ANH9381, complete genome	62.6	62.6	0.54	1e-06
	NGTW08_1394
		HE577328.1	Azospirillum brasilense Sp245 plasmid AZOBR_p1 complete genome	59	1176	0.51	1e-05	protein of unknown function, conserved protein of unknown function
		HE577327.1	Azospirillum brasilense Sp245 main chromosome complete genome	59	1643	0.54	1e-05	urease accessory protein UreF, protein of unknown function, fragment of DNA polymerase involved in DNA repair (part 1),
		CP001157.1	Azotobacter vinelandii DJ, complete genome	55.4	271	0.5	0.0002
	NGTW08_1668
		GQ482125	B. taurus DNA sequence from clone	291	291	0.95	1e-75
	NGTW08_1890
		CP002876.1	Nitrosomonas sp. Is79A3, complete genome	98.7	98.7	0.59	1e-17	Excinuclease ABC C subunit domain protein
		CP003093.2	Pseudoxanthomonas spadix BD-a59, complete genome	55.4	55.4	0.53	0.0002	hypothetical protein
		AP010803.1	Sphingobium japonicum UT26S DNA, chromosome 1, complete genome	44.6	85.5	0.5	0.28	putative endonuclease
	NGTW08_0757
		CP002005.1	Moraxella catarrhalis RH4, complete genome	378	378	0.96	1e-101	ribonuclease P protein component, hypothetical protein
NC_017512
	NMAA_0116
		CP002877.1	Cupriavidus necator N-1 chromosome 1, complete sequence	77	77	0.53	4e-11	antitoxin of a toxin-antitoxin system, toxin of a toxin-antitoxin system
	NMAA_1123							(CuZn) superoxide dismutase
		GU269205.1	Haemophilus haemolyticus strain 65P28H9 CuZn superoxide dismutase (sodC) gene, partial cds	801	801	0.89	0
		GU269224.1	Haemophilus influenzae strain P18-25 CuZn superoxide dismutase (sodC) gene, partial cds	789	789	0.89	0
		GU269225.1	Haemophilus influenzae strain P20-21 CuZn superoxide dismutase (sodC) gene, partial cds	783	783	0.89	0
		GU269223.1	Haemophilus influenzae strain P05-24 CuZn superoxide dismutase (sodC) gene, partial cds	783	783	0.89	0
		GU269218.1	Haemophilus influenzae strain M04-21 CuZn superoxide dismutase (sodC) gene, partial cds	783	783	0.89	0
		GU269215.1	Haemophilus influenzae strain C21-21 CuZn superoxide dismutase (sodC) gene, partial cds	783	783	0.89	0
		GU269214.1	Haemophilus influenzae strain C19-21 CuZn superoxide dismutase (sodC) gene, partial cds	783	783	0.89	0
		GU269209.1	Haemophilus influenzae strain 35322 CuZn superoxide dismutase (sodC) gene, partial cds	783	783	0.89	0
		GU269208.1	Haemophilus influenzae strain 32324 CuZn superoxide dismutase (sodC) gene, partial cds	783	783	0.89	0
		GU269207.1	Haemophilus influenzae strain 26327 CuZn superoxide dismutase (sodC) gene, partial cds	783	783	0.89	0
		GU269206.1	Haemophilus influenzae strain 26323 CuZn superoxide dismutase (sodC) gene, partial cds	783	783	0.89	0
		GU269227.1	Haemophilus influenzae strain Q04-22 CuZn superoxide dismutase (sodC) gene, partial cds	771	771	0.89	0
		GU269220.1	Haemophilus influenzae strain N09-21 CuZn superoxide dismutase (sodC) gene, partial cds	735	735	0.89	0
		GU269216.1	Haemophilus influenzae strain H08-25 CuZn superoxide dismutase (sodC) gene, partial cds	735	735	0.89	0
		GU269211.1	Haemophilus haemolyticus strain ATCC 33390 CuZn superoxide dismutase (sodC) gene, partial cds	729	729	0.89	0
		FQ312002.1	Haemophilus parainfluenzae T3T1 complete genome	607	607	1	9e-171
		M84012.1	Haemophilus influenzae copper-zinc superoxide dismutase (sodC) mRNA, complete cds	598	598	1	5e-168
		M84013.1	Haemophilus parainfluenzae copper-zinc superoxide dismutase (sodC) mRNA, complete cds	592	592	1	2e-166
		AF549211.1	Haemophilus influenzae strain 700222 DmsA (dmsA), partial cds, hypothetical protein, MerT (merT) and SodC (sodC) genes, complete cds; capsule locus, complete sequence; and SapA (sapA) gene, complete cds	562	562	1	4e-157
		GU269212.1	Haemophilus influenzae strain C09-23 CuZn superoxide dismutase (sodC) gene, partial cds	538	538	0.83	4e-150
		GU269226.1	Haemophilus influenzae strain P23-21 CuZn superoxide dismutase-like (sodC) gene, partial sequence	533	533	0.83	2e-148
		GU269222.1	Haemophilus influenzae strain O14-21 CuZn superoxide dismutase-like (sodC) gene, partial sequence	533	533	0.83	2e-148
		GU269221.1	Haemophilus influenzae strain O05-21 CuZn superoxide dismutase-like (sodC) gene, partial sequence	533	533	0.83	2e-148
		GU269219.1	Haemophilus influenzae strain Mr27 CuZn superoxide dismutase-like (sodC) gene, partial sequence	502	502	0.78	3e-139
		GU269217.1	Haemophilus influenzae strain I8809 CuZn superoxide dismutase-like (sodC) gene, partial sequence	502	502	0.78	3e-139
		GU269213.1	Haemophilus influenzae strain C14-21 CuZn superoxide dismutase-like (sodC) gene, partial sequence	502	502	0.78	3e-139
		GU269210.1	Haemophilus influenzae strain AAr27 CuZn superoxide dismutase-like (sodC) gene, partial sequence	502	502	0.78	3e-139
		CP001607.1	Aggregatibacter aphrophilus NJ8700, complete genome	493	493	0.9	2e-136
		CP003496.1	Aggregatibacter actinomycetemcomitans D7S-1, complete genome	452	452	0.84	5e-124
		CP003099.1	Aggregatibacter actinomycetemcomitans ANH9381, complete genome	452	452	0.84	5e-124
		CP001733.1	Aggregatibacter actinomycetemcomitans D11S-1, complete genome	452	452	0.84	5e-124
		X98737.1	H.ducreyi asd, sodC and recF genes	370	370	0.82	1e-99
		AE017143.1	Haemophilus ducreyi strain 35000HP complete genome	370	370	0.82	1e-99
		U47664.1	Haemophilus ducreyi superoxide dismutase (sodC) gene, complete cds	370	370	0.82	1e-99
		CP000569.1	Actinobacillus pleuropneumoniae L20 serotype 5b complete genome	358	358	0.8	8e-96
		CP001091.1	Actinobacillus pleuropneumoniae serovar 7 str. AP76, complete genome	356	356	0.8	3e-95
		CP000687.1	Actinobacillus pleuropneumoniae serovar 3 str. JL03, complete genome	356	356	0.8	3e-95
		X99396.1	A.pleuropneumoniae asd, sodC & recF genes	356	356	0.8	3e-95
		CP001321.1	Haemophilus parasuis SH0165, complete genome	338	338	0.82	7e-90
		U51440.1	Actinobacillus pleuropneumoniae aspartate-semialdehyde dehydrogenase (asd) and RecF (recF) genes, partial cds, and Cu,Zn-superoxide dismutase precursor (sodC) gene, complete cds	333	333	0.8	3e-88
		CP003022.1	Pasteurella multocida 36950, complete genome	269	269	0.81	3e-69
	NMAA_1725
		CP002005.1	Moraxella catarrhalis RH4, complete genome	1404	1404	1	0
		CP002113.1	Capnocytophaga canimorsus Cc5, complete genome	114	114	0.58	2e-22
		CP002545.1	Pedobacter saltans DSM 12145, complete genome	89.7	89.7	0.54	6e-15
		CP002825.1	Lacinutrix sp. 5H-3-7-4, complete genome	82.4	82.4	0.59	9e-13
NC_017513
	NMBG2136_1794
		CP002005.1	Moraxella catarrhalis RH4, complete genome	73.4	73.4	0.73	3e-10	ribonuclease P protein component, IS1016 transposase
		CP001321.1	Haemophilus parasuis SH0165, complete genome	68	370	0.82	1e-08	hypothetical protein, IS1016C2 transposase, family IS1595
		CP002667.1	Gallibacterium anatis UMN179, complete genome	66.2	66.2	0.65	5e-08
		FQ670178.1	Haemophilus influenzae F3031 complete genome	59	59	0.67	7e-06	IS1016-V6
		FQ312006.1	Haemophilus influenzae 10810 genome	59	162	0.67	7e-06	unamed protein product
		CP000947.1	Haemophilus somnus 2336, complete genome	59	330	0.75	7e-06	transposase
		AM268189.1	Haemophilus influenzae insertion sequence IS1016-V2, isolate Hi205	59	59	0.67	7e-06
		AM268188.1	Haemophilus influenzae insertion sequence IS1016-V2, isolate Hi149	59	59	0.67	7e-06
		AM268187.1	Haemophilus influenzae insertion sequence IS1016-V2, isolate Hi37	59	59	0.67	7e-06
		AM268186.1	Haemophilus influenzae insertion sequence IS1016-V5, isolate Hi194	59	59	0.67	7e-06
		AM268185.1	Haemophilus influenzae insertion sequence IS1016-V5, isolate Hi192	59	59	0.67	7e-06
		CP000436.1	Haemophilus somnus 129PT, complete genome	59	346	0.76	7e-06	conserved hypothetical protein, IS1016C2 transposase, insertion element IS1016 transposase, transposase
		AF549213.1	Haemophilus influenzae strain 1007 partially duplicated capsule locus, complete sequence	59	162	0.67	7e-06
		AF549212.1	Haemophilus influenzae strain 373 capsule locus, complete sequence	59	110	0.67	7e-06
		AF549210.1	Haemophilus influenzae strain GA834 capsule locus, complete sequence	59	110	0.67	7e-06
		DQ368335.1	Haemophilus influenzae genotype I capsule gene locus, complete sequence	59	162	0.67	7e-06
		DQ368334.1	Haemophilus influenzae genotype II capsule gene locus, complete sequence	59	162	0.67	7e-06
		S62752.1	Cap locus: bexA=polysaccharide export apparatus ATP-binding component {IS1016-bexA deletion} [Haemophilus influenzae, type b, RM7004, Genomic Mutant, 352 nt]	59	59	0.67	7e-06
		L42023.1	Haemophilus influenzae Rd KW20, complete genome	59	59	0.67	7e-06
		X59756.1	H.influenzae insertion sequence IS1016-V6	59	59	0.67	7e-06
		X58177.1	H.influenzae insertion sequence IS1016(V-5) ORF1 and ORF2	59	59	0.67	7e-06
		HQ644121.1	Gallibacterium anatis strain F 149 insertion sequence ISGa1 TnpGa1 (tnpGa1) gene, complete cds; disrupted gtxA gene, partial sequence; and GtxC (gtxC) gene, complete cds	53.6	53.6	0.73	0.0003
		DQ086152.1	Haemophilus influenzae serotype a insertion sequence IS1016 and disrupted bexA gene, partial sequence	53.6	53.6	0.67	0.0003
		X58175.1	H.influenzae insertion sequence IS1016(V-3) ORF1 and ORF2	53.6	53.6	0.67	0.0003
		AM268191.1	Haemophilus influenzae insertion sequence IS1016-V2, isolate Hi194	51.8	51.8	0.67	0.001
		AM268190.1	Haemophilus influenzae insertion sequence IS1016-V2, isolate Hi192	51.8	51.8	0.67	0.001
		X58174.1	H.influenzae insertion sequence IS1016(V-2) ORF1 and ORF2	51.8	51.8	0.67	0.001
		CP003022.1	Pasteurella multocida 36950, complete genome	48.2	48.2	0.6	0.013
		X58176.1	H.influenzae insertion sequence IS1016(V-4) ORF1 and ORF2	48.2	48.2	0.65	0.013
		CP000672.1	Haemophilus influenzae PittGG, complete genome	46.4	46.4	0.67	0.044	hypothetical protein
		AY007725.1	Pasteurella multocida leucyl-tRNA synthetase-like protein gene, partial cds; transferrin binding protein A (tbpA) gene, complete cds; and insertion sequence IS1016 transposase (tnp) pseudogene, complete sequence	46.4	46.4	0.52	0.044
		X58173.1	H.influenzae insertion sequence IS1016(V-1) ORF1 and ORF2	46.4	46.4	0.67	0.044
	NMBG2136_0160							50s ribosomal protein L36
		CP002021.1	Thiomonas intermedia K12, complete genome	98.7	98.7	0.86	8e-18
		FP475956.1	Thiomonas sp. str. 3As chromosome, complete genome	98.7	98.7	0.86	8e-18
		CP002876.1	Nitrosomonas sp. Is79A3, complete genome	96.9	96.9	0.88	3e-17
		AP012224.1	Pseudogulbenkiania sp. NH8B DNA, complete genome	89.7	89.7	1	4e-15
		CP002159.1	Gallionella capsiferriformans ES-2, complete genome	89.7	89.7	1	4e-15
		CP000267.1	Rhodoferax ferrireducens T118, complete genome	89.7	89.7	0.86	4e-15
		CP000749.1	Marinomonas sp. MWYL1, complete genome	87.8	87.8	0.88	1e-14
		CP003555.1	Advenella kashmirensis WT001, complete genome	84.2	84.2	0.88	2e-13
		CP002771.1	Marinomonas posidonica IVIA-Po-181, complete genome	84.2	84.2	0.88	2e-13
		CP000934.1	Cellvibrio japonicus Ueda107, complete genome	80.6	80.6	0.83	2e-12
		CP001013.1	Leptothrix cholodnii SP-6, complete genome	80.6	80.6	0.85	2e-12
		CP001965.1	Sideroxydans lithotrophicus ES-1, complete genome	78.8	78.8	0.92	7e-12
		CP001614.2	Teredinibacter turnerae T7901, complete genome	78.8	78.8	0.88	7e-12
		CP002177.1	Acinetobacter calcoaceticus PHEA-2, complete genome	77	77	0.94	3e-11
		CP002080.1	Acinetobacter oleivorans DR1, complete genome	77	77	0.94	3e-11
		CP000529.1	Polaromonas naphthalenivorans CJ2, complete genome	77	77	0.83	3e-11
		CR543861.1	Acinetobacter sp. ADP1 complete genome	77	77	0.94	3e-11
		FN543106.1	Curvibacter putative symbiont of Hydra magnipapillata genomic scaffold HmaUn_WGA70434_1	75.2	75.2	0.86	9e-11
		CP000488.1	Candidatus Ruthia magnifica str. Cm (Calyptogena magnifica), complete genome	75.2	75.2	0.88	9e-11
		CP003500.1	Acinetobacter baumannii MDR-TJ, complete genome	73.4	73.4	0.94	3e-10
		CP001937.1	Acinetobacter baumannii MDR-ZJ06, complete genome	73.4	73.4	0.94	3e-10
		CP002522.2	Acinetobacter baumannii TCDC-AB0715, complete genome	73.4	73.4	0.94	3e-10
		CP002583.1	Marinomonas mediterranea MMB-1, complete genome	73.4	73.4	0.88	3e-10
		CP001921.1	Acinetobacter baumannii 1656-2, complete genome	73.4	73.4	0.94	3e-10
		CP001172.1	Acinetobacter baumannii AB307-0294, complete genome	73.4	73.4	0.94	3e-10
		CP001182.1	Acinetobacter baumannii AB0057, complete genome	73.4	73.4	0.94	3e-10
		CP000863.1	Acinetobacter baumannii ACICU, complete genome	73.4	73.4	0.94	3e-10
		CU468230.2	Acinetobacter baumannii str. SDF, complete genome	73.4	73.4	0.94	3e-10
		CU459141.1	Acinetobacter baumannii str. AYE, complete genome	73.4	73.4	0.94	3e-10
		CP000521.1	Acinetobacter baumannii ATCC 17978, complete genome	73.4	73.4	0.94	3e-10
		CP000447.1	Shewanella frigidimarina NCIMB 400, complete genome	73.4	73.4	0.85	3e-10
		CP000285.1	Chromohalobacter salexigens DSM 3043, complete genome	73.4	73.4	0.83	3e-10
		CP003041.1	Pseudomonas fluorescens A506, complete genome	71.6	71.6	0.85	1e-09
		CP003150.1	Pseudomonas fluorescens F113, complete genome	71.6	71.6	0.85	1e-09
		CP002585.1	Pseudomonas brassicacearum subsp. brassicacearum NFM421, complete genome	71.6	71.6	0.85	1e-09
		CP002252.1	Methylovorus sp. MP688, complete genome	71.6	71.6	0.73	1e-09
		AB560243.1	Pseudomonas fluorescens gene for 50S ribosomal protein L36, complete cds, strain: NBRC 14160	71.6	71.6	0.85	1e-09
		AB560288.1	Pseudomonas azotoformans gene for 50S ribosomal protein L36, complete cds, strain: NBRC 12705 >dbj|AB560303.1| Pseudomonas chlororaphis subsp. chlororaphis gene for 50S ribosomal protein L36, complete cds, strain: NBRC 3916 >dbj|AB560393.1| Pseudomonas fluorescens gene for 50S ribosomal protein L36, complete cds, strain: NBRC 15831	71.6	71.6	0.85	1e-09
		CP002013.1	Burkholderia sp. CCGE1002 chromosome 1, complete sequence	71.6	71.6	0.85	1e-09
		CP000094.2	Pseudomonas fluorescens Pf0-1, complete genome	71.6	71.6	0.85	1e-09
		CP001674.1	Methylovorus glucosetrophus SIP3-4, complete genome	71.6	71.6	0.73	1e-09
		AM181176.4	Pseudomonas fluorescens SBW25 complete genome	71.6	71.6	0.85	1e-09
		CP000076.1	Pseudomonas fluorescens Pf-5, complete genome	71.6	71.6	0.85	1e-09
		CP002056.1	Methylotenera versatilis 301, complete genome	69.8	69.8	0.88	4e-09
		CP001707.1	Kangiella koreensis DSM 16069, complete genome	69.8	69.8	0.85	4e-09
		CP001154.1	Laribacter hongkongensis HLHK9, complete genome	69.8	69.8	0.88	4e-09
		CP000284.1	Methylobacillus flagellatus KT, complete genome	69.8	69.8	0.88	4e-09
		AP011717.1	Uncultured beta proteobacterium DNA, fosmid clone: JFF027_G12	68	68	0.98	1e-08
		CP001392.1	Acidovorax ebreus TPSY, complete genome	68	68	0.85	1e-08
		CP003488.1	Providencia stuartii MRSN 2154, complete genome	66.2	66.2	0.86	5e-08
		CP003087.1	Burkholderia sp. YI23 chromosome 1, complete sequence	66.2	66.2	0.85	5e-08
		CP002738.1	Methylomonas methanica MC09, complete genome	66.2	66.2	0.88	5e-08
		CP002519.1	Burkholderia sp. CCGE1001 chromosome 1, complete sequence	66.2	66.2	0.85	5e-08
		CP002217.1	Burkholderia sp. CCGE1003 chromosome 1, complete sequence	66.2	66.2	0.85	5e-08
		CP001715.1	Candidatus Accumulibacter phosphatis clade IIA str. UW-1, complete genome	66.2	66.2	0.86	5e-08
		CP001052.1	Burkholderia phytofirmans PsJN chromosome 1, complete sequence	66.2	66.2	0.85	5e-08
		CP001043.1	Burkholderia phymatum STM815 chromosome 1, complete sequence	66.2	66.2	0.85	5e-08
		CP000103.1	Nitrosospira multiformis ATCC 25196, complete genome	66.2	66.2	0.86	5e-08
		CP001734.1	Desulfohalobium retbaense DSM 5692, complete genome	64.4	64.4	0.9	2e-07
		CP000316.1	Polaromonas sp. JS666, complete genome	64.4	64.4	0.83	2e-07
		CP000089.1	Dechloromonas aromatica RCB, complete genome	64.4	64.4	0.94	2e-07
		CP003099.1	Aggregatibacter actinomycetemcomitans ANH9381, complete genome	62.6	62.6	0.86	6e-07
		CP002727.1	Pseudomonas fulva 12-X, complete genome	62.6	62.6	0.85	6e-07
		AB560348.1	Pseudomonas straminea gene for 50S ribosomal protein L36, complete cds, strain: NBRC 16665	62.6	62.6	0.85	6e-07
		CP001798.1	Nitrosococcus halophilus Nc4, complete genome	62.6	62.6	0.86	6e-07
		CP001733.1	Aggregatibacter actinomycetemcomitans D11S-1, complete genome	62.6	62.6	0.86	6e-07
		CP001091.1	Actinobacillus pleuropneumoniae serovar 7 str. AP76, complete genome	62.6	62.6	0.86	6e-07
		CP001010.1	Polynucleobacter necessarius subsp. necessarius STIR1, complete genome	62.6	62.6	0.85	6e-07
		CP000687.1	Actinobacillus pleuropneumoniae serovar 3 str. JL03, complete genome	62.6	62.6	0.86	6e-07
		CP000655.1	Polynucleobacter necessarius subsp. asymbioticus QLW-P1DMWA-1, complete genome	62.6	62.6	0.85	6e-07
		CP000569.1	Actinobacillus pleuropneumoniae L20 serotype 5b complete genome	62.6	62.6	0.86	6e-07
		CP000539.1	Acidovorax sp. JS42, complete genome	62.6	62.6	0.85	6e-07
		CP000270.1	Burkholderia xenovorans LB400 chromosome 1, complete sequence	62.6	62.6	0.85	6e-07
		CP000058.1	Pseudomonas syringae pv. phaseolicola 1448A, complete genome	62.6	62.6	0.85	6e-07
		AE016853.1	Pseudomonas syringae pv. tomato str. DC3000, complete genome	62.6	62.6	0.85	6e-07
		CP002431.1	Desulfovibrio aespoeensis Aspo-2, complete genome	60.8	60.8	0.9	2e-06
		AP012320.1	Rubrivivax gelatinosus IL144 DNA, complete genome	59	59	0.83	7e-06
		FO203363.1	Marinobacter hydrocarbonoclasticus str. ATCC 49840 chromosome, complete genome	59	59	0.83	7e-06
		CP001978.1	Marinobacter adhaerens HP15, complete genome	59	59	0.85	7e-06
		CP000713.1	Psychrobacter sp. PRwf-1, complete genome	59	59	0.94	7e-06
		CP000514.1	Marinobacter aquaeolei VT8, complete genome	59	59	0.83	7e-06
		CP003380.1	Methylophaga sp. JAM7, complete genome	57.2	57.2	0.86	2e-05
		CP002833.1	Burkholderia pseudomallei 1026b chromosome 1, complete sequence	57.2	57.2	0.85	2e-05
		CP001503.2	Burkholderia glumae BGR1 chromosome 1, complete sequence	57.2	57.2	0.85	2e-05
		CP002599.1	Burkholderia gladioli BSR3 chromosome 1, complete sequence	57.2	57.2	0.85	2e-05
		CP002209.1	Ferrimonas balearica DSM 9799, complete genome	57.2	57.2	0.88	2e-05
		CP001408.1	Burkholderia pseudomallei MSHR346 chromosome I, complete sequence	57.2	57.2	0.85	2e-05
		FM178379.1	Aliivibrio salmonicida LFI1238 chromosome 1 complete genome	57.2	57.2	0.86	2e-05
		CP000961.1	Shewanella woodyi ATCC 51908, complete genome	57.2	57.2	0.86	2e-05
		CP000931.1	Shewanella halifaxensis HAW-EB4, complete genome	57.2	57.2	0.86	2e-05
		CP000548.1	Burkholderia mallei NCTC 10247 chromosome I, complete sequence	57.2	57.2	0.85	2e-05
		CP000572.1	Burkholderia pseudomallei 1106a chromosome I, complete sequence	57.2	57.2	0.85	2e-05
		CP000570.1	Burkholderia pseudomallei 668 chromosome I, complete sequence	57.2	57.2	0.85	2e-05
		CP000546.1	Burkholderia mallei NCTC 10229 chromosome I, complete sequence	57.2	57.2	0.85	2e-05
		CP000526.1	Burkholderia mallei SAVP1 chromosome I, complete sequence	57.2	57.2	0.85	2e-05
		CP000010.1	Burkholderia mallei ATCC 23344 chromosome 1, complete sequence	57.2	57.2	0.85	2e-05
		CP000124.1	Burkholderia pseudomallei 1710b chromosome I, complete sequence	57.2	57.2	0.85	2e-05
		BX571965.1	Burkholderia pseudomallei strain K96243, chromosome 1, complete sequence	57.2	57.2	0.85	2e-05
		CP000086.1	Burkholderia thailandensis E264 chromosome I, complete sequence	57.2	57.2	0.85	2e-05
		CP000075.1	Pseudomonas syringae pv. syringae B728a, complete genome	57.2	57.2	0.85	2e-05
	NMBG2136_1295							(CuZn) superoxide dismutase
		GU269205.1	Haemophilus haemolyticus strain 65P28H9 CuZn superoxide dismutase (sodC) gene, partial cds	807	807	0.89	0
		GU269224.1	Haemophilus influenzae strain P18-25 CuZn superoxide dismutase (sodC) gene, partial cds	792	792	0.89	0
		GU269225.1	Haemophilus influenzae strain P20-21 CuZn superoxide dismutase (sodC) gene, partial cds	789	789	0.89	0
		GU269223.1	Haemophilus influenzae strain P05-24 CuZn superoxide dismutase (sodC) gene, partial cds	789	789	0.89	0
		GU269218.1	Haemophilus influenzae strain M04-21 CuZn superoxide dismutase (sodC) gene, partial cds	789	789	0.89	0
		GU269215.1	Haemophilus influenzae strain C21-21 CuZn superoxide dismutase (sodC) gene, partial cds	789	789	0.89	0
		GU269214.1	Haemophilus influenzae strain C19-21 CuZn superoxide dismutase (sodC) gene, partial cds	789	789	0.89	0
		GU269209.1	Haemophilus influenzae strain 35322 CuZn superoxide dismutase (sodC) gene, partial cds	789	789	0.89	0
		GU269208.1	Haemophilus influenzae strain 32324 CuZn superoxide dismutase (sodC) gene, partial cds	789	789	0.89	0
		GU269207.1	Haemophilus influenzae strain 26327 CuZn superoxide dismutase (sodC) gene, partial cds	789	789	0.89	0
		GU269206.1	Haemophilus influenzae strain 26323 CuZn superoxide dismutase (sodC) gene, partial cds	789	789	0.89	0
		GU269227.1	Haemophilus influenzae strain Q04-22 CuZn superoxide dismutase (sodC) gene, partial cds	774	774	0.89	0
		GU269220.1	Haemophilus influenzae strain N09-21 CuZn superoxide dismutase (sodC) gene, partial cds	738	738	0.89	0
		GU269216.1	Haemophilus influenzae strain H08-25 CuZn superoxide dismutase (sodC) gene, partial cds	738	738	0.89	0
		GU269211.1	Haemophilus haemolyticus strain ATCC 33390 CuZn superoxide dismutase (sodC) gene, partial cds	735	735	0.89	0
		FQ312002.1	Haemophilus parainfluenzae T3T1 complete genome	610	610	1	5e-172
		M84012.1	Haemophilus influenzae copper-zinc superoxide dismutase (sodC) mRNA, complete cds	601	601	1	3e-169
		M84013.1	Haemophilus parainfluenzae copper-zinc superoxide dismutase (sodC) mRNA, complete cds	598	598	1	3e-168
		AF549211.1	Haemophilus influenzae strain 700222 DmsA (dmsA), partial cds, hypothetical protein, MerT (merT) and SodC (sodC) genes, complete cds; capsule locus, complete sequence; and SapA (sapA) gene, complete cds	565	565	1	2e-158
		GU269212.1	Haemophilus influenzae strain C09-23 CuZn superoxide dismutase (sodC) gene, partial cds	540	540	0.87	8e-151
		GU269226.1	Haemophilus influenzae strain P23-21 CuZn superoxide dismutase-like (sodC) gene, partial sequence	535	535	0.87	3e-149
		GU269222.1	Haemophilus influenzae strain O14-21 CuZn superoxide dismutase-like (sodC) gene, partial sequence	535	535	0.87	3e-149
		GU269221.1	Haemophilus influenzae strain O05-21 CuZn superoxide dismutase-like (sodC) gene, partial sequence	535	535	0.87	3e-149
		GU269219.1	Haemophilus influenzae strain Mr27 CuZn superoxide dismutase-like (sodC) gene, partial sequence	502	502	0.78	2e-139
		GU269217.1	Haemophilus influenzae strain I8809 CuZn superoxide dismutase-like (sodC) gene, partial sequence	502	502	0.78	2e-139
		GU269213.1	Haemophilus influenzae strain C14-21 CuZn superoxide dismutase-like (sodC) gene, partial sequence	502	502	0.78	2e-139
		GU269210.1	Haemophilus influenzae strain AAr27 CuZn superoxide dismutase-like (sodC) gene, partial sequence	502	502	0.78	2e-139
		CP001607.1	Aggregatibacter aphrophilus NJ8700, complete genome	493	493	0.9	1e-136
		CP003496.1	Aggregatibacter actinomycetemcomitans D7S-1, complete genome	452	452	0.84	3e-124
		CP003099.1	Aggregatibacter actinomycetemcomitans ANH9381, complete genome	452	452	0.84	3e-124
		CP001733.1	Aggregatibacter actinomycetemcomitans D11S-1, complete genome	452	452	0.84	3e-124
		X98737.1	H.ducreyi asd, sodC and recF genes	370	370	0.82	8e-100
		AE017143.1	Haemophilus ducreyi strain 35000HP complete genome	370	370	0.82	8e-100
		U47664.1	Haemophilus ducreyi superoxide dismutase (sodC) gene, complete cds	370	370	0.82	8e-100
		CP000569.1	Actinobacillus pleuropneumoniae L20 serotype 5b complete genome	358	358	0.8	5e-96
		CP001091.1	Actinobacillus pleuropneumoniae serovar 7 str. AP76, complete genome	356	356	0.8	2e-95
		CP000687.1	Actinobacillus pleuropneumoniae serovar 3 str. JL03, complete genome	356	356	0.8	2e-95
		X99396.1	A.pleuropneumoniae asd, sodC & recF genes	356	356	0.8	2e-95
		CP001321.1	Haemophilus parasuis SH0165, complete genome	338	338	0.82	5e-90
		U51440.1	Actinobacillus pleuropneumoniae aspartate-semialdehyde dehydrogenase (asd) and RecF (recF) genes, partial cds, and Cu,Zn-superoxide dismutase precursor (sodC) gene, complete cds	333	333	0.8	2e-88
		CP003022.1	Pasteurella multocida 36950, complete genome	269	269	0.81	2e-69
	NMBG2136_1604
		CP002005.1	Moraxella catarrhalis RH4, complete genome	1400	1400	1	0	ribonuclease P protein component, integral membrane protein
		CP002113.1	Capnocytophaga canimorsus Cc5, complete genome	114	114	0.58	1e-22	Zinc transporter zitB
		CP002545.1	Pedobacter saltans DSM 12145, complete genome	93.3	93.3	0.59	3e-16	cation efflux protein
		CP002825.1	Lacinutrix sp. 5H-3-7-4, complete genome	82.4	82.4	0.59	6e-13	cation efflux protein
NC_017514
	NMBM01240149_0144
		CP002877.1	Cupriavidus necator N-1 chromosome 1, complete sequence	77	77	0.53	5e-11	antitoxin of a toxin-antitoxin system, toxin of a toxin-antitoxin system
	NMBM01240149_0456
		CP002005.1	Moraxella catarrhalis RH4, complete genome	1404	1404	1	0	ribonuclease P protein component, integral membrane protein
		CP002113.1	Capnocytophaga canimorsus Cc5, complete genome	114	114	0.58	2e-22	Zinc transporter zitB
		CP002545.1	Pedobacter saltans DSM 12145, complete genome	89.7	89.7	0.54	8e-15	cation efflux protein
		CP002825.1	Lacinutrix sp. 5H-3-7-4, complete genome	82.4	82.4	0.59	1e-12	cation efflux protein
	NMBM01240149_0758							(CuZn) superoxide dismutase
		GU269205.1	Haemophilus haemolyticus strain 65P28H9 CuZn superoxide dismutase (sodC) gene, partial cds	807	807	0.89	0
		GU269224.1	Haemophilus influenzae strain P18-25 CuZn superoxide dismutase (sodC) gene, partial cds	792	792	0.89	0
		GU269225.1	Haemophilus influenzae strain P20-21 CuZn superoxide dismutase (sodC) gene, partial cds	789	789	0.89	0
		GU269223.1	Haemophilus influenzae strain P05-24 CuZn superoxide dismutase (sodC) gene, partial cds	789	789	0.89	0
		GU269218.1	Haemophilus influenzae strain M04-21 CuZn superoxide dismutase (sodC) gene, partial cds	789	789	0.89	0
		GU269215.1	Haemophilus influenzae strain C21-21 CuZn superoxide dismutase (sodC) gene, partial cds	789	789	0.89	0
		GU269214.1	Haemophilus influenzae strain C19-21 CuZn superoxide dismutase (sodC) gene, partial cds	789	789	0.89	0
		GU269209.1	Haemophilus influenzae strain 35322 CuZn superoxide dismutase (sodC) gene, partial cds	789	789	0.89	0
		GU269208.1	Haemophilus influenzae strain 32324 CuZn superoxide dismutase (sodC) gene, partial cds	789	789	0.89	0
		GU269207.1	Haemophilus influenzae strain 26327 CuZn superoxide dismutase (sodC) gene, partial cds	789	789	0.89	0
		GU269206.1	Haemophilus influenzae strain 26323 CuZn superoxide dismutase (sodC) gene, partial cds	789	789	0.89	0
		GU269227.1	Haemophilus influenzae strain Q04-22 CuZn superoxide dismutase (sodC) gene, partial cds	774	774	0.89	0
		GU269220.1	Haemophilus influenzae strain N09-21 CuZn superoxide dismutase (sodC) gene, partial cds	738	738	0.89	0
		GU269216.1	Haemophilus influenzae strain H08-25 CuZn superoxide dismutase (sodC) gene, partial cds	738	738	0.89	0
		GU269211.1	Haemophilus haemolyticus strain ATCC 33390 CuZn superoxide dismutase (sodC) gene, partial cds	735	735	0.89	0
		FQ312002.1	Haemophilus parainfluenzae T3T1 complete genome	610	610	1	1e-171
		M84012.1	Haemophilus influenzae copper-zinc superoxide dismutase (sodC) mRNA, complete cds	601	601	1	5e-169
		M84013.1	Haemophilus parainfluenzae copper-zinc superoxide dismutase (sodC) mRNA, complete cds	598	598	1	7e-168
		AF549211.1	Haemophilus influenzae strain 700222 DmsA (dmsA), partial cds, hypothetical protein, MerT (merT) and SodC (sodC) genes, complete cds; capsule locus, complete sequence; and SapA (sapA) gene, complete cds	565	565	1	4e-158
		GU269212.1	Haemophilus influenzae strain C09-23 CuZn superoxide dismutase (sodC) gene, partial cds	540	540	0.87	2e-150
		GU269226.1	Haemophilus influenzae strain P23-21 CuZn superoxide dismutase-like (sodC) gene, partial sequence	535	535	0.87	7e-149
		GU269222.1	Haemophilus influenzae strain O14-21 CuZn superoxide dismutase-like (sodC) gene, partial sequence	535	535	0.87	7e-149
		GU269221.1	Haemophilus influenzae strain O05-21 CuZn superoxide dismutase-like (sodC) gene, partial sequence	535	535	0.87	7e-149
		GU269219.1	Haemophilus influenzae strain Mr27 CuZn superoxide dismutase-like (sodC) gene, partial sequence	502	502	0.78	4e-139
		GU269217.1	Haemophilus influenzae strain I8809 CuZn superoxide dismutase-like (sodC) gene, partial sequence	502	502	0.78	4e-139
		GU269213.1	Haemophilus influenzae strain C14-21 CuZn superoxide dismutase-like (sodC) gene, partial sequence	502	502	0.78	4e-139
		GU269210.1	Haemophilus influenzae strain AAr27 CuZn superoxide dismutase-like (sodC) gene, partial sequence	502	502	0.78	4e-139
		CP001607.1	Aggregatibacter aphrophilus NJ8700, complete genome	493	493	0.9	2e-136
		CP003496.1	Aggregatibacter actinomycetemcomitans D7S-1, complete genome	452	452	0.84	6e-124
		CP003099.1	Aggregatibacter actinomycetemcomitans ANH9381, complete genome	452	452	0.84	6e-124
		CP001733.1	Aggregatibacter actinomycetemcomitans D11S-1, complete genome	452	452	0.84	6e-124
		X98737.1	H.ducreyi asd, sodC and recF genes	370	370	0.82	2e-99
		AE017143.1	Haemophilus ducreyi strain 35000HP complete genome	370	370	0.82	2e-99
		U47664.1	Haemophilus ducreyi superoxide dismutase (sodC) gene, complete cds	370	370	0.82	2e-99
		CP000569.1	Actinobacillus pleuropneumoniae L20 serotype 5b complete genome	358	358	0.8	1e-95
		CP001091.1	Actinobacillus pleuropneumoniae serovar 7 str. AP76, complete genome	356	356	0.8	4e-95
		CP000687.1	Actinobacillus pleuropneumoniae serovar 3 str. JL03, complete genome	356	356	0.8	4e-95
		X99396.1	A.pleuropneumoniae asd, sodC & recF genes	356	356	0.8	4e-95
		CP001321.1	Haemophilus parasuis SH0165, complete genome	338	338	0.82	1e-89
		U51440.1	Actinobacillus pleuropneumoniae aspartate-semialdehyde dehydrogenase (asd) and RecF (recF) genes, partial cds, and Cu,Zn-superoxide dismutase precursor (sodC) gene, complete cds	333	333	0.8	4e-88
		CP003022.1	Pasteurella multocida 36950, complete genome	269	269	0.81	4e-69
NC_017515
	NMBM04240196_0693
		CP000057.2	Haemophilus influenzae 86-028NP, complete genome	378	420	0.88	3e-101	autotransported protein Lav
		AY559035.1	Haemophilus influenzae strain 86-028NP Lav gene, partial cds	378	378	0.86	3e-101
		CP002277.1	Haemophilus influenzae R2866, complete genome	376	419	0.84	9e-101
		AF385403.1	Haemophilus influenzae Lav (lav) gene, partial cds	372	415	0.84	1e-99	hypothetical protein
	NMBM04240196_0504
		CP002005.1	Moraxella catarrhalis RH4, complete genome	1400	1400	1	0	ribonuclease P protein component, integral membrane protein
		CP002113.1	Capnocytophaga canimorsus Cc5, complete genome	109	109	0.58	2e-20	Zinc transporter zitB
		CP002545.1	Pedobacter saltans DSM 12145, complete genome	84.2	84.2	0.54	8e-13	cation efflux protein
		CP002825.1	Lacinutrix sp. 5H-3-7-4, complete genome	77	77	0.59	1e-10	cation efflux protein
	NMBM04240196_0809							(CuZn) superoxide dismutase
		GU269205.1	Haemophilus haemolyticus strain 65P28H9 CuZn superoxide dismutase (sodC) gene, partial cds	807	807	0.89	0
		GU269224.1	Haemophilus influenzae strain P18-25 CuZn superoxide dismutase (sodC) gene, partial cds	792	792	0.89	0
		GU269225.1	Haemophilus influenzae strain P20-21 CuZn superoxide dismutase (sodC) gene, partial cds	789	789	0.89	0
		GU269223.1	Haemophilus influenzae strain P05-24 CuZn superoxide dismutase (sodC) gene, partial cds	789	789	0.89	0
		GU269218.1	Haemophilus influenzae strain M04-21 CuZn superoxide dismutase (sodC) gene, partial cds	789	789	0.89	0
		GU269215.1	Haemophilus influenzae strain C21-21 CuZn superoxide dismutase (sodC) gene, partial cds	789	789	0.89	0
		GU269214.1	Haemophilus influenzae strain C19-21 CuZn superoxide dismutase (sodC) gene, partial cds	789	789	0.89	0
		GU269209.1	Haemophilus influenzae strain 35322 CuZn superoxide dismutase (sodC) gene, partial cds	789	789	0.89	0
		GU269208.1	Haemophilus influenzae strain 32324 CuZn superoxide dismutase (sodC) gene, partial cds	789	789	0.89	0
		GU269207.1	Haemophilus influenzae strain 26327 CuZn superoxide dismutase (sodC) gene, partial cds	789	789	0.89	0
		GU269206.1	Haemophilus influenzae strain 26323 CuZn superoxide dismutase (sodC) gene, partial cds	789	789	0.89	0
		GU269227.1	Haemophilus influenzae strain Q04-22 CuZn superoxide dismutase (sodC) gene, partial cds	774	774	0.89	0
		GU269220.1	Haemophilus influenzae strain N09-21 CuZn superoxide dismutase (sodC) gene, partial cds	738	738	0.89	0
		GU269216.1	Haemophilus influenzae strain H08-25 CuZn superoxide dismutase (sodC) gene, partial cds	738	738	0.89	0
		GU269211.1	Haemophilus haemolyticus strain ATCC 33390 CuZn superoxide dismutase (sodC) gene, partial cds	735	735	0.89	0
		FQ312002.1	Haemophilus parainfluenzae T3T1 complete genome	610	610	1	3e-171
		M84012.1	Haemophilus influenzae copper-zinc superoxide dismutase (sodC) mRNA, complete cds	601	601	1	1e-168
		M84013.1	Haemophilus parainfluenzae copper-zinc superoxide dismutase (sodC) mRNA, complete cds	598	598	1	2e-167
		AF549211.1	Haemophilus influenzae strain 700222 DmsA (dmsA), partial cds, hypothetical protein, MerT (merT) and SodC (sodC) genes, complete cds; capsule locus, complete sequence; and SapA (sapA) gene, complete cds	565	565	1	9e-158
		GU269212.1	Haemophilus influenzae strain C09-23 CuZn superoxide dismutase (sodC) gene, partial cds	540	540	0.87	4e-150
		GU269226.1	Haemophilus influenzae strain P23-21 CuZn superoxide dismutase-like (sodC) gene, partial sequence	535	535	0.87	2e-148
		GU269222.1	Haemophilus influenzae strain O14-21 CuZn superoxide dismutase-like (sodC) gene, partial sequence	535	535	0.87	2e-148
		GU269221.1	Haemophilus influenzae strain O05-21 CuZn superoxide dismutase-like (sodC) gene, partial sequence	535	535	0.87	2e-148
		GU269219.1	Haemophilus influenzae strain Mr27 CuZn superoxide dismutase-like (sodC) gene, partial sequence	502	502	0.78	9e-139
		GU269217.1	Haemophilus influenzae strain I8809 CuZn superoxide dismutase-like (sodC) gene, partial sequence	502	502	0.78	9e-139
		GU269213.1	Haemophilus influenzae strain C14-21 CuZn superoxide dismutase-like (sodC) gene, partial sequence	502	502	0.78	9e-139
		GU269210.1	Haemophilus influenzae strain AAr27 CuZn superoxide dismutase-like (sodC) gene, partial sequence	502	502	0.78	9e-139
		CP001607.1	Aggregatibacter aphrophilus NJ8700, complete genome	493	493	0.9	5e-136
		CP003496.1	Aggregatibacter actinomycetemcomitans D7S-1, complete genome	452	452	0.84	2e-123
		CP003099.1	Aggregatibacter actinomycetemcomitans ANH9381, complete genome	452	452	0.84	2e-123
		CP001733.1	Aggregatibacter actinomycetemcomitans D11S-1, complete genome	452	452	0.84	2e-123
		X98737.1	H.ducreyi asd, sodC and recF genes	370	370	0.82	4e-99
		AE017143.1	Haemophilus ducreyi strain 35000HP complete genome	370	370	0.82	4e-99
		U47664.1	Haemophilus ducreyi superoxide dismutase (sodC) gene, complete cds	370	370	0.82	4e-99
		CP000569.1	Actinobacillus pleuropneumoniae L20 serotype 5b complete genome	358	358	0.8	3e-95
		CP001091.1	Actinobacillus pleuropneumoniae serovar 7 str. AP76, complete genome	356	356	0.8	9e-95
		CP000687.1	Actinobacillus pleuropneumoniae serovar 3 str. JL03, complete genome	356	356	0.8	9e-95
		X99396.1	A.pleuropneumoniae asd, sodC & recF genes	356	356	0.8	9e-95
		CP001321.1	Haemophilus parasuis SH0165, complete genome	338	338	0.82	2e-89
		U51440.1	Actinobacillus pleuropneumoniae aspartate-semialdehyde dehydrogenase (asd) and RecF (recF) genes, partial cds, and Cu,Zn-superoxide dismutase precursor (sodC) gene, complete cds	333	333	0.8	1e-87
		CP003022.1	Pasteurella multocida 36950, complete genome	269	269	0.81	1e-68
	NMBM04240196_1980
		CP002877.1	Cupriavidus necator N-1 chromosome 1, complete sequence	73.4	73.4	0.53	2e-09	antitoxin of a toxin-antitoxin system, toxin of a toxin-antitoxin system
NC_017516
	NMBH4476_0321
		AE016827.1	Mannheimia succiniciproducens MBEL55E, complete genome	60.8	60.8	0.53	2e-06	unknown
		CP000964.1	Klebsiella pneumoniae 342, complete genome	57.2	57.2	0.65	2e-05	conserved hypothetical protein
		CP003200.1	Klebsiella pneumoniae subsp. pneumoniae HS11286, complete genome	51.8	94.5	0.65	0.001	hypothetical protein, trehalose(maltose)-specific PTS system components IIBC
		CP002910.1	Klebsiella pneumoniae KCTC 2242, complete genome	51.8	51.8	0.65	0.001	hypothetical protein
		CP001891.1	Klebsiella variicola At-22, complete genome	51.8	51.8	0.65	0.001	protein of unknown function DUF441
		AP006725.1	Klebsiella pneumoniae subsp. pneumoniae NTUH-K2044 DNA, complete genome	51.8	94.5	0.65	0.001	hypothetical protein, trehalose(maltose)-specific PTS system components IIBC
		CU468135.1	Erwinia tasmaniensis strain ET1/99 complete chromosome	51.8	51.8	0.75	0.001	Conserved hypothetical protein YeaL
		CP000647.1	Klebsiella pneumoniae subsp. pneumoniae MGH 78578, complete sequence	51.8	94.5	0.65	0.001	hypothetical protein, trehalose(maltose)-specific PTS system components IIBC
		CP003244.1	Rahnella aquatilis CIP 78.65 = ATCC 33071, complete genome	48.2	48.2	0.56	0.013	putative membrane protein
		AP008232.1	Sodalis glossinidius str. 'morsitans' DNA, complete genome	48.2	48.2	0.56	0.013	conserved hypothetical protein
		CP002505.1	Rahnella sp. Y9602, complete genome	46.4	46.4	0.56	0.044	protein of unknown function DUF441
		CP003488.1	Providencia stuartii MRSN 2154, complete genome	44.6	44.6	0.56	0.15	hypothetical protein
	NMBH4476_1793
		CP000746.1	Actinobacillus succinogenes 130Z, complete genome	82.4	82.4	0.58	6e-13
		AC192954.2	Regiella insecticola BAC CUGI_APP_BA-01-D22 () complete sequence	57.2	408	0.5	2e-05
		AC192955.1	Regiella insecticola BAC CUGI_APP_BA-03-B02 () complete sequence	57.2	348	0.5	2e-05
	NMBH4476_0161							50S ribosomal protein L36
		CP002021.1	Thiomonas intermedia K12, complete genome	98.7	98.7	0.86	8e-18
		FP475956.1	Thiomonas sp. str. 3As chromosome, complete genome	98.7	98.7	0.86	8e-18
		CP002876.1	Nitrosomonas sp. Is79A3, complete genome	96.9	96.9	0.88	3e-17
		AP012224.1	Pseudogulbenkiania sp. NH8B DNA, complete genome	89.7	89.7	1	4e-15
		CP002159.1	Gallionella capsiferriformans ES-2, complete genome	89.7	89.7	1	4e-15
		CP000267.1	Rhodoferax ferrireducens T118, complete genome	89.7	89.7	0.86	4e-15
		CP000749.1	Marinomonas sp. MWYL1, complete genome	87.8	87.8	0.88	1e-14
		CP003555.1	Advenella kashmirensis WT001, complete genome	84.2	84.2	0.88	2e-13
		CP002771.1	Marinomonas posidonica IVIA-Po-181, complete genome	84.2	84.2	0.88	2e-13
		CP000934.1	Cellvibrio japonicus Ueda107, complete genome	80.6	80.6	0.83	2e-12
		CP001013.1	Leptothrix cholodnii SP-6, complete genome	80.6	80.6	0.85	2e-12
		CP001965.1	Sideroxydans lithotrophicus ES-1, complete genome	78.8	78.8	0.92	7e-12
		CP001614.2	Teredinibacter turnerae T7901, complete genome	78.8	78.8	0.88	7e-12
		CP002177.1	Acinetobacter calcoaceticus PHEA-2, complete genome	77	77	0.94	3e-11
		CP002080.1	Acinetobacter oleivorans DR1, complete genome	77	77	0.94	3e-11
		CP000529.1	Polaromonas naphthalenivorans CJ2, complete genome	77	77	0.83	3e-11
		CR543861.1	Acinetobacter sp. ADP1 complete genome	77	77	0.94	3e-11
		FN543106.1	Curvibacter putative symbiont of Hydra magnipapillata genomic scaffold HmaUn_WGA70434_1	75.2	75.2	0.86	9e-11
		CP000488.1	Candidatus Ruthia magnifica str. Cm (Calyptogena magnifica), complete genome	75.2	75.2	0.88	9e-11
		CP003500.1	Acinetobacter baumannii MDR-TJ, complete genome	73.4	73.4	0.94	3e-10
		CP001937.1	Acinetobacter baumannii MDR-ZJ06, complete genome	73.4	73.4	0.94	3e-10
		CP002522.2	Acinetobacter baumannii TCDC-AB0715, complete genome	73.4	73.4	0.94	3e-10
		CP002583.1	Marinomonas mediterranea MMB-1, complete genome	73.4	73.4	0.88	3e-10
		CP001921.1	Acinetobacter baumannii 1656-2, complete genome	73.4	73.4	0.94	3e-10
		CP001172.1	Acinetobacter baumannii AB307-0294, complete genome	73.4	73.4	0.94	3e-10
		CP001182.1	Acinetobacter baumannii AB0057, complete genome	73.4	73.4	0.94	3e-10
		CP000863.1	Acinetobacter baumannii ACICU, complete genome	73.4	73.4	0.94	3e-10
		CU468230.2	Acinetobacter baumannii str. SDF, complete genome	73.4	73.4	0.94	3e-10
		CU459141.1	Acinetobacter baumannii str. AYE, complete genome	73.4	73.4	0.94	3e-10
		CP000521.1	Acinetobacter baumannii ATCC 17978, complete genome	73.4	73.4	0.94	3e-10
		CP000447.1	Shewanella frigidimarina NCIMB 400, complete genome	73.4	73.4	0.85	3e-10
		CP000285.1	Chromohalobacter salexigens DSM 3043, complete genome	73.4	73.4	0.83	3e-10
		CP003041.1	Pseudomonas fluorescens A506, complete genome	71.6	71.6	0.85	1e-09
		CP003150.1	Pseudomonas fluorescens F113, complete genome	71.6	71.6	0.85	1e-09
		CP002585.1	Pseudomonas brassicacearum subsp. brassicacearum NFM421, complete genome	71.6	71.6	0.85	1e-09
		CP002252.1	Methylovorus sp. MP688, complete genome	71.6	71.6	0.73	1e-09
		AB560243.1	Pseudomonas fluorescens gene for 50S ribosomal protein L36, complete cds, strain: NBRC 14160	71.6	71.6	0.85	1e-09
		AB560288.1	Pseudomonas azotoformans gene for 50S ribosomal protein L36, complete cds, strain: NBRC 12705 >dbj|AB560303.1| Pseudomonas chlororaphis subsp. chlororaphis gene for 50S ribosomal protein L36, complete cds, strain: NBRC 3916 >dbj|AB560393.1| Pseudomonas fluorescens gene for 50S ribosomal protein L36, complete cds, strain: NBRC 15831	71.6	71.6	0.85	1e-09
		CP002013.1	Burkholderia sp. CCGE1002 chromosome 1, complete sequence	71.6	71.6	0.85	1e-09
		CP000094.2	Pseudomonas fluorescens Pf0-1, complete genome	71.6	71.6	0.85	1e-09
		CP001674.1	Methylovorus glucosetrophus SIP3-4, complete genome	71.6	71.6	0.73	1e-09
		AM181176.4	Pseudomonas fluorescens SBW25 complete genome	71.6	71.6	0.85	1e-09
		CP000076.1	Pseudomonas fluorescens Pf-5, complete genome	71.6	71.6	0.85	1e-09
		CP002056.1	Methylotenera versatilis 301, complete genome	69.8	69.8	0.88	4e-09
		CP001707.1	Kangiella koreensis DSM 16069, complete genome	69.8	69.8	0.85	4e-09
		CP001154.1	Laribacter hongkongensis HLHK9, complete genome	69.8	69.8	0.88	4e-09
		CP000284.1	Methylobacillus flagellatus KT, complete genome	69.8	69.8	0.88	4e-09
		AP011717.1	Uncultured beta proteobacterium DNA, fosmid clone: JFF027_G12	68	68	0.98	1e-08
		CP001392.1	Acidovorax ebreus TPSY, complete genome	68	68	0.85	1e-08
		CP003488.1	Providencia stuartii MRSN 2154, complete genome	66.2	66.2	0.86	5e-08
		CP003087.1	Burkholderia sp. YI23 chromosome 1, complete sequence	66.2	66.2	0.85	5e-08
		CP002738.1	Methylomonas methanica MC09, complete genome	66.2	66.2	0.88	5e-08
		CP002519.1	Burkholderia sp. CCGE1001 chromosome 1, complete sequence	66.2	66.2	0.85	5e-08
		CP002217.1	Burkholderia sp. CCGE1003 chromosome 1, complete sequence	66.2	66.2	0.85	5e-08
		CP001715.1	Candidatus Accumulibacter phosphatis clade IIA str. UW-1, complete genome	66.2	66.2	0.86	5e-08
		CP001052.1	Burkholderia phytofirmans PsJN chromosome 1, complete sequence	66.2	66.2	0.85	5e-08
		CP001043.1	Burkholderia phymatum STM815 chromosome 1, complete sequence	66.2	66.2	0.85	5e-08
		CP000103.1	Nitrosospira multiformis ATCC 25196, complete genome	66.2	66.2	0.86	5e-08
		CP001734.1	Desulfohalobium retbaense DSM 5692, complete genome	64.4	64.4	0.9	2e-07
		CP000316.1	Polaromonas sp. JS666, complete genome	64.4	64.4	0.83	2e-07
		CP000089.1	Dechloromonas aromatica RCB, complete genome	64.4	64.4	0.94	2e-07
		CP003099.1	Aggregatibacter actinomycetemcomitans ANH9381, complete genome	62.6	62.6	0.86	6e-07
		CP002727.1	Pseudomonas fulva 12-X, complete genome	62.6	62.6	0.85	6e-07
		AB560348.1	Pseudomonas straminea gene for 50S ribosomal protein L36, complete cds, strain: NBRC 16665	62.6	62.6	0.85	6e-07
		CP001798.1	Nitrosococcus halophilus Nc4, complete genome	62.6	62.6	0.86	6e-07
		CP001733.1	Aggregatibacter actinomycetemcomitans D11S-1, complete genome	62.6	62.6	0.86	6e-07
		CP001091.1	Actinobacillus pleuropneumoniae serovar 7 str. AP76, complete genome	62.6	62.6	0.86	6e-07
		CP001010.1	Polynucleobacter necessarius subsp. necessarius STIR1, complete genome	62.6	62.6	0.85	6e-07
		CP000687.1	Actinobacillus pleuropneumoniae serovar 3 str. JL03, complete genome	62.6	62.6	0.86	6e-07
		CP000655.1	Polynucleobacter necessarius subsp. asymbioticus QLW-P1DMWA-1, complete genome	62.6	62.6	0.85	6e-07
		CP000569.1	Actinobacillus pleuropneumoniae L20 serotype 5b complete genome	62.6	62.6	0.86	6e-07
		CP000539.1	Acidovorax sp. JS42, complete genome	62.6	62.6	0.85	6e-07
		CP000270.1	Burkholderia xenovorans LB400 chromosome 1, complete sequence	62.6	62.6	0.85	6e-07
		CP000058.1	Pseudomonas syringae pv. phaseolicola 1448A, complete genome	62.6	62.6	0.85	6e-07
		AE016853.1	Pseudomonas syringae pv. tomato str. DC3000, complete genome	62.6	62.6	0.85	6e-07
		CP002431.1	Desulfovibrio aespoeensis Aspo-2, complete genome	60.8	60.8	0.9	2e-06
		AP012320.1	Rubrivivax gelatinosus IL144 DNA, complete genome	59	59	0.83	7e-06
		FO203363.1	Marinobacter hydrocarbonoclasticus str. ATCC 49840 chromosome, complete genome	59	59	0.83	7e-06
		CP001978.1	Marinobacter adhaerens HP15, complete genome	59	59	0.85	7e-06
		CP000713.1	Psychrobacter sp. PRwf-1, complete genome	59	59	0.94	7e-06
		CP000514.1	Marinobacter aquaeolei VT8, complete genome	59	59	0.83	7e-06
		CP003380.1	Methylophaga sp. JAM7, complete genome	57.2	57.2	0.86	2e-05
		CP002833.1	Burkholderia pseudomallei 1026b chromosome 1, complete sequence	57.2	57.2	0.85	2e-05
		CP001503.2	Burkholderia glumae BGR1 chromosome 1, complete sequence	57.2	57.2	0.85	2e-05
		CP002599.1	Burkholderia gladioli BSR3 chromosome 1, complete sequence	57.2	57.2	0.85	2e-05
		CP002209.1	Ferrimonas balearica DSM 9799, complete genome	57.2	57.2	0.88	2e-05
		CP001408.1	Burkholderia pseudomallei MSHR346 chromosome I, complete sequence	57.2	57.2	0.85	2e-05
		FM178379.1	Aliivibrio salmonicida LFI1238 chromosome 1 complete genome	57.2	57.2	0.86	2e-05
		CP000961.1	Shewanella woodyi ATCC 51908, complete genome	57.2	57.2	0.86	2e-05
		CP000931.1	Shewanella halifaxensis HAW-EB4, complete genome	57.2	57.2	0.86	2e-05
		CP000548.1	Burkholderia mallei NCTC 10247 chromosome I, complete sequence	57.2	57.2	0.85	2e-05
		CP000572.1	Burkholderia pseudomallei 1106a chromosome I, complete sequence	57.2	57.2	0.85	2e-05
		CP000570.1	Burkholderia pseudomallei 668 chromosome I, complete sequence	57.2	57.2	0.85	2e-05
		CP000546.1	Burkholderia mallei NCTC 10229 chromosome I, complete sequence	57.2	57.2	0.85	2e-05
		CP000526.1	Burkholderia mallei SAVP1 chromosome I, complete sequence	57.2	57.2	0.85	2e-05
		CP000010.1	Burkholderia mallei ATCC 23344 chromosome 1, complete sequence	57.2	57.2	0.85	2e-05
		CP000124.1	Burkholderia pseudomallei 1710b chromosome I, complete sequence	57.2	57.2	0.85	2e-05
		BX571965.1	Burkholderia pseudomallei strain K96243, chromosome 1, complete sequence	57.2	57.2	0.85	2e-05
		CP000086.1	Burkholderia thailandensis E264 chromosome I, complete sequence	57.2	57.2	0.85	2e-05
		CP000075.1	Pseudomonas syringae pv. syringae B728a, complete genome	57.2	57.2	0.85	2e-05
	NMBH4476_0490
		CP002005.1	Moraxella catarrhalis RH4, complete genome	1404	1404	1	0	ribonuclease P protein component, integral membrane protein
		CP002113.1	Capnocytophaga canimorsus Cc5, complete genome	114	114	0.58	1e-22	Zinc transporter zitB
		CP002545.1	Pedobacter saltans DSM 12145, complete genome	89.7	89.7	0.54	4e-15	cation efflux protein
		CP002825.1	Lacinutrix sp. 5H-3-7-4, complete genome	82.4	82.4	0.59	6e-13	cation efflux protein
	NMBH4476_0820							(CuZn) superoxide dismutase
		GU269205.1	Haemophilus haemolyticus strain 65P28H9 CuZn superoxide dismutase (sodC) gene, partial cds	807	807	0.89	0
		GU269224.1	Haemophilus influenzae strain P18-25 CuZn superoxide dismutase (sodC) gene, partial cds	792	792	0.89	0
		GU269225.1	Haemophilus influenzae strain P20-21 CuZn superoxide dismutase (sodC) gene, partial cds	789	789	0.89	0
		GU269223.1	Haemophilus influenzae strain P05-24 CuZn superoxide dismutase (sodC) gene, partial cds	789	789	0.89	0
		GU269218.1	Haemophilus influenzae strain M04-21 CuZn superoxide dismutase (sodC) gene, partial cds	789	789	0.89	0
		GU269215.1	Haemophilus influenzae strain C21-21 CuZn superoxide dismutase (sodC) gene, partial cds	789	789	0.89	0
		GU269214.1	Haemophilus influenzae strain C19-21 CuZn superoxide dismutase (sodC) gene, partial cds	789	789	0.89	0
		GU269209.1	Haemophilus influenzae strain 35322 CuZn superoxide dismutase (sodC) gene, partial cds	789	789	0.89	0
		GU269208.1	Haemophilus influenzae strain 32324 CuZn superoxide dismutase (sodC) gene, partial cds	789	789	0.89	0
		GU269207.1	Haemophilus influenzae strain 26327 CuZn superoxide dismutase (sodC) gene, partial cds	789	789	0.89	0
		GU269206.1	Haemophilus influenzae strain 26323 CuZn superoxide dismutase (sodC) gene, partial cds	789	789	0.89	0
		GU269227.1	Haemophilus influenzae strain Q04-22 CuZn superoxide dismutase (sodC) gene, partial cds	774	774	0.89	0
		GU269220.1	Haemophilus influenzae strain N09-21 CuZn superoxide dismutase (sodC) gene, partial cds	738	738	0.89	0
		GU269216.1	Haemophilus influenzae strain H08-25 CuZn superoxide dismutase (sodC) gene, partial cds	738	738	0.89	0
		GU269211.1	Haemophilus haemolyticus strain ATCC 33390 CuZn superoxide dismutase (sodC) gene, partial cds	735	735	0.89	0
		FQ312002.1	Haemophilus parainfluenzae T3T1 complete genome	610	610	1	5e-172
		M84012.1	Haemophilus influenzae copper-zinc superoxide dismutase (sodC) mRNA, complete cds	601	601	1	3e-169
		M84013.1	Haemophilus parainfluenzae copper-zinc superoxide dismutase (sodC) mRNA, complete cds	598	598	1	3e-168
		AF549211.1	Haemophilus influenzae strain 700222 DmsA (dmsA), partial cds, hypothetical protein, MerT (merT) and SodC (sodC) genes, complete cds; capsule locus, complete sequence; and SapA (sapA) gene, complete cds	565	565	1	2e-158
		GU269212.1	Haemophilus influenzae strain C09-23 CuZn superoxide dismutase (sodC) gene, partial cds	540	540	0.87	8e-151
		GU269226.1	Haemophilus influenzae strain P23-21 CuZn superoxide dismutase-like (sodC) gene, partial sequence	535	535	0.87	3e-149
		GU269222.1	Haemophilus influenzae strain O14-21 CuZn superoxide dismutase-like (sodC) gene, partial sequence	535	535	0.87	3e-149
		GU269221.1	Haemophilus influenzae strain O05-21 CuZn superoxide dismutase-like (sodC) gene, partial sequence	535	535	0.87	3e-149
		GU269219.1	Haemophilus influenzae strain Mr27 CuZn superoxide dismutase-like (sodC) gene, partial sequence	502	502	0.78	2e-139
		GU269217.1	Haemophilus influenzae strain I8809 CuZn superoxide dismutase-like (sodC) gene, partial sequence	502	502	0.78	2e-139
		GU269213.1	Haemophilus influenzae strain C14-21 CuZn superoxide dismutase-like (sodC) gene, partial sequence	502	502	0.78	2e-139
		GU269210.1	Haemophilus influenzae strain AAr27 CuZn superoxide dismutase-like (sodC) gene, partial sequence	502	502	0.78	2e-139
		CP001607.1	Aggregatibacter aphrophilus NJ8700, complete genome	493	493	0.9	1e-136
		CP003496.1	Aggregatibacter actinomycetemcomitans D7S-1, complete genome	452	452	0.84	3e-124
		CP003099.1	Aggregatibacter actinomycetemcomitans ANH9381, complete genome	452	452	0.84	3e-124
		CP001733.1	Aggregatibacter actinomycetemcomitans D11S-1, complete genome	452	452	0.84	3e-124
		X98737.1	H.ducreyi asd, sodC and recF genes	370	370	0.82	8e-100
		AE017143.1	Haemophilus ducreyi strain 35000HP complete genome	370	370	0.82	8e-100
		U47664.1	Haemophilus ducreyi superoxide dismutase (sodC) gene, complete cds	370	370	0.82	8e-100
		CP000569.1	Actinobacillus pleuropneumoniae L20 serotype 5b complete genome	358	358	0.8	5e-96
		CP001091.1	Actinobacillus pleuropneumoniae serovar 7 str. AP76, complete genome	356	356	0.8	2e-95
		CP000687.1	Actinobacillus pleuropneumoniae serovar 3 str. JL03, complete genome	356	356	0.8	2e-95
		X99396.1	A.pleuropneumoniae asd, sodC & recF genes	356	356	0.8	2e-95
		CP001321.1	Haemophilus parasuis SH0165, complete genome	338	338	0.82	5e-90
		U51440.1	Actinobacillus pleuropneumoniae aspartate-semialdehyde dehydrogenase (asd) and RecF (recF) genes, partial cds, and Cu,Zn-superoxide dismutase precursor (sodC) gene, complete cds	333	333	0.8	2e-88
		CP003022.1	Pasteurella multocida 36950, complete genome	269	269	0.81	2e-69
	NMBH4476_1981
		CP002877.1	Cupriavidus necator N-1 chromosome 1, complete sequence	77	77	0.53	3e-11	antitoxin of a toxin-antitoxin system, toxin of a toxin-antitoxin system
NC_017517
	NMBM01240355_1465
		CP000521.1	Acinetobacter baumannii ATCC 17978, complete genome	136	136	0.88	3e-29	hypothetical protein
	NMBM01240355_1681
		CP000947.1	Haemophilus somnus 2336, complete genome	251	251	0.56	6e-64	filamentous haemagglutinin family outer membrane protein
	NMBM01240355_0166							50S ribosomal protein L36
		CP002021.1	Thiomonas intermedia K12, complete genome	98.7	98.7	0.86	8e-18
		FP475956.1	Thiomonas sp. str. 3As chromosome, complete genome	98.7	98.7	0.86	8e-18
		CP002876.1	Nitrosomonas sp. Is79A3, complete genome	96.9	96.9	0.88	3e-17
		AP012224.1	Pseudogulbenkiania sp. NH8B DNA, complete genome	89.7	89.7	1	4e-15
		CP002159.1	Gallionella capsiferriformans ES-2, complete genome	89.7	89.7	1	4e-15
		CP000267.1	Rhodoferax ferrireducens T118, complete genome	89.7	89.7	0.86	4e-15
		CP000749.1	Marinomonas sp. MWYL1, complete genome	87.8	87.8	0.88	1e-14
		CP003555.1	Advenella kashmirensis WT001, complete genome	84.2	84.2	0.88	2e-13
		CP002771.1	Marinomonas posidonica IVIA-Po-181, complete genome	84.2	84.2	0.88	2e-13
		CP000934.1	Cellvibrio japonicus Ueda107, complete genome	80.6	80.6	0.83	2e-12
		CP001013.1	Leptothrix cholodnii SP-6, complete genome	80.6	80.6	0.85	2e-12
		CP001965.1	Sideroxydans lithotrophicus ES-1, complete genome	78.8	78.8	0.92	8e-12
		CP001614.2	Teredinibacter turnerae T7901, complete genome	78.8	78.8	0.88	8e-12
		CP002177.1	Acinetobacter calcoaceticus PHEA-2, complete genome	77	77	0.94	3e-11
		CP002080.1	Acinetobacter oleivorans DR1, complete genome	77	77	0.94	3e-11
		CP000529.1	Polaromonas naphthalenivorans CJ2, complete genome	77	77	0.83	3e-11
		CR543861.1	Acinetobacter sp. ADP1 complete genome	77	77	0.94	3e-11
		FN543106.1	Curvibacter putative symbiont of Hydra magnipapillata genomic scaffold HmaUn_WGA70434_1	75.2	75.2	0.86	9e-11
		CP000488.1	Candidatus Ruthia magnifica str. Cm (Calyptogena magnifica), complete genome	75.2	75.2	0.88	9e-11
		CP003500.1	Acinetobacter baumannii MDR-TJ, complete genome	73.4	73.4	0.94	3e-10
		CP001937.1	Acinetobacter baumannii MDR-ZJ06, complete genome	73.4	73.4	0.94	3e-10
		CP002522.2	Acinetobacter baumannii TCDC-AB0715, complete genome	73.4	73.4	0.94	3e-10
		CP002583.1	Marinomonas mediterranea MMB-1, complete genome	73.4	73.4	0.88	3e-10
		CP001921.1	Acinetobacter baumannii 1656-2, complete genome	73.4	73.4	0.94	3e-10
		CP001172.1	Acinetobacter baumannii AB307-0294, complete genome	73.4	73.4	0.94	3e-10
		CP001182.1	Acinetobacter baumannii AB0057, complete genome	73.4	73.4	0.94	3e-10
		CP000863.1	Acinetobacter baumannii ACICU, complete genome	73.4	73.4	0.94	3e-10
		CU468230.2	Acinetobacter baumannii str. SDF, complete genome	73.4	73.4	0.94	3e-10
		CU459141.1	Acinetobacter baumannii str. AYE, complete genome	73.4	73.4	0.94	3e-10
		CP000521.1	Acinetobacter baumannii ATCC 17978, complete genome	73.4	73.4	0.94	3e-10
		CP000447.1	Shewanella frigidimarina NCIMB 400, complete genome	73.4	73.4	0.85	3e-10
		CP000285.1	Chromohalobacter salexigens DSM 3043, complete genome	73.4	73.4	0.83	3e-10
		CP003041.1	Pseudomonas fluorescens A506, complete genome	71.6	71.6	0.85	1e-09
		CP003150.1	Pseudomonas fluorescens F113, complete genome	71.6	71.6	0.85	1e-09
		CP002585.1	Pseudomonas brassicacearum subsp. brassicacearum NFM421, complete genome	71.6	71.6	0.85	1e-09
		CP002252.1	Methylovorus sp. MP688, complete genome	71.6	71.6	0.73	1e-09
		AB560243.1	Pseudomonas fluorescens gene for 50S ribosomal protein L36, complete cds, strain: NBRC 14160	71.6	71.6	0.85	1e-09
		AB560288.1	Pseudomonas azotoformans gene for 50S ribosomal protein L36, complete cds, strain: NBRC 12705 >dbj|AB560303.1| Pseudomonas chlororaphis subsp. chlororaphis gene for 50S ribosomal protein L36, complete cds, strain: NBRC 3916 >dbj|AB560393.1| Pseudomonas fluorescens gene for 50S ribosomal protein L36, complete cds, strain: NBRC 15831	71.6	71.6	0.85	1e-09
		CP002013.1	Burkholderia sp. CCGE1002 chromosome 1, complete sequence	71.6	71.6	0.85	1e-09
		CP000094.2	Pseudomonas fluorescens Pf0-1, complete genome	71.6	71.6	0.85	1e-09
		CP001674.1	Methylovorus glucosetrophus SIP3-4, complete genome	71.6	71.6	0.73	1e-09
		AM181176.4	Pseudomonas fluorescens SBW25 complete genome	71.6	71.6	0.85	1e-09
		CP000076.1	Pseudomonas fluorescens Pf-5, complete genome	71.6	71.6	0.85	1e-09
		CP002056.1	Methylotenera versatilis 301, complete genome	69.8	69.8	0.88	4e-09
		CP001707.1	Kangiella koreensis DSM 16069, complete genome	69.8	69.8	0.85	4e-09
		CP001154.1	Laribacter hongkongensis HLHK9, complete genome	69.8	69.8	0.88	4e-09
		CP000284.1	Methylobacillus flagellatus KT, complete genome	69.8	69.8	0.88	4e-09
		AP011717.1	Uncultured beta proteobacterium DNA, fosmid clone: JFF027_G12	68	68	0.98	1e-08
		CP001392.1	Acidovorax ebreus TPSY, complete genome	68	68	0.85	1e-08
		CP003488.1	Providencia stuartii MRSN 2154, complete genome	66.2	66.2	0.86	5e-08
		CP003087.1	Burkholderia sp. YI23 chromosome 1, complete sequence	66.2	66.2	0.85	5e-08
		CP002738.1	Methylomonas methanica MC09, complete genome	66.2	66.2	0.88	5e-08
		CP002519.1	Burkholderia sp. CCGE1001 chromosome 1, complete sequence	66.2	66.2	0.85	5e-08
		CP002217.1	Burkholderia sp. CCGE1003 chromosome 1, complete sequence	66.2	66.2	0.85	5e-08
		CP001715.1	Candidatus Accumulibacter phosphatis clade IIA str. UW-1, complete genome	66.2	66.2	0.86	5e-08
		CP001052.1	Burkholderia phytofirmans PsJN chromosome 1, complete sequence	66.2	66.2	0.85	5e-08
		CP001043.1	Burkholderia phymatum STM815 chromosome 1, complete sequence	66.2	66.2	0.85	5e-08
		CP000103.1	Nitrosospira multiformis ATCC 25196, complete genome	66.2	66.2	0.86	5e-08
		CP001734.1	Desulfohalobium retbaense DSM 5692, complete genome	64.4	64.4	0.9	2e-07
		CP000316.1	Polaromonas sp. JS666, complete genome	64.4	64.4	0.83	2e-07
		CP000089.1	Dechloromonas aromatica RCB, complete genome	64.4	64.4	0.94	2e-07
		CP003099.1	Aggregatibacter actinomycetemcomitans ANH9381, complete genome	62.6	62.6	0.86	6e-07
		CP002727.1	Pseudomonas fulva 12-X, complete genome	62.6	62.6	0.85	6e-07
		AB560348.1	Pseudomonas straminea gene for 50S ribosomal protein L36, complete cds, strain: NBRC 16665	62.6	62.6	0.85	6e-07
		CP001798.1	Nitrosococcus halophilus Nc4, complete genome	62.6	62.6	0.86	6e-07
		CP001733.1	Aggregatibacter actinomycetemcomitans D11S-1, complete genome	62.6	62.6	0.86	6e-07
		CP001091.1	Actinobacillus pleuropneumoniae serovar 7 str. AP76, complete genome	62.6	62.6	0.86	6e-07
		CP001010.1	Polynucleobacter necessarius subsp. necessarius STIR1, complete genome	62.6	62.6	0.85	6e-07
		CP000687.1	Actinobacillus pleuropneumoniae serovar 3 str. JL03, complete genome	62.6	62.6	0.86	6e-07
		CP000655.1	Polynucleobacter necessarius subsp. asymbioticus QLW-P1DMWA-1, complete genome	62.6	62.6	0.85	6e-07
		CP000569.1	Actinobacillus pleuropneumoniae L20 serotype 5b complete genome	62.6	62.6	0.86	6e-07
		CP000539.1	Acidovorax sp. JS42, complete genome	62.6	62.6	0.85	6e-07
		CP000270.1	Burkholderia xenovorans LB400 chromosome 1, complete sequence	62.6	62.6	0.85	6e-07
		CP000058.1	Pseudomonas syringae pv. phaseolicola 1448A, complete genome	62.6	62.6	0.85	6e-07
		AE016853.1	Pseudomonas syringae pv. tomato str. DC3000, complete genome	62.6	62.6	0.85	6e-07
		CP002431.1	Desulfovibrio aespoeensis Aspo-2, complete genome	60.8	60.8	0.9	2e-06
		AP012320.1	Rubrivivax gelatinosus IL144 DNA, complete genome	59	59	0.83	7e-06
		FO203363.1	Marinobacter hydrocarbonoclasticus str. ATCC 49840 chromosome, complete genome	59	59	0.83	7e-06
		CP001978.1	Marinobacter adhaerens HP15, complete genome	59	59	0.85	7e-06
		CP000713.1	Psychrobacter sp. PRwf-1, complete genome	59	59	0.94	7e-06
		CP000514.1	Marinobacter aquaeolei VT8, complete genome	59	59	0.83	7e-06
		CP003380.1	Methylophaga sp. JAM7, complete genome	57.2	57.2	0.86	3e-05
		CP002833.1	Burkholderia pseudomallei 1026b chromosome 1, complete sequence	57.2	57.2	0.85	3e-05
		CP001503.2	Burkholderia glumae BGR1 chromosome 1, complete sequence	57.2	57.2	0.85	3e-05
		CP002599.1	Burkholderia gladioli BSR3 chromosome 1, complete sequence	57.2	57.2	0.85	3e-05
		CP002209.1	Ferrimonas balearica DSM 9799, complete genome	57.2	57.2	0.88	3e-05
		CP001408.1	Burkholderia pseudomallei MSHR346 chromosome I, complete sequence	57.2	57.2	0.85	3e-05
		FM178379.1	Aliivibrio salmonicida LFI1238 chromosome 1 complete genome	57.2	57.2	0.86	3e-05
		CP000961.1	Shewanella woodyi ATCC 51908, complete genome	57.2	57.2	0.86	3e-05
		CP000931.1	Shewanella halifaxensis HAW-EB4, complete genome	57.2	57.2	0.86	3e-05
		CP000548.1	Burkholderia mallei NCTC 10247 chromosome I, complete sequence	57.2	57.2	0.85	3e-05
		CP000572.1	Burkholderia pseudomallei 1106a chromosome I, complete sequence	57.2	57.2	0.85	3e-05
		CP000570.1	Burkholderia pseudomallei 668 chromosome I, complete sequence	57.2	57.2	0.85	3e-05
		CP000546.1	Burkholderia mallei NCTC 10229 chromosome I, complete sequence	57.2	57.2	0.85	3e-05
		CP000526.1	Burkholderia mallei SAVP1 chromosome I, complete sequence	57.2	57.2	0.85	3e-05
		CP000010.1	Burkholderia mallei ATCC 23344 chromosome 1, complete sequence	57.2	57.2	0.85	3e-05
		CP000124.1	Burkholderia pseudomallei 1710b chromosome I, complete sequence	57.2	57.2	0.85	3e-05
		BX571965.1	Burkholderia pseudomallei strain K96243, chromosome 1, complete sequence	57.2	57.2	0.85	3e-05
		CP000086.1	Burkholderia thailandensis E264 chromosome I, complete sequence	57.2	57.2	0.85	3e-05
		CP000075.1	Pseudomonas syringae pv. syringae B728a, complete genome	57.2	57.2	0.85	3e-05
	NMBM01240355_1331							(CuZn) superoxide dismutase
		GU269205.1	Haemophilus haemolyticus strain 65P28H9 CuZn superoxide dismutase (sodC) gene, partial cds	801	801	0.89	0
		GU269224.1	Haemophilus influenzae strain P18-25 CuZn superoxide dismutase (sodC) gene, partial cds	789	789	0.89	0
		GU269225.1	Haemophilus influenzae strain P20-21 CuZn superoxide dismutase (sodC) gene, partial cds	783	783	0.89	0
		GU269223.1	Haemophilus influenzae strain P05-24 CuZn superoxide dismutase (sodC) gene, partial cds	783	783	0.89	0
		GU269218.1	Haemophilus influenzae strain M04-21 CuZn superoxide dismutase (sodC) gene, partial cds	783	783	0.89	0
		GU269215.1	Haemophilus influenzae strain C21-21 CuZn superoxide dismutase (sodC) gene, partial cds	783	783	0.89	0
		GU269214.1	Haemophilus influenzae strain C19-21 CuZn superoxide dismutase (sodC) gene, partial cds	783	783	0.89	0
		GU269209.1	Haemophilus influenzae strain 35322 CuZn superoxide dismutase (sodC) gene, partial cds	783	783	0.89	0
		GU269208.1	Haemophilus influenzae strain 32324 CuZn superoxide dismutase (sodC) gene, partial cds	783	783	0.89	0
		GU269207.1	Haemophilus influenzae strain 26327 CuZn superoxide dismutase (sodC) gene, partial cds	783	783	0.89	0
		GU269206.1	Haemophilus influenzae strain 26323 CuZn superoxide dismutase (sodC) gene, partial cds	783	783	0.89	0
		GU269227.1	Haemophilus influenzae strain Q04-22 CuZn superoxide dismutase (sodC) gene, partial cds	771	771	0.89	0
		GU269220.1	Haemophilus influenzae strain N09-21 CuZn superoxide dismutase (sodC) gene, partial cds	735	735	0.89	0
		GU269216.1	Haemophilus influenzae strain H08-25 CuZn superoxide dismutase (sodC) gene, partial cds	735	735	0.89	0
		GU269211.1	Haemophilus haemolyticus strain ATCC 33390 CuZn superoxide dismutase (sodC) gene, partial cds	729	729	0.89	0
		FQ312002.1	Haemophilus parainfluenzae T3T1 complete genome	607	607	1	7e-171
		M84012.1	Haemophilus influenzae copper-zinc superoxide dismutase (sodC) mRNA, complete cds	598	598	1	3e-168
		M84013.1	Haemophilus parainfluenzae copper-zinc superoxide dismutase (sodC) mRNA, complete cds	592	592	1	1e-166
		AF549211.1	Haemophilus influenzae strain 700222 DmsA (dmsA), partial cds, hypothetical protein, MerT (merT) and SodC (sodC) genes, complete cds; capsule locus, complete sequence; and SapA (sapA) gene, complete cds	562	562	1	2e-157
		GU269212.1	Haemophilus influenzae strain C09-23 CuZn superoxide dismutase (sodC) gene, partial cds	538	538	0.83	3e-150
		GU269226.1	Haemophilus influenzae strain P23-21 CuZn superoxide dismutase-like (sodC) gene, partial sequence	533	533	0.83	1e-148
		GU269222.1	Haemophilus influenzae strain O14-21 CuZn superoxide dismutase-like (sodC) gene, partial sequence	533	533	0.83	1e-148
		GU269221.1	Haemophilus influenzae strain O05-21 CuZn superoxide dismutase-like (sodC) gene, partial sequence	533	533	0.83	1e-148
		GU269219.1	Haemophilus influenzae strain Mr27 CuZn superoxide dismutase-like (sodC) gene, partial sequence	502	502	0.78	2e-139
		GU269217.1	Haemophilus influenzae strain I8809 CuZn superoxide dismutase-like (sodC) gene, partial sequence	502	502	0.78	2e-139
		GU269213.1	Haemophilus influenzae strain C14-21 CuZn superoxide dismutase-like (sodC) gene, partial sequence	502	502	0.78	2e-139
		GU269210.1	Haemophilus influenzae strain AAr27 CuZn superoxide dismutase-like (sodC) gene, partial sequence	502	502	0.78	2e-139
		CP001607.1	Aggregatibacter aphrophilus NJ8700, complete genome	493	493	0.9	1e-136
		CP003496.1	Aggregatibacter actinomycetemcomitans D7S-1, complete genome	452	452	0.84	3e-124
		CP003099.1	Aggregatibacter actinomycetemcomitans ANH9381, complete genome	452	452	0.84	3e-124
		CP001733.1	Aggregatibacter actinomycetemcomitans D11S-1, complete genome	452	452	0.84	3e-124
		X98737.1	H.ducreyi asd, sodC and recF genes	370	370	0.82	9e-100
		AE017143.1	Haemophilus ducreyi strain 35000HP complete genome	370	370	0.82	9e-100
		U47664.1	Haemophilus ducreyi superoxide dismutase (sodC) gene, complete cds	370	370	0.82	9e-100
		CP000569.1	Actinobacillus pleuropneumoniae L20 serotype 5b complete genome	358	358	0.8	6e-96
		CP001091.1	Actinobacillus pleuropneumoniae serovar 7 str. AP76, complete genome	356	356	0.8	2e-95
		CP000687.1	Actinobacillus pleuropneumoniae serovar 3 str. JL03, complete genome	356	356	0.8	2e-95
		X99396.1	A.pleuropneumoniae asd, sodC & recF genes	356	356	0.8	2e-95
		CP001321.1	Haemophilus parasuis SH0165, complete genome	338	338	0.82	5e-90
		U51440.1	Actinobacillus pleuropneumoniae aspartate-semialdehyde dehydrogenase (asd) and RecF (recF) genes, partial cds, and Cu,Zn-superoxide dismutase precursor (sodC) gene, complete cds	333	333	0.8	2e-88
		CP003022.1	Pasteurella multocida 36950, complete genome	269	269	0.81	2e-69
	NMBM01240355_1654
		CP002005.1	Moraxella catarrhalis RH4, complete genome	1400	1400	1	0	ribonuclease P protein component, integral membrane protein
		CP002113.1	Capnocytophaga canimorsus Cc5, complete genome	114	114	0.58	1e-22	Zinc transporter zitB
		CP002545.1	Pedobacter saltans DSM 12145, complete genome	93.3	93.3	0.59	3e-16	cation efflux protein
		CP002825.1	Lacinutrix sp. 5H-3-7-4, complete genome	82.4	82.4	0.59	6e-13	cation efflux protein
	NMBM01240355_1973
		CP002877.1	Cupriavidus necator N-1 chromosome 1, complete sequence	73.4	73.4	0.53	3e-10	antitoxin of a toxin-antitoxin system, toxin of a toxin-antitoxin system
	NMBM01240355_2021
		CP003338.1	Rickettsia australis str. Cutlack, complete genome	306	306	0.84	3e-80	preprotein translocase subunit SecF, serine esterase
		CP001100.1	Chloroherpeton thalassium ATCC 35110, complete genome	306	306	0.91	3e-80	DNA methylase N-4/N-6 domain protein
		CP000108.1	Chlorobium chlorochromatii CaD3, complete genome	284	284	0.77	1e-73	DNA modification methylase-like protein
		CP000847.1	Rickettsia akari str. Hartford, complete genome	273	273	0.78	2e-70	hypothetical protein, DNA modification methylase
		CP000941.1	Xylella fastidiosa M12, complete genome	181	233	0.58	9e-43	DNA modification methylase-like protein
NC_017518
	NMBNZ0533_0168							50S ribosomal protein L36
		CP002021.1	Thiomonas intermedia K12, complete genome	98.7	98.7	0.86	1e-17
		FP475956.1	Thiomonas sp. str. 3As chromosome, complete genome	98.7	98.7	0.86	1e-17
		CP002876.1	Nitrosomonas sp. Is79A3, complete genome	96.9	96.9	0.88	5e-17
		AP012224.1	Pseudogulbenkiania sp. NH8B DNA, complete genome	89.7	89.7	1	7e-15
		CP002159.1	Gallionella capsiferriformans ES-2, complete genome	89.7	89.7	1	7e-15
		CP000267.1	Rhodoferax ferrireducens T118, complete genome	89.7	89.7	0.86	7e-15
		CP000749.1	Marinomonas sp. MWYL1, complete genome	87.8	87.8	0.88	2e-14
		CP003555.1	Advenella kashmirensis WT001, complete genome	84.2	84.2	0.88	3e-13
		CP002771.1	Marinomonas posidonica IVIA-Po-181, complete genome	84.2	84.2	0.88	3e-13
		CP000934.1	Cellvibrio japonicus Ueda107, complete genome	80.6	80.6	0.83	4e-12
		CP001013.1	Leptothrix cholodnii SP-6, complete genome	80.6	80.6	0.85	4e-12
		CP001965.1	Sideroxydans lithotrophicus ES-1, complete genome	78.8	78.8	0.92	1e-11
		CP001614.2	Teredinibacter turnerae T7901, complete genome	78.8	78.8	0.88	1e-11
		CP002177.1	Acinetobacter calcoaceticus PHEA-2, complete genome	77	77	0.94	4e-11
		CP002080.1	Acinetobacter oleivorans DR1, complete genome	77	77	0.94	4e-11
		CP000529.1	Polaromonas naphthalenivorans CJ2, complete genome	77	77	0.83	4e-11
		CR543861.1	Acinetobacter sp. ADP1 complete genome	77	77	0.94	4e-11
		FN543106.1	Curvibacter putative symbiont of Hydra magnipapillata genomic scaffold HmaUn_WGA70434_1	75.2	75.2	0.86	1e-10
		CP000488.1	Candidatus Ruthia magnifica str. Cm (Calyptogena magnifica), complete genome	75.2	75.2	0.88	1e-10
		CP003500.1	Acinetobacter baumannii MDR-TJ, complete genome	73.4	73.4	0.94	5e-10
		CP001937.1	Acinetobacter baumannii MDR-ZJ06, complete genome	73.4	73.4	0.94	5e-10
		CP002522.2	Acinetobacter baumannii TCDC-AB0715, complete genome	73.4	73.4	0.94	5e-10
		CP002583.1	Marinomonas mediterranea MMB-1, complete genome	73.4	73.4	0.88	5e-10
		CP001921.1	Acinetobacter baumannii 1656-2, complete genome	73.4	73.4	0.94	5e-10
		CP001172.1	Acinetobacter baumannii AB307-0294, complete genome	73.4	73.4	0.94	5e-10
		CP001182.1	Acinetobacter baumannii AB0057, complete genome	73.4	73.4	0.94	5e-10
		CP000863.1	Acinetobacter baumannii ACICU, complete genome	73.4	73.4	0.94	5e-10
		CU468230.2	Acinetobacter baumannii str. SDF, complete genome	73.4	73.4	0.94	5e-10
		CU459141.1	Acinetobacter baumannii str. AYE, complete genome	73.4	73.4	0.94	5e-10
		CP000521.1	Acinetobacter baumannii ATCC 17978, complete genome	73.4	73.4	0.94	5e-10
		CP000447.1	Shewanella frigidimarina NCIMB 400, complete genome	73.4	73.4	0.85	5e-10
		CP000285.1	Chromohalobacter salexigens DSM 3043, complete genome	73.4	73.4	0.83	5e-10
		CP003041.1	Pseudomonas fluorescens A506, complete genome	71.6	71.6	0.85	2e-09
		CP003150.1	Pseudomonas fluorescens F113, complete genome	71.6	71.6	0.85	2e-09
		CP002585.1	Pseudomonas brassicacearum subsp. brassicacearum NFM421, complete genome	71.6	71.6	0.85	2e-09
		CP002252.1	Methylovorus sp. MP688, complete genome	71.6	71.6	0.73	2e-09
		AB560243.1	Pseudomonas fluorescens gene for 50S ribosomal protein L36, complete cds, strain: NBRC 14160	71.6	71.6	0.85	2e-09
		AB560288.1	Pseudomonas azotoformans gene for 50S ribosomal protein L36, complete cds, strain: NBRC 12705 >dbj|AB560303.1| Pseudomonas chlororaphis subsp. chlororaphis gene for 50S ribosomal protein L36, complete cds, strain: NBRC 3916 >dbj|AB560393.1| Pseudomonas fluorescens gene for 50S ribosomal protein L36, complete cds, strain: NBRC 15831	71.6	71.6	0.85	2e-09
		CP002013.1	Burkholderia sp. CCGE1002 chromosome 1, complete sequence	71.6	71.6	0.85	2e-09
		CP000094.2	Pseudomonas fluorescens Pf0-1, complete genome	71.6	71.6	0.85	2e-09
		CP001674.1	Methylovorus glucosetrophus SIP3-4, complete genome	71.6	71.6	0.73	2e-09
		AM181176.4	Pseudomonas fluorescens SBW25 complete genome	71.6	71.6	0.85	2e-09
		CP000076.1	Pseudomonas fluorescens Pf-5, complete genome	71.6	71.6	0.85	2e-09
		CP002056.1	Methylotenera versatilis 301, complete genome	69.8	69.8	0.88	6e-09
		CP001707.1	Kangiella koreensis DSM 16069, complete genome	69.8	69.8	0.85	6e-09
		CP001154.1	Laribacter hongkongensis HLHK9, complete genome	69.8	69.8	0.88	6e-09
		CP000284.1	Methylobacillus flagellatus KT, complete genome	69.8	69.8	0.88	6e-09
		AP011717.1	Uncultured beta proteobacterium DNA, fosmid clone: JFF027_G12	68	68	0.98	2e-08
		CP001392.1	Acidovorax ebreus TPSY, complete genome	68	68	0.85	2e-08
		CP003488.1	Providencia stuartii MRSN 2154, complete genome	66.2	66.2	0.86	8e-08
		CP003087.1	Burkholderia sp. YI23 chromosome 1, complete sequence	66.2	66.2	0.85	8e-08
		CP002738.1	Methylomonas methanica MC09, complete genome	66.2	66.2	0.88	8e-08
		CP002519.1	Burkholderia sp. CCGE1001 chromosome 1, complete sequence	66.2	66.2	0.85	8e-08
		CP002217.1	Burkholderia sp. CCGE1003 chromosome 1, complete sequence	66.2	66.2	0.85	8e-08
		CP001715.1	Candidatus Accumulibacter phosphatis clade IIA str. UW-1, complete genome	66.2	66.2	0.86	8e-08
		CP001052.1	Burkholderia phytofirmans PsJN chromosome 1, complete sequence	66.2	66.2	0.85	8e-08
		CP001043.1	Burkholderia phymatum STM815 chromosome 1, complete sequence	66.2	66.2	0.85	8e-08
		CP000103.1	Nitrosospira multiformis ATCC 25196, complete genome	66.2	66.2	0.86	8e-08
		CP001734.1	Desulfohalobium retbaense DSM 5692, complete genome	64.4	64.4	0.9	3e-07
		CP000316.1	Polaromonas sp. JS666, complete genome	64.4	64.4	0.83	3e-07
		CP000089.1	Dechloromonas aromatica RCB, complete genome	64.4	64.4	0.94	3e-07
		CP003099.1	Aggregatibacter actinomycetemcomitans ANH9381, complete genome	62.6	62.6	0.86	9e-07
		CP002727.1	Pseudomonas fulva 12-X, complete genome	62.6	62.6	0.85	9e-07
		AB560348.1	Pseudomonas straminea gene for 50S ribosomal protein L36, complete cds, strain: NBRC 16665	62.6	62.6	0.85	9e-07
		CP001798.1	Nitrosococcus halophilus Nc4, complete genome	62.6	62.6	0.86	9e-07
		CP001733.1	Aggregatibacter actinomycetemcomitans D11S-1, complete genome	62.6	62.6	0.86	9e-07
		CP001091.1	Actinobacillus pleuropneumoniae serovar 7 str. AP76, complete genome	62.6	62.6	0.86	9e-07
		CP001010.1	Polynucleobacter necessarius subsp. necessarius STIR1, complete genome	62.6	62.6	0.85	9e-07
		CP000687.1	Actinobacillus pleuropneumoniae serovar 3 str. JL03, complete genome	62.6	62.6	0.86	9e-07
		CP000655.1	Polynucleobacter necessarius subsp. asymbioticus QLW-P1DMWA-1, complete genome	62.6	62.6	0.85	9e-07
		CP000569.1	Actinobacillus pleuropneumoniae L20 serotype 5b complete genome	62.6	62.6	0.86	9e-07
		CP000539.1	Acidovorax sp. JS42, complete genome	62.6	62.6	0.85	9e-07
		CP000270.1	Burkholderia xenovorans LB400 chromosome 1, complete sequence	62.6	62.6	0.85	9e-07
		CP000058.1	Pseudomonas syringae pv. phaseolicola 1448A, complete genome	62.6	62.6	0.85	9e-07
		AE016853.1	Pseudomonas syringae pv. tomato str. DC3000, complete genome	62.6	62.6	0.85	9e-07
		CP002431.1	Desulfovibrio aespoeensis Aspo-2, complete genome	60.8	60.8	0.9	3e-06
		AP012320.1	Rubrivivax gelatinosus IL144 DNA, complete genome	59	59	0.83	1e-05
		FO203363.1	Marinobacter hydrocarbonoclasticus str. ATCC 49840 chromosome, complete genome	59	59	0.83	1e-05
		CP001978.1	Marinobacter adhaerens HP15, complete genome	59	59	0.85	1e-05
		CP000713.1	Psychrobacter sp. PRwf-1, complete genome	59	59	0.94	1e-05
		CP000514.1	Marinobacter aquaeolei VT8, complete genome	59	59	0.83	1e-05
		CP003380.1	Methylophaga sp. JAM7, complete genome	57.2	57.2	0.86	4e-05
		CP002833.1	Burkholderia pseudomallei 1026b chromosome 1, complete sequence	57.2	57.2	0.85	4e-05
		CP001503.2	Burkholderia glumae BGR1 chromosome 1, complete sequence	57.2	57.2	0.85	4e-05
		CP002599.1	Burkholderia gladioli BSR3 chromosome 1, complete sequence	57.2	57.2	0.85	4e-05
		CP002209.1	Ferrimonas balearica DSM 9799, complete genome	57.2	57.2	0.88	4e-05
		CP001408.1	Burkholderia pseudomallei MSHR346 chromosome I, complete sequence	57.2	57.2	0.85	4e-05
		FM178379.1	Aliivibrio salmonicida LFI1238 chromosome 1 complete genome	57.2	57.2	0.86	4e-05
		CP000961.1	Shewanella woodyi ATCC 51908, complete genome	57.2	57.2	0.86	4e-05
		CP000931.1	Shewanella halifaxensis HAW-EB4, complete genome	57.2	57.2	0.86	4e-05
		CP000548.1	Burkholderia mallei NCTC 10247 chromosome I, complete sequence	57.2	57.2	0.85	4e-05
		CP000572.1	Burkholderia pseudomallei 1106a chromosome I, complete sequence	57.2	57.2	0.85	4e-05
		CP000570.1	Burkholderia pseudomallei 668 chromosome I, complete sequence	57.2	57.2	0.85	4e-05
		CP000546.1	Burkholderia mallei NCTC 10229 chromosome I, complete sequence	57.2	57.2	0.85	4e-05
		CP000526.1	Burkholderia mallei SAVP1 chromosome I, complete sequence	57.2	57.2	0.85	4e-05
		CP000010.1	Burkholderia mallei ATCC 23344 chromosome 1, complete sequence	57.2	57.2	0.85	4e-05
		CP000124.1	Burkholderia pseudomallei 1710b chromosome I, complete sequence	57.2	57.2	0.85	4e-05
		BX571965.1	Burkholderia pseudomallei strain K96243, chromosome 1, complete sequence	57.2	57.2	0.85	4e-05
		CP000086.1	Burkholderia thailandensis E264 chromosome I, complete sequence	57.2	57.2	0.85	4e-05
		CP000075.1	Pseudomonas syringae pv. syringae B728a, complete genome	57.2	57.2	0.85	4e-05
	NMBNZ0533_1384							(CuZn) superoxide dismutase
		GU269205.1	Haemophilus haemolyticus strain 65P28H9 CuZn superoxide dismutase (sodC) gene, partial cds	807	807	0.89	0
		GU269224.1	Haemophilus influenzae strain P18-25 CuZn superoxide dismutase (sodC) gene, partial cds	792	792	0.89	0
		GU269225.1	Haemophilus influenzae strain P20-21 CuZn superoxide dismutase (sodC) gene, partial cds	789	789	0.89	0
		GU269223.1	Haemophilus influenzae strain P05-24 CuZn superoxide dismutase (sodC) gene, partial cds	789	789	0.89	0
		GU269218.1	Haemophilus influenzae strain M04-21 CuZn superoxide dismutase (sodC) gene, partial cds	789	789	0.89	0
		GU269215.1	Haemophilus influenzae strain C21-21 CuZn superoxide dismutase (sodC) gene, partial cds	789	789	0.89	0
		GU269214.1	Haemophilus influenzae strain C19-21 CuZn superoxide dismutase (sodC) gene, partial cds	789	789	0.89	0
		GU269209.1	Haemophilus influenzae strain 35322 CuZn superoxide dismutase (sodC) gene, partial cds	789	789	0.89	0
		GU269208.1	Haemophilus influenzae strain 32324 CuZn superoxide dismutase (sodC) gene, partial cds	789	789	0.89	0
		GU269207.1	Haemophilus influenzae strain 26327 CuZn superoxide dismutase (sodC) gene, partial cds	789	789	0.89	0
		GU269206.1	Haemophilus influenzae strain 26323 CuZn superoxide dismutase (sodC) gene, partial cds	789	789	0.89	0
		GU269227.1	Haemophilus influenzae strain Q04-22 CuZn superoxide dismutase (sodC) gene, partial cds	774	774	0.89	0
		GU269220.1	Haemophilus influenzae strain N09-21 CuZn superoxide dismutase (sodC) gene, partial cds	738	738	0.89	0
		GU269216.1	Haemophilus influenzae strain H08-25 CuZn superoxide dismutase (sodC) gene, partial cds	738	738	0.89	0
		GU269211.1	Haemophilus haemolyticus strain ATCC 33390 CuZn superoxide dismutase (sodC) gene, partial cds	735	735	0.89	0
		FQ312002.1	Haemophilus parainfluenzae T3T1 complete genome	610	610	1	9e-172
		M84012.1	Haemophilus influenzae copper-zinc superoxide dismutase (sodC) mRNA, complete cds	601	601	1	5e-169
		M84013.1	Haemophilus parainfluenzae copper-zinc superoxide dismutase (sodC) mRNA, complete cds	598	598	1	6e-168
		AF549211.1	Haemophilus influenzae strain 700222 DmsA (dmsA), partial cds, hypothetical protein, MerT (merT) and SodC (sodC) genes, complete cds; capsule locus, complete sequence; and SapA (sapA) gene, complete cds	565	565	1	3e-158
		GU269212.1	Haemophilus influenzae strain C09-23 CuZn superoxide dismutase (sodC) gene, partial cds	540	540	0.87	1e-150
		GU269226.1	Haemophilus influenzae strain P23-21 CuZn superoxide dismutase-like (sodC) gene, partial sequence	535	535	0.87	6e-149
		GU269222.1	Haemophilus influenzae strain O14-21 CuZn superoxide dismutase-like (sodC) gene, partial sequence	535	535	0.87	6e-149
		GU269221.1	Haemophilus influenzae strain O05-21 CuZn superoxide dismutase-like (sodC) gene, partial sequence	535	535	0.87	6e-149
		GU269219.1	Haemophilus influenzae strain Mr27 CuZn superoxide dismutase-like (sodC) gene, partial sequence	502	502	0.78	3e-139
		GU269217.1	Haemophilus influenzae strain I8809 CuZn superoxide dismutase-like (sodC) gene, partial sequence	502	502	0.78	3e-139
		GU269213.1	Haemophilus influenzae strain C14-21 CuZn superoxide dismutase-like (sodC) gene, partial sequence	502	502	0.78	3e-139
		GU269210.1	Haemophilus influenzae strain AAr27 CuZn superoxide dismutase-like (sodC) gene, partial sequence	502	502	0.78	3e-139
		CP001607.1	Aggregatibacter aphrophilus NJ8700, complete genome	493	493	0.9	2e-136
		CP003496.1	Aggregatibacter actinomycetemcomitans D7S-1, complete genome	452	452	0.84	5e-124
		CP003099.1	Aggregatibacter actinomycetemcomitans ANH9381, complete genome	452	452	0.84	5e-124
		CP001733.1	Aggregatibacter actinomycetemcomitans D11S-1, complete genome	452	452	0.84	5e-124
		X98737.1	H.ducreyi asd, sodC and recF genes	370	370	0.82	1e-99
		AE017143.1	Haemophilus ducreyi strain 35000HP complete genome	370	370	0.82	1e-99
		U47664.1	Haemophilus ducreyi superoxide dismutase (sodC) gene, complete cds	370	370	0.82	1e-99
		CP000569.1	Actinobacillus pleuropneumoniae L20 serotype 5b complete genome	358	358	0.8	9e-96
		CP001091.1	Actinobacillus pleuropneumoniae serovar 7 str. AP76, complete genome	356	356	0.8	3e-95
		CP000687.1	Actinobacillus pleuropneumoniae serovar 3 str. JL03, complete genome	356	356	0.8	3e-95
		X99396.1	A.pleuropneumoniae asd, sodC & recF genes	356	356	0.8	3e-95
		CP001321.1	Haemophilus parasuis SH0165, complete genome	338	338	0.82	8e-90
		U51440.1	Actinobacillus pleuropneumoniae aspartate-semialdehyde dehydrogenase (asd) and RecF (recF) genes, partial cds, and Cu,Zn-superoxide dismutase precursor (sodC) gene, complete cds	333	333	0.8	3e-88
		CP003022.1	Pasteurella multocida 36950, complete genome	269	269	0.81	3e-69
	NMBNZ0533_1706
		CP002005.1	Moraxella catarrhalis RH4, complete genome	1404	1404	1	0	ribonuclease P protein component, integral membrane protein
		CP002113.1	Capnocytophaga canimorsus Cc5, complete genome	114	114	0.58	2e-22	Zinc transporter zitB
		CP002545.1	Pedobacter saltans DSM 12145, complete genome	89.7	89.7	0.54	7e-15	cation efflux protein
		CP002825.1	Lacinutrix sp. 5H-3-7-4, complete genome	82.4	82.4	0.59	1e-12	cation efflux protein
	NMBNZ0533_1970
		CP002877.1	Cupriavidus necator N-1 chromosome 1, complete sequence	77	77	0.53	4e-11	antitoxin of a toxin-antitoxin system, toxin of a toxin-antitoxin system
