# Supplementary material for: Where does Neisseria acquire foreign DNA from: an examination of the source of genomic and pathogenic islands and the evolution of the Neisseria genus
Source: BMC Evol Biol. 2013 Sep 4;13:184. doi: 10.1186/1471-2148-13-184 (PMC3848584; doi:10.1186/1471-2148-13-184)
Supplement: Additional file 14: Table S8 — Provides information regarding the genes exhibiting a composition most divergent from the genome norm. [file 1471-2148-13-184-S14.xlsx]

## Sheet: Sheet1
Gene Synonym	Protein Product	Deviation from Genome Average
NLA_13760	integral membrane protein	0.413955
NLA_1460	hypothetical protein	0.408842
NMO_1245	FrpA/C-related protein, truncated	0.407733
NGO0622	hypothetical protein	0.406497
NMAA_0648	hypothetical protein	0.400037
NMBM01240355_0958	hypothetical protein	0.39973
NGO1938	hypothetical protein	0.398035
NMAA_1127	FrpA/C-like protein	0.393562
NMA0941	hypothetical protein	0.391922
NMO_1240	superoxide dismutase	0.391026
NMAA_0564	hypothetical protein	0.390525
NLA_8410	hypothetical protein	0.389482
NMC0083A	hypothetical protein	0.387045
NMC0367	hypothetical protein	0.386796
NMO_0706	hypothetical protein	0.386421
NMBB_0966	hypothetical protein	0.386265
NMC1042	hypothetical protein	0.38607
NMO_0705	hypothetical protein	0.385545
NGTW08_1858	hypothetical protein	0.38529
NMO_0315	putative lactoylglutathione-related protein	0.385068
NMV_0102	hypothetical protein	0.384998
NMA1025	hypothetical protein	0.384427
NMO_1642	putative DNA-binding protein	0.38411
NMO_0913	hypothetical protein	0.381894
NMAA_0685	hypothetical protein	0.38148
NMO_1526	putative acetyltransferase	0.381477
NMB1848	hypothetical protein	0.381302
NMA1281	hypothetical protein	0.380904
NMV_0984	FrpA/C-like protein	0.380701
NMAA_0644	hypothetical protein	0.380459
NMA1028	DNA-binding protein	0.380062
NMO_1306	hypothetical protein	0.379707
NMAA_0647	hypothetical protein	0.379453
NMAA_1123	superoxide dismutase (Cu-Zn)	0.379242
NMA1617	superoxide dismutase	0.379072
NMBM01240355_0857	hypothetical protein	0.377978
NMA1623	hypothetical protein	0.377455
NMV_1669	hypothetical protein	0.37744
NMO_0704	hypothetical protein	0.377041
NMO_0440	hypothetical protein	0.376102
NMB1776	hypothetical protein	0.376012
NMBB_1014	hypothetical protein	0.375963
NMCC_0781	hypothetical protein	0.375178
NMCC_0822	hypothetical protein	0.374915
NMBG2136_0796	hypothetical protein	0.374549
NMBM01240149_1182	hypothetical protein	0.373684
NMBG2136_1295	superoxide dismutase Cu-Zn	0.373316
NMO_0019	hypothetical protein	0.373219
NMBM04240196_1433	hypothetical protein	0.372987
NMBB_1555	superoxide dismutase	0.371966
NMC1339	superoxide dismutase	0.370988
NMA1214	hypothetical protein	0.370378
NMBNZ0533_0956	hypothetical protein	0.37036
NMBM01240355_0850	hypothetical protein	0.36951
NGO1459	hypothetical protein	0.369431
NMBNZ0533_1060	hypothetical protein	0.368835
NMBM01240149_1233	hypothetical protein	0.368643
NMO_0400	hypothetical protein	0.367923
NMBM01240149_0758	hypothetical protein	0.367631
NMO_0867	hypothetical protein	0.367568
NMV_1544	hypothetical protein	0.36726
NMA1876	hypothetical protein	0.367136
NMBM04240196_1717	hypothetical protein	0.366404
NMBM01240355_1331	superoxide dismutase Cu-Zn	0.365746
NMB0095	hypothetical protein	0.365626
NMBM04240196_1152	hypothetical protein	0.365555
NGO1856	transcription antitermination protein NusG	0.365296
NMBG2136_0681	hypothetical protein	0.364889
NMB0129	hypothetical protein	0.364821
NMAA_1344	hypothetical protein	0.364599
NMV_0995	superoxide dismutase [Cu-Zn]	0.364458
NLA_13800	transposase	0.364347
NMBNZ0533_1384	hypothetical protein	0.36412
NMBM01240149_0404	hypothetical protein	0.362779
NMBM01240149_1273	hypothetical protein	0.362197
NMBM04240196_1308	hypothetical protein	0.362188
NMO_0340	hypothetical protein	0.361884
NMBM01240355_1051	hypothetical protein	0.361586
NMBM04240196_0809	superoxide dismutase Cu-Zn	0.360754
NMAA_0354	hypothetical protein	0.360753
NLA_17690	hypothetical protein	0.360212
NMB0731	hypothetical protein	0.360036
NMBM04240196_0848	hypothetical protein	0.359868
NGO0227	hypothetical protein	0.359467
NMBB_0827	hypothetical protein	0.359191
NMA1030	hypothetical protein	0.359056
NGO1201	hypothetical protein	0.35896
NMBM01240149_1358	hypothetical protein	0.358789
NMB1403	FrpA/C-like protein	0.358724
NMO_1552	hypothetical protein	0.358525
NMO_1374	hypothetical protein	0.358288
NMO_1911	transcription antitermination protein NusG	0.358156
NMA0322	hypothetical protein	0.358117
NMBNZ0533_0866	hypothetical protein	0.357989
NLA_1200	membrane protein	0.357135
NGTW08_0245	hypothetical protein	0.357099
NMO_0202	hypothetical protein	0.356719
NMBB_1125A	hypothetical protein	0.356545
NMBM04240196_1347	hypothetical protein	0.356543
NMBM04240196_1180	hypothetical protein	0.356296
NMBM01240149_1271	hypothetical protein	0.35628
NMBM04240196_1084	hypothetical protein	0.356226
NMO_1690	hypothetical protein	0.355675
NMBNZ0533_0781	hypothetical protein	0.355667
NMBM01240149_1276	hypothetical protein	0.355149
NLA_15840	hypothetical protein	0.354926
NMC1124	hypothetical protein	0.35464
NMAA_0364	hypothetical protein	0.354026
NMCC_1314	superoxide dismutase	0.353771
NMO_0781	putative phage associated protein	0.353497
NMB0905	hypothetical protein	0.353495
NMO_0338	hypothetical protein	0.353065
NMBNZ0533_0868	hypothetical protein	0.352841
NMO_1064	hypothetical protein	0.352521
NMO_0129	PemK-like putative growth inhibitor	0.352338
NMAA_0122	hypothetical protein	0.352316
NMBM01240149_1105	hypothetical protein	0.352271
NMBNZ0533_0863	hypothetical protein	0.35227
NMBM01240355_1716	hypothetical protein	0.352184
NMBM01240149_1078	hypothetical protein	0.352091
NMA0096	hypothetical protein	0.352039
NMAA_ps029	hypothetical protein	0.351798
NMA0855	hypothetical protein	0.351679
NMAA_0649	hypothetical protein	0.3509
NMCC_0691	hypothetical protein	0.35046
NMAA_0493	hypothetical protein	0.350353
NMBM04240196_1350	hypothetical protein	0.35017
NLA_2960	hypothetical protein	0.350159
NMV_1926	putative bacteriocin/pheromone	0.350143
NMBG2136_0590	hypothetical protein	0.350092
NMBG2136_0337	hypothetical protein	0.35007
NMAA_1806	hypothetical protein	0.349892
NMC0438	hypothetical protein	0.349588
NMBG2136_1102	hypothetical protein	0.349519
NLA_4860	opacity protein	0.349196
NMB1009	hypothetical protein	0.348938
NMBM01240355_0732	hypothetical protein	0.348923
NMO_1838	hypothetical protein	0.348832
NMB0487	hypothetical protein	0.348785
NMA1836	hypothetical protein	0.34839
NMAA_1306	hypothetical protein	0.347882
NMBNZ0533_1032	hypothetical protein	0.347622
NGTW08_0759	hypothetical protein	0.347534
NMBG2136_0160	hypothetical protein	0.347373
NMO_0707	hypothetical protein	0.346928
NMO_0531	hypothetical protein	0.346825
NGTW08_1283	hypothetical protein	0.346414
NMBB_1655C	hypothetical protein	0.346367
NMO_0540	hypothetical protein	0.346342
NMO_1672	hypothetical protein	0.346342
NMBG2136_0454	hypothetical protein	0.346269
NMBM01240355_1812	hypothetical protein	0.346177
NMBG2136_0591	hypothetical protein	0.345992
NMBM01240149_0307	hypothetical protein	0.345844
NMBNZ0533_0169	hypothetical protein	0.34584
NLA_8980	hypothetical protein	0.345815
NLA_13370	hypothetical protein	0.345795
NGO1419	hypothetical protein	0.345724
NMAA_0187	hypothetical protein	0.345672
NMA0696A	hypothetical protein	0.345398
NMA0481	hypothetical protein	0.345222
NMC0889	hypothetical protein	0.345053
NMBM01240355_0166	hypothetical protein	0.344784
NGO0466	phage associated protein	0.344445
NGO1129	phage associated protein	0.344445
NGO1617	phage associated protein	0.344445
NMCC_0782	hypothetical protein	0.344392
NMB1851	hypothetical protein	0.344194
NGO1255	hypothetical protein	0.344062
NMBNZ0533_0156	hypothetical protein	0.343838
NLA_8390	hypothetical protein	0.343835
NMB0819	hypothetical protein	0.34352
NGK_1052	hypothetical protein	0.343444
NMO_1961	putative endonuclease	0.343287
NMA0464	hypothetical protein	0.343186
NGO0476	phage associated protein	0.342936
NMB0297	hypothetical protein	0.342917
NGO0563	hypothetical protein	0.342839
NMAA_1393	hypothetical protein	0.34276
NMBNZ0533_0445	hypothetical protein	0.342585
NMO_0978	hypothetical protein	0.34238
NLA_0650	transcription antitermination protein	0.342369
NGO0226	hypothetical protein	0.342326
NMB1398	superoxide dismutase	0.342206
NMBM01240149_1445	hypothetical protein	0.341684
NMBM01240149_1272	NUMOD1 domain protein	0.341633
NMV_2005	putative bacteriocin/pheromone	0.341312
NMAA_1744	hypothetical protein	0.341243
NGO0430	hypothetical protein	0.341109
NGO18781	hypothetical protein	0.341065
NMO_1934	hypothetical protein	0.341062
NMO_0052	putative MafB alternative C-terminus	0.340974
NMBM01240355_1675	hypothetical protein	0.340749
NMA0147	transcription antitermination protein NusG	0.340639
NMBB_0556C	hypothetical protein	0.340464
NMAA_0937	hypothetical protein	0.340442
NMC2019	PEMK-like protein	0.340408
NMAA_1855	transcription antitermination protein NusG	0.340301
NMBG2136_0890	hypothetical protein	0.340172
NMO_0339	hypothetical protein	0.340161
NMO_0860	hypothetical protein	0.339894
NMBNZ0533_0170	hypothetical protein	0.339856
NMO_1213	hypothetical protein	0.339849
NLA_2040	MafB silent cassette	0.339834
NMV_1066	hypothetical protein	0.339778
NMBNZ0533_0168	hypothetical protein	0.339695
NMA0024	hypothetical protein	0.339656
NLA_6641	hypothetical protein	0.339611
NMA0681	hypothetical protein	0.339567
NGK_1293	hypothetical protein	0.339534
NGO1144	phage associated protein	0.339531
NMO_1839	hypothetical protein	0.339487
NLA_4110	hypothetical protein	0.339436
NGTW08_1414	hypothetical protein	0.339399
NMO_1560	hypothetical protein	0.339297
NMV_0602	hypothetical protein	0.339242
NMBM01240355_0517	hypothetical protein	0.339222
NMA0694	hypothetical protein	0.339176
NMBM01240149_0427	hypothetical protein	0.339009
NMAA_0362	hypothetical protein	0.338959
NMO_1875	translation initiation factor IF-1	0.338902
NGO1069	hypothetical protein	0.338755
NMCC_1424	hypothetical protein	0.338704
NGO1388	hypothetical protein	0.338649
NMO_0537	putative secreted protein	0.338567
NGK_1055	hypothetical protein	0.338479
NMA0400	PEMK-like protein	0.338206
NGO2086	hypothetical protein	0.338155
NMC0593	hypothetical protein	0.337929
NMA0307A	hypothetical protein	0.337866
NMCC_2118	hypothetical protein	0.337792
NMBM04240196_1345	hypothetical protein	0.337659
NGO1070	hypothetical protein	0.337451
NGO1435	CadB	0.337423
NMA0239	hypothetical protein	0.337411
NMA1292	hypothetical protein	0.337297
NMBNZ0533_0867	NUMOD1 domain protein	0.337247
NMO_0957	gamma-glutamyltranspeptidase	0.337185
NMO_0164	hypothetical protein	0.337098
NMBB_2335A	hypothetical protein	0.337046
NMO_0393	putative secreted protein	0.33697
NMBNZ0533_0694	hypothetical protein	0.336957
NMCC_1622	histone acetyltransferase HPA2	0.336899
NMV_1909	hypothetical protein	0.336691
NMBM04240196_0171	hypothetical protein	0.336579
NMO_0337	putative cupin family protein	0.336374
NMBM04240196_1346	NUMOD1 domain protein	0.336292
NMBB_0100A	hypothetical protein	0.33623
NGTW08_0556	hypothetical protein	0.336112
NMA0606	hypothetical protein	0.33611
NLA_9600	hypothetical protein	0.335895
NMBG2136_0124	transcription termination/antitermination factor NusG	0.335845
NGO1591	hypothetical protein	0.335824
NMBM01240355_1465	hypothetical protein	0.335783
NMC0893	ParB protein	0.335439
NMAA_1931	hypothetical protein	0.335252
NMC0080	hypothetical protein	0.335188
NGO0643	hypothetical protein	0.335009
NLA_1060	translation initiation factor IF-1	0.334942
NMO_1205	hypothetical protein	0.334836
NMBB_2009A	hypothetical protein	0.334816
NMBNZ0533_1734	hypothetical protein	0.334811
NMO_0341	hypothetical protein	0.334796
NMO_1813	hypothetical protein	0.334751
NGO18211	translation initiation factor IF-1	0.334629
NGTW08_0504	putative phage associated protein	0.334521
NGTW08_1150	putative phage associated protein	0.334521
NGTW08_1525	putative phage associated protein	0.334521
NLA_9090	hypothetical protein	0.334442
NMBM01240149_1127	hypothetical protein	0.334387
NMBM04240196_1517	hypothetical protein	0.334377
NLA_2160	hypothetical protein	0.334267
NGO0700	hypothetical protein	0.334213
NMO_1110	glycerate kinase	0.33414
NMBNZ0533_0165	hypothetical protein	0.334068
NMBM01240355_1973	pemK family protein	0.333774
NMO_1549	putative heavy metal transporter	0.333688
NMAA_0853	hypothetical protein	0.333676
NMBG2136_1055	hypothetical protein	0.333618
NGO0302	hypothetical protein	0.333466
NMBM01240355_1673	hypothetical protein	0.333294
NMAA_0823	hypothetical protein	0.333063
NGTW08_1281	hypothetical protein	0.332685
NGO1102	phage associated protein	0.332662
NMO_1665	hypothetical protein	0.332629
NMO_1550	hypothetical protein	0.332555
NMO_0054	hypothetical protein	0.332462
NMO_1246	hypothetical protein	0.33241
NMAA_0051	hypothetical protein	0.332374
NMBM01240355_2044	hypothetical protein	0.332191
NMO_0805	putative phage associated membrane protein	0.332172
NMO_0988	hypothetical protein	0.332172
NMBM01240149_1443	hypothetical protein	0.332153
NMBB_2421B	hypothetical protein	0.332135
NMA0318	hypothetical protein	0.332085
NGTW08_1831	hypothetical protein	0.332029
NMA0780	hypothetical protein	0.331943
NMBM01240149_0429	hypothetical protein	0.331863
NMBM01240149_2013	hypothetical protein	0.331764
NLA_12810	hypothetical protein	0.331461
NMA1386	hypothetical protein	0.331451
NLA_12840	hypothetical protein	0.331335
NGO1970	hypothetical protein	0.331262
NGTW08_0512	putative phage associated protein	0.331231
NMO_0614	hypothetical protein	0.331229
NMA2137	hypothetical protein	0.331204
NMO_1592	putative taurine catabolism dioxygenase TauD	0.331204
NMO_0203	hypothetical protein	0.331153
NMBG2136_0451	hypothetical protein	0.33111
NLA_1410	hypothetical protein	0.331097
NMV_1953	hypothetical protein	0.331089
NMBB_1665	hypothetical protein	0.331085
NGO2026	hypothetical protein	0.331081
NLA_9080	hypothetical protein	0.330759
NMAA_0432	hypothetical protein	0.330749
NMO_0544	hypothetical protein	0.330686
NMO_1608	hypothetical protein	0.330462
NMB0816	hypothetical protein	0.330453
NMBNZ0533_0160	hypothetical protein	0.330397
NMBM01240149_2023	hypothetical protein	0.330347
NMBG2136_1858	hypothetical protein	0.330217
NGK_2313	hypothetical protein	0.330196
NMO_1534	hypothetical protein	0.33018
NMBB_0131	transcription antitermination protein	0.330167
NGO0207	sugar transferase	0.330084
NMV_0608	hypothetical protein	0.33004
NGO0736	hypothetical protein	0.329928
NGO1586	hypothetical protein	0.329866
NGO1367	hypothetical protein	0.32984
NMAA_0679	hypothetical protein	0.329788
NMO_1525	hypothetical protein	0.329733
NMBG2136_1939	pemK family protein	0.329318
NGO1849	hypothetical protein	0.329309
NMO_0150	putative type IV pilus protein	0.329302
NMBB_1338	hypothetical protein	0.329296
NLA_14790	hypothetical protein	0.329206
NMAA_0034	hypothetical protein	0.329078
NMAA_0492	hypothetical protein	0.328916
NMV_1761	hypothetical protein	0.328888
NGO0311	hypothetical protein	0.328875
NMC0118	transcription antitermination protein NusG	0.328745
NGTW08_1287	hypothetical protein	0.328705
NGTW08_1336	protein CadB	0.328625
NMAA_0141	hypothetical protein	0.32859
NMBG2136_1305	hypothetical protein	0.328588
NMV_0099	putative bacteriocin/pheromone	0.328506
NGO1383	hypothetical protein	0.328466
NMO_0617	putative type II restriction enzyme	0.328463
NGO0735	hypothetical protein	0.32842
NMAA_0053	hypothetical protein	0.328347
NMA0292	hypothetical protein	0.328271
NMA1172	hypothetical protein	0.327948
NMA0067	hypothetical protein	0.327928
NMC1941	hypothetical protein	0.32783
NLA_15850	hypothetical protein	0.327797
NMO_0402	hypothetical protein	0.327671
NGO1177	hypothetical protein	0.32758
NMV_2241	putative PemK-like protein	0.327574
NMA0854	hypothetical protein	0.327495
NMBNZ0533_0696	hypothetical protein	0.32743
NGTW08_1588	putative phage associated protein	0.327301
NMBG2136_2039	hypothetical protein	0.327279
NMO_0055	hypothetical protein	0.327271
NMO_1791	hypothetical protein	0.327055
NMBNZ0533_0556	hypothetical protein	0.327007
NMA0425	hypothetical protein	0.326964
NMO_1811	hypothetical protein	0.326935
NMA0321	hypothetical protein	0.326926
NGTW08_0564	hypothetical protein	0.326705
NMAA_0049	hypothetical protein	0.326582
NMO_0215	putative cadmium resistance protein	0.326458
NMA1169	hypothetical protein	0.326452
NMA2001	hypothetical protein	0.326452
NGTW08_0555	hypothetical protein	0.326405
NMAA_1560	hypothetical protein	0.326385
NMAA_1879	hypothetical protein	0.326351
NLA_18590	hypothetical protein	0.32628
NMBNZ0533_1731	hypothetical protein	0.325962
NGTW08_0172	hypothetical protein	0.325874
NGTW08_0265	hypothetical protein	0.325785
NMCC_0598	hypothetical protein	0.325708
NMO_0312	hypothetical protein	0.325691
NGTW08_2070	hypothetical protein	0.325643
NMBM01240149_1959	transcription termination/antitermination factor NusG	0.325642
NMC0232	hypothetical protein	0.325585
NMBM04240196_1950	hypothetical protein	0.325538
NMO_0058	hypothetical protein	0.325339
NMV_1206	hypothetical protein	0.325336
NGO0854	hypothetical protein	0.325321
NMCC_1006	hypothetical protein	0.32519
NMBM04240196_2053	hypothetical protein	0.325121
NGO1969	hypothetical protein	0.325089
NGO1720	hypothetical protein	0.325063
NGTW08_1771	hypothetical protein	0.324916
NMAA_0123	hypothetical protein	0.324903
NMBM01240355_1897	hypothetical protein	0.324849
NMC2130	hypothetical protein	0.324831
NMO_1539	cb-type cytochrome c oxidase subunit IV	0.32479
NGO1594	hypothetical protein	0.324778
NGO0396	hypothetical protein	0.324768
NMBB_0719C	hypothetical protein	0.324755
NGK_0703	protein MafB5	0.324665
NMBM01240355_1686	hypothetical protein	0.324647
NMA0316	hypothetical protein	0.324641
NMBM01240149_0220	hypothetical protein	0.324578
NMAA_1552	hypothetical protein	0.324574
NMCC_0911	hypothetical protein	0.32453
NGO0049	hypothetical protein	0.324524
NMBM01240149_0447	hypothetical protein	0.324511
NMBM01240149_1590	hypothetical protein	0.324504
NMC0454	hypothetical protein	0.32443
NMO_0392	hypothetical protein	0.324417
NMC2100	hypothetical protein	0.324319
NMBM04240196_1692	hypothetical protein	0.32425
NLA_18440	dna-binding protein	0.324221
NMO_1244	hypothetical protein	0.324135
NGO0701	hypothetical protein	0.324017
NMAA_0767	hypothetical protein	0.323949
NMAA_1457	hypothetical protein	0.323949
NMV_0137	transcription antitermination protein NusG	0.32392
NMB0821	hypothetical protein	0.323913
NMBG2136_0940	putative family transposase	0.323868
NGK_1779	hypothetical protein	0.323849
NMO_0534	hypothetical protein	0.323838
NGO1327	hypothetical protein	0.323739
NMBB_2009	hypothetical protein	0.323681
NGTW08_1497	hypothetical protein	0.323606
NLA_4300	hypothetical protein	0.323563
NLA_19560	pilin	0.323553
NMO_1678	FrpC operon protein	0.323549
NMA1587	hypothetical protein	0.323484
NMBB_2312A	hypothetical protein	0.323474
NMBG2136_0884	hypothetical protein	0.323334
NMB0916	hypothetical protein	0.323302
NGO1965	hypothetical protein	0.323232
NMO_0960	hypothetical protein	0.323141
NMAA_0438	hypothetical protein	0.323119
NMA0171A	integral membrane protein	0.323112
NMAA_1101	hypothetical protein	0.322975
NMO_1668	hypothetical protein	0.322966
NMA2114	hypothetical protein	0.322955
NLA_14120	hypothetical protein	0.322907
NMV_2163	hypothetical protein	0.322904
NGTW08_0337	hypothetical protein	0.322892
NGO1197	hypothetical protein	0.322861
NGO2127	CadD	0.322659
NGO0635	hypothetical protein	0.322604
NMO_0396	hypothetical protein	0.322584
NMAA_0842	hypothetical protein	0.322448
NLA_14780	hypothetical protein	0.322389
NGO1818	DNA-directed RNA polymerase subunit alpha	0.322348
NMB1784	hypothetical protein	0.3223
NMO_1781	hypothetical protein	0.322266
NMO_0572	putative type II restriction endonuclease	0.322254
NMV_2275	hypothetical protein	0.322198
NMAA_0690	hypothetical protein	0.322174
NMB1006	hypothetical protein	0.322138
NMBM01240355_1341	hypothetical protein	0.322044
NMBB_1792	hypothetical protein	0.322012
NMO_0325	putative ATP/GTP-binding protein	0.321787
NMAA_1779	hypothetical protein	0.321784
NMBB_0100B	hypothetical protein	0.321784
NMBB_0963A	hypothetical protein	0.321711
NMBM04240196_1647	hypothetical protein	0.321699
NGO1391	hypothetical protein	0.321676
NMO_0872	putative phage associated protein	0.321607
NMO_0571	putative type II DNA modification methylase	0.32158
NMAA_0048	hypothetical protein	0.321571
NLA_12800	hypothetical protein	0.321532
NGO0161	hypothetical protein	0.321363
NMO_0060	hypothetical protein	0.321278
NMCC_0442	hypothetical protein	0.321236
NMA0786	membrane protein	0.321195
NMO_1870	DNA-directed RNA polymerase subunit alpha	0.321178
NMBNZ0533_0357	hypothetical protein	0.321094
NMO_0051	hypothetical protein	0.321074
NLA_7550	outer membrane lipoprotein H.8	0.321013
NMO_1876	preprotein translocase subunit SecY	0.320942
NLA_14760	hypothetical protein	0.320912
NMO_1917	hypothetical protein	0.320906
NMO_0511	putative glycosyl transferase	0.320858
NMBB_0674	hypothetical protein	0.32083
NLA_1590	hypothetical protein	0.320796
NMBM04240196_0133	transcription termination/antitermination factor NusG	0.320776
NGO0244	hypothetical protein	0.320749
NMBM04240196_2060	hypothetical protein	0.32072
NMA1075	hypothetical protein	0.320676
NGTW08_0524	putative phage associated protein	0.320625
NMV_0261	hypothetical protein	0.320535
NLA_15670	hypothetical protein	0.320531
NGO1596	hypothetical protein	0.320461
NMBNZ0533_1713	hypothetical protein	0.320447
NGO1384	hypothetical protein	0.32044
NLA_8750	hypothetical protein	0.320318
NMO_0740	hypothetical protein	0.320287
NGO1590	hypothetical protein	0.320208
NMBB_0214A	hypothetical protein	0.320178
NMBNZ0533_0550	hypothetical protein	0.320169
NGO0122	hypothetical protein	0.320156
NMO_0859	Predicted transcriptional regulator	0.320154
NGO1595	hypothetical protein	0.320121
NMBB_0556A	hypothetical protein	0.320061
NMA1082	hypothetical protein	0.320058
NMBB_0965A	hypothetical protein	0.320008
NMBM01240355_1697	hypothetical protein	0.319946
NMBNZ0533_0129	transcription termination/antitermination factor NusG	0.319853
NMO_0061	hypothetical protein	0.31981
NMO_0616	putative type II DNA modification methylase	0.319786
NMAA_1817	translation initiation factor IF-1	0.319698
NMA1158	hypothetical protein	0.319678
NGO1588	hypothetical protein	0.319528
NMA0314	hypothetical protein	0.319507
NMO_1666	hypothetical protein	0.319366
NMAA_1897	capsule biosynthesis protein SacC	0.319343
NMO_1362	abortive infection phage resistance protein	0.319342
NMO_1203	hypothetical protein	0.319328
NMBG2136_0790	hypothetical protein	0.31932
NMO_0530	hypothetical protein	0.319248
NMBM01240355_1699	hypothetical protein	0.319202
NMBM01240149_0436	putative hemagglutinin/hemolysin family protein	0.319196
NMBM04240196_2087	hypothetical protein	0.319155
NMBB_2010	hypothetical protein	0.319142
NMV_2009	putative bacteriocin/pheromone	0.319096
NGO0865	hypothetical protein	0.319027
NMAA_0807	hypothetical protein	0.318999
NGO1822	preprotein translocase subunit SecY	0.318811
NMA1255	gamma-glutamyltranspeptidase	0.318774
NGO0527	hypothetical protein	0.318741
NGTW08_0875	hypothetical protein	0.318725
NLA_10110	transposase	0.31872
NMAA_1563	hypothetical protein	0.318659
NMV_0564	hypothetical protein	0.318645
NMV_0582	hypothetical protein	0.318645
NMAA_0046	hypothetical protein	0.318503
NGO1389	hypothetical protein	0.318493
NGO1176	hypothetical protein	0.318476
NGO0983	Lip	0.318424
NMBM01240355_0502	putative lipoprotein	0.318323
NMBG2136_0946	hypothetical protein	0.318318
NLA_8850	VapD-like protein	0.318237
NGO1739	hypothetical protein	0.318222
NMA0697	hypothetical protein	0.318219
NLA_0290	hypothetical protein	0.318219
NGO0009	hypothetical protein	0.31813
NGO1169	phage associated protein	0.318109
NGO1269	phage associated protein	0.318109
NGO1073	hypothetical protein	0.318075
NMAA_0054	hypothetical protein	0.318043
NMBB_0719B	hypothetical protein	0.318038
NMBM01240149_1451	putative lipoprotein	0.317963
NMAA_1445	putative heavy metal transport protein	0.317901
NMO_0062	putative adhesin MafB	0.317861
NMBB_1185	putative gamma-glutamyltranspeptidase	0.317807
NMB0820	hypothetical protein	0.317758
NMV_1341	hypothetical protein	0.317754
NMBB_0728A	hypothetical protein	0.317689
NMA0108	translation initiation factor IF-1	0.317642
NMBG2136_0871	hypothetical protein	0.317581
NMC0081	hypothetical protein	0.317549
NLA_1890	hypothetical protein	0.317395
NMO_1671	hypothetical protein	0.317332
NGO1911	hypothetical protein	0.317308
NGO2145	ATP synthase F0F1 subunit C	0.317291
NMA1988	integral membrane protein	0.317268
NMV_1764	hypothetical protein	0.317158
NMO_1344	putative cytoplasmic membrane or periplasmic protein	0.31713
NGTW08_0758	gamma-glutamyl aminopeptidase	0.317096
NMBG2136_0442	hypothetical protein	0.317081
NMBM01240149_1239	hypothetical protein	0.317064
NMC2088	hypothetical protein	0.316955
NMBM01240355_0204	hypothetical protein	0.316926
NGTW08_1262	hypothetical protein	0.316887
NMA0201	capsule biosynthesis protein	0.316858
NMAA_1757	hypothetical protein	0.316738
NGO0303	hypothetical protein	0.316678
NMBM01240355_0128	transcription termination/antitermination factor NusG	0.316639
NMA2116	hypothetical protein	0.316618
NGTW08_1490	hypothetical protein	0.316538
NGO1966	hypothetical protein	0.316415
NMV_0610	hypothetical protein	0.316375
NMBM01240149_2025	hypothetical protein	0.316339
NGO1002	phage associated protein	0.316229
NMCC_0867	hypothetical protein	0.316148
NMAA_1001	glycerate kinase	0.316061
NMBM01240149_2022	hypothetical protein	0.316056
NMA1473	hypothetical protein	0.316049
NMA0039	hypothetical protein	0.316032
NMA0310	hypothetical protein	0.315997
NMBM04240196_1905	hypothetical protein	0.315994
NGO1967	hypothetical protein	0.315994
NMC0949	transposase	0.315951
NMBNZ0533_1724	putative hemagglutinin/hemolysin family protein	0.31587
NMAA_1307	putative peptidase	0.3158
NMBM01240355_2056	hypothetical protein	0.315766
NMAA_0116	putative PemK-like protein	0.315755
NMV_0387	hypothetical protein	0.315695
NMBG2136_2012	hypothetical protein	0.315601
NGTW08_0031	hypothetical protein	0.31557
NLA_13790	hypothetical protein	0.315528
NMBG2136_2013	hypothetical protein	0.315497
NMA0323	hypothetical protein	0.315429
NMC0872	hypothetical protein	0.315406
NMBG2136_0197	hypothetical protein	0.315376
NGTW08_0563	hypothetical protein	0.31537
NMA1972	hypothetical protein	0.315367
NMAA_1128	hypothetical protein	0.315363
NMBM01240355_0844	hypothetical protein	0.315356
NMAA_0758	putative type II restriction endonuclease	0.315324
NMB2122	MafB-like protein	0.315285
NMBG2136_0943	hypothetical protein	0.315254
NMBG2136_1615	hypothetical protein	0.315254
NMBB_0167	translation initiation factor IF-1	0.31525
NMA0607	hypothetical protein	0.315229
NMBM01240355_0965	putative family transposase	0.31521
NMO_0313	hypothetical protein	0.315194
NMV_2326	hypothetical protein	0.315029
NLA_5340	hypothetical protein	0.315025
NMBM01240149_1885	hypothetical protein	0.314937
NMA1837	hypothetical protein	0.314899
NMBM01240149_1120	putative family transposase	0.314878
NMBB_2008	VapD-like protein	0.314862
NMBM04240196_1255	hypothetical protein	0.314825
NGO1760	hypothetical protein	0.314701
NMAA_1564	hypothetical protein	0.314695
NMC1819	hypothetical protein	0.314497
NMAA_0365	hypothetical protein	0.314438
NMCC_0246	hypothetical protein	0.314418
NMBB_0214	hypothetical protein	0.314209
NMBM01240355_0970	hypothetical protein	0.314196
NMCC_1043	hypothetical protein	0.314193
NMBB_0537	hypothetical protein	0.314182
NMBB_1652	hypothetical protein	0.314182
NMBB_1996	hypothetical protein	0.314182
NGTW08_0035	hypothetical protein	0.314156
NGTW08_1890	hypothetical protein	0.314156
NMBM04240196_1685	putative hemagglutinin/hemolysin family protein	0.314017
NMBM01240355_0493	hypothetical protein	0.313956
NMBM01240355_0967	hypothetical protein	0.313956
NMV_2010	hypothetical protein	0.31393
NMCC_2018	transcription antitermination protein	0.313849
NMA1078	hypothetical protein	0.313775
NMBG2136_0584	hypothetical protein	0.31371
NMC0084	hypothetical protein	0.313641
NMAA_0361	hypothetical protein	0.313494
NMBNZ0533_0688	putative lipoprotein	0.313484
NGTW08_1832	hypothetical protein	0.313472
NGK_0094	hypothetical protein	0.313431
NGK_0691	hypothetical protein	0.313431
NLA_12560	hypothetical protein	0.313421
NGTW08_0920	hypothetical protein	0.313386
NMBNZ0533_0155	hypothetical protein	0.313329
NMAA_0140	minor pilin ComP	0.313286
NMAA_0436	hypothetical protein	0.313138
NMAA_1554	hypothetical protein	0.313055
NMBG2136_0597	hypothetical protein	0.313026
NMO_1810	hypothetical protein	0.313026
NGO1257	hypothetical protein	0.312998
NMA1624	integral membrane protein	0.312953
NMO_1077	hypothetical protein	0.312878
NMBM04240196_0740	putative lipoprotein	0.31285
NMBM04240196_1980	pemK family protein	0.312809
NMO_0532	hypothetical protein	0.312801
NGTW08_1578	hypothetical protein	0.312676
NMAA_0687	hypothetical protein	0.312556
NGTW08_0993	hypothetical protein	0.312499
NMV_0531	hypothetical protein	0.312466
NMV_1414	hypothetical protein	0.312466
NMAA_1565	hypothetical protein	0.312395
NMAA_1861	hypothetical protein	0.312344
NGK_0048	hypothetical protein	0.312334
NMAA_1446	hypothetical protein	0.312286
NMA0878	hypothetical protein	0.312246
NMBG2136_1025	membrane protein	0.312235
NMAA_0188	hypothetical protein	0.312207
NMA0424	pilin	0.312197
NMV_2320	hypothetical protein	0.312183
NLA_4510	hypothetical protein	0.312178
NMA1989	hypothetical protein	0.312096
NMBM01240355_1693	hypothetical protein	0.312048
NMAA_0684	hypothetical protein	0.312047
NMBG2136_1909	hypothetical protein	0.311978
NMAA_1429	hypothetical protein	0.311846
NGO1072	hypothetical protein	0.311813
NLA_8150	hypothetical protein	0.311808
NLA_1500	hypothetical protein	0.311786
NMBNZ0533_2053	hypothetical protein	0.311775
NMBB_1984	hypothetical protein	0.311769
NMC0952	hypothetical protein	0.311712
NMC1663	hypothetical protein	0.311712
NLA_4280	hypothetical protein	0.311652
NMA1794	hypothetical protein	0.311643
NMCC_0048	hypothetical protein	0.311496
NMAA_0925	hypothetical protein	0.311484
NMA0784	membrane protein	0.311481
NMC0955	hypothetical protein	0.31136
NMO_0533	hypothetical protein	0.31132
NMBB_2421	putative mafB alternative C-terminus	0.311313
NMV_0597	putative FrpA/C-activating lysine-acyltransferase	0.311239
NMAA_0559	hypothetical protein	0.311208
NMO_0784	putative phage associated protein	0.311197
NMBM01240149_0444	hypothetical protein	0.311192
NMBM01240149_1117	hypothetical protein	0.311192
NMBM01240149_1605	hypothetical protein	0.311192
NGTW08_2130	F0F1 ATP synthase subunit C	0.311149
NMAA_0678	hypothetical protein	0.311129
NMC0592	hypothetical protein	0.311126
NMCC_0341	hypothetical protein	0.311107
NMC1994	hypothetical protein	0.311056
NLA_18060	hypothetical protein	0.310995
NMAA_1559	hypothetical protein	0.310879
NGTW08_0984	hypothetical protein	0.310831
NMC0588	lipoprotein	0.310768
NMBB_0100C	hypothetical protein	0.310755
NMB0968	hypothetical protein	0.310737
NLA_4250	hypothetical protein	0.310719
NLA_14770	hypothetical protein	0.310709
NMBNZ0533_0900	hypothetical protein	0.310667
NGTW08_0267	hypothetical protein	0.31061
NGTW08_0468	hypothetical protein	0.310593
NMAA_0359	hypothetical protein	0.310588
NMA1074	hypothetical protein	0.310511
NLA_5290	hypothetical protein	0.310486
NMBM04240196_1521	putative lipoprotein	0.310466
NMBG2136_0522	hypothetical protein	0.310465
NLA_1600	hypothetical protein	0.310441
NLA_9140	hypothetical protein	0.31044
NMV_1550	hypothetical protein	0.310419
NMBM01240355_0375	hypothetical protein	0.310243
NMA0037	hypothetical protein	0.310215
NMCC_0228	hypothetical protein	0.310214
NMAA_0294	hypothetical protein	0.310195
NMA0693	hypothetical protein	0.31016
NLA_2680	hypothetical protein	0.310152
NMBG2136_1727	hypothetical protein	0.310152
NGO1593	hypothetical protein	0.310146
NMAA_0645	hypothetical protein	0.310053
NGTW08_0284	hypothetical protein	0.310043
NGTW08_1288	hypothetical protein	0.310027
NGTW08_0706	hypothetical protein	0.310018
NMAA_1755	hypothetical protein	0.309967
NLA_9010	hypothetical protein	0.309922
NMCC_0338	hypothetical protein	0.309911
NGK_1915	hypothetical protein	0.309904
NMA2036	hypothetical protein	0.309892
NMBM01240149_2017	hypothetical protein	0.309841
NLA_8600	hypothetical protein	0.309826
NGO1653	hypothetical protein	0.309803
NMAA_0050	hypothetical protein	0.309745
NMBG2136_0159	translation initiation factor IF-1	0.309733
NMAA_1077	hypothetical protein	0.30972
NLA_2020	hypothetical protein	0.309633
NMB0519	hypothetical protein	0.309632
NMA0154	integral membrane protein	0.309606
NLA_9130	hypothetical protein	0.309563
NMBG2136_1794	hypothetical protein	0.30956
NMV_2215	hypothetical protein	0.309541
NMBM01240355_2054	hypothetical protein	0.309534
NMO_1071	hypothetical protein	0.309486
NMC0194	hypothetical protein	0.309439
NMBB_0244	hypothetical protein	0.309438
NMA1068	hypothetical protein	0.309397
NLA_12100	hypothetical protein	0.309386
NMA1026	hypothetical protein	0.309379
NGO0229	hypothetical protein	0.309374
NMA0482	hypothetical protein	0.309355
NMCC_1132	hypothetical protein	0.309342
NGO1632	phage associated protein	0.309329
NMBM01240149_1041	membrane protein	0.309329
NMA1373	hypothetical protein	0.309315
NMAA_1896	capsule biosynthesis protein SacD	0.309294
NMBM04240196_1735	hypothetical protein	0.309272
NLA_8930	hypothetical protein	0.309249
NMBB_2114	hypothetical protein	0.309247
NLA_6160	hypothetical protein	0.309226
NMBB_1166	hypothetical protein	0.309226
NLA_9060	hypothetical protein	0.30921
NMBG2136_0046	GIY-YIG catalytic domain-containing protein	0.309204
NMAA_0366	hypothetical protein	0.309173
NMO_0741	hypothetical protein	0.309151
NGO2170	hypothetical protein	0.309142
NMBB_0487	hypothetical protein	0.309094
NGTW08_1290	hypothetical protein	0.309017
NMBM01240355_1670	virulence associated protein D	0.309009
NLA_12700	hypothetical protein	0.308972
NMA2118	hypothetical protein	0.308958
NMC0449	hypothetical protein	0.308885
NMAA_1060	hypothetical protein	0.308805
NMC0094	hypothetical protein	0.308787
NMBG2136_1604	putative cation efflux protein	0.308749
NMC1799	hypothetical protein	0.308689
NMAA_1435	cytochrome c oxidase polypeptide IV	0.308662
NMA0689	hypothetical protein	0.308607
NMBB_1290A	hypothetical protein	0.308605
NMBG2136_0797	hypothetical protein	0.308595
NMBG2136_0604	hypothetical protein	0.308571
NMBM01240149_0432	virulence associated protein D	0.30857
NMA0936	hypothetical protein	0.308556
NMO_0469	FrpC operon protein	0.308525
NMC0369	hypothetical protein	0.308493
NLA_18570	hypothetical protein	0.308447
NMCC_1042	PEMK-like protein	0.308444
NMA1228	hypothetical protein	0.308407
NMAA_0295	putative phosphoribosyltransferase	0.308402
NMB0233	hypothetical protein	0.308253
NLA_5540	hypothetical protein	0.308203
NMBM04240196_1314	hypothetical protein	0.30817
NGTW08_1163	putative phage associated protein	0.308122
NGTW08_1552	putative phage associated protein	0.308122
NMBB_0718A	ribonuclease inhibitor barstar	0.308122
NMBM04240196_1032	hypothetical protein	0.308109
NMA0603	hypothetical protein	0.308106
NMB1129	hypothetical protein	0.308063
NMAA_0429	hypothetical protein	0.308012
NLA_9110	hypothetical protein	0.308006
NMAA_1321	hypothetical protein	0.307987
NGTW08_1979	DNA-directed RNA polymerase subunit alpha	0.307977
NMV_1428	hypothetical protein	0.307897
NMBM01240149_1058	gamma-glutamyltransferase	0.307852
NLA_2100	hypothetical protein	0.30778
NMAA_1734	hypothetical protein	0.307779
NMAA_1818	preprotein translocase subunit SecY	0.307767
NMBB_1308	hypothetical protein	0.307724
NMAA_0496	hypothetical protein	0.307716
NMBM01240355_1028	gamma-glutamyltransferase	0.307673
NMAA_0759	putative type II restriction methyltransferase	0.307665
NMB2119	MafB-like protein	0.307652
NLA_4270	hypothetical protein	0.307638
NMBM04240196_2062	hypothetical protein	0.307598
NMO_0334	putative initiator RepB protein	0.30757
NMBG2136_0227	hypothetical protein	0.30754
NMBM01240355_1308	hypothetical protein	0.307516
NMA0317	hypothetical protein	0.307508
NMBM01240149_0755	iron-regulated protein frpA	0.307472
NMAA_0202	putative transporter	0.307466
NLA_10100	transposase	0.30738
NMBM01240149_0411	hypothetical protein	0.30736
NLA_9180	hypothetical protein	0.307338
NLA_17270	hypothetical protein	0.30733
NMCC_0444	hypothetical protein	0.30733
NMBM04240196_1698	hemolysin-activating acyltransferase, HlyC family protein	0.307282
NMA1853	hypothetical protein	0.307264
NMAA_0824	gamma-glutamyltranspeptidase [contains: gamma-glutamyltranspeptidase large and small chains	0.307247
NGTW08_2179	hypothetical protein	0.307237
NMBM01240355_2057	hypothetical protein	0.307235
NLA_6250	hypothetical protein	0.30719
NMA0202	capsule biosynthesis protein	0.307171
NMB2014	hypothetical protein	0.307159
NMV_1747	hypothetical protein	0.307104
NMA0698	hypothetical protein	0.307099
NMB0046	hypothetical protein	0.307084
NGTW08_1502	hypothetical protein	0.307077
NMBG2136_1006	gamma-glutamyltransferase	0.307072
NGTW08_1977	preprotein translocase subunit SecY	0.307005
NGTW08_1353	hypothetical protein	0.306961
NMAA_0047	hypothetical protein	0.306919
NMA2095	integral membrane efflux protein	0.306918
NLA_5370	hypothetical protein	0.306896
NMA1562	hypothetical protein	0.306877
NMAA_1275	hypothetical protein	0.306877
NMBB_0072	polysialic acid capsule biosynthesis protein SiaD	0.306849
NMAA_0558	putative ATPase	0.306847
NMBB_0725	hypothetical protein	0.306846
NMBB_1560	Iron-regulated protein frpA	0.306826
NMBM01240149_0144	pemK family protein	0.306811
NMBG2136_0672	hypothetical protein	0.306808
NMBM01240355_1046	membrane protein	0.306795
NMC1792	hypothetical protein	0.306772
NLA_2060	hypothetical protein	0.306736
NLA_16850	Ribonuclease inhibitor barstar	0.306688
NGO0163	hypothetical protein	0.306671
NLA_13770	membrane protein	0.306661
NGTW08_0894	hypothetical protein	0.306597
NMBG2136_1932	putative acetyltransferase	0.306451
NGTW08_1668	hypothetical protein	0.306446
NLA_7760	hypothetical protein	0.306421
NMBM04240196_2059	hypothetical protein	0.306403
NMV_1340	gamma-glutamyltranspeptidase [contains: gamma-glutamyltranspeptidase large and small chains]	0.306355
NMBG2136_0368	hypothetical protein	0.306323
NMCC_0226	hypothetical protein	0.306321
NLA_12730	hypothetical protein	0.306295
NLA_1050	preprotein translocase subunit SecY	0.306252
NMAA_0689	hypothetical protein	0.306194
NMBG2136_0587	hypothetical protein	0.306132
NMBM01240149_0172	hypothetical protein	0.306127
NMA1544	hypothetical protein	0.306088
NMA0604	hypothetical protein	0.306082
NMV_0611	putative VapD-like protein	0.306066
NMO_1078	hypothetical protein	0.305991
NMA0777	hypothetical protein	0.305986
NMA2124	hypothetical protein	0.305935
NGTW08_1492	hypothetical protein	0.305879
NMV_0541	hypothetical protein	0.305831
NMAA_0360	hypothetical protein	0.305824
NMBG2136_1732	hypothetical protein	0.305812
NMA0496	cadmium resistance protein	0.30579
NMBNZ0533_2047	hypothetical protein	0.305776
NMBM01240149_2018	hypothetical protein	0.305757
NMBG2136_0450	hypothetical protein	0.305749
NMC0591	hypothetical protein	0.305711
NLA_12180	hypothetical protein	0.305669
NLA_16090	glycosyl transferase family protein	0.305667
NMA1872	hypothetical protein	0.30566
NMBNZ0533_1098	membrane protein	0.305629
NGO1010	phage associated protein	0.305618
NMBM04240196_1195	putative family transposase	0.305502
NMAA_1340	hypothetical protein	0.305464
NMBM01240355_1783	hypothetical protein	0.305446
NMCC_1466	hypothetical protein	0.305428
NMAA_1126	hypothetical protein	0.305397
NMBM01240149_1922	translation initiation factor IF-1	0.305393
NLA_15830	hypothetical protein	0.305381
NMA0858	hypothetical protein	0.305369
NMBG2136_1652	hypothetical protein	0.305366
NLA_8170	hypothetical protein	0.305346
NMC0805	hypothetical protein	0.305345
NGTW08_1704	hypothetical protein	0.305319
NLA_13270	hypothetical protein	0.305294
NMAA_1899	UDP-N-acetylglucosamine 2-epimerase	0.305284
NGTW08_0137	hypothetical protein	0.305263
NGK_0740	hypothetical protein	0.305253
NMBNZ0533_1020	hypothetical protein	0.305238
NMBNZ0533_1716	hypothetical protein	0.305238
NMBNZ0533_1766	hypothetical protein	0.305238
NMBM01240149_0336	hypothetical protein	0.305236
NGTW08_1909	restriction endonuclease	0.305225
NMBG2136_1175	glycerate kinase	0.305211
NMBB_0408A	MafB alternative C terminus	0.305209
NMA0013	hypothetical protein	0.30519
NMBG2136_0077	transposase IS4 family	0.305151
NMBG2136_0092	transposase IS4 family	0.305151
NMBG2136_0094	transposase IS4 family	0.305151
NMBG2136_0240	transposase IS4 family	0.305151
NMBG2136_0249	putative transposase	0.305151
NMBG2136_0286	transposase IS4 family	0.305151
NMBG2136_0521	transposase IS4 family	0.305151
NMBG2136_0603	transposase IS4 family	0.305151
NMBG2136_0889	transposase IS4 family	0.305151
NMBG2136_0994	transposase IS4 family	0.305151
NMBG2136_1007	transposase IS4 family	0.305151
NMBG2136_1139	transposase IS4 family	0.305151
NMBG2136_1169	transposase IS4 family	0.305151
NMBG2136_1381	transposase	0.305151
NMBG2136_1424	putative transposase	0.305151
NMBG2136_1476	transposase IS4 family	0.305151
NMBG2136_1582	transposase IS4 family	0.305151
NMBG2136_1868	putative transposase	0.305151
NMC1018	gamma-glutamyltranspeptidase	0.30514
NMBNZ0533_1754	hypothetical protein	0.305138
NMO_1085	hypothetical protein	0.305126
NMB0817	hypothetical protein	0.305079
NGTW08_0338	hypothetical protein	0.305013
NMBB_0246	hypothetical protein	0.305008
NLA_8210	hypothetical protein	0.304967
NMA1080	hypothetical protein	0.304937
NMAA_0686	hypothetical protein	0.304928
NGTW08_1279	hypothetical protein	0.304925
NMO_1912	preprotein translocase subunit SecE	0.304917
NMBNZ0533_1081	gamma-glutamyltransferase	0.304874
NGTW08_1922	putative protein export protein	0.304866
NMO_1591	putative permease	0.304791
NMBB_0409	hypothetical protein	0.304783
NMA0935	hypothetical protein	0.304755
NMO_0391	hypothetical protein	0.304703
NMBB_0819	hypothetical protein	0.304688
NGTW08_0246	putative sugar transferase	0.304662
NMAA_0355	hypothetical protein	0.304643
NMC0598	hypothetical protein	0.304588
NMBM01240355_0979	hypothetical protein	0.304578
NLA_7330	hypothetical protein	0.304569
NMBM01240355_0165	translation initiation factor IF-1	0.304551
NMBM01240149_1437	hypothetical protein	0.304538
NMA0311	hypothetical protein	0.30446
NMBB_0297B	hypothetical protein	0.304447
NGTW08_0553	hypothetical protein	0.304409
NMAA_1898	capsular polysaccharide phosphotransferase SacB (stealth protein SacB)	0.304382
NMBB_2420	mafB related protein	0.304352
NMAA_0495	hypothetical protein	0.304344
NMAA_0353	hypothetical protein	0.304312
NMC0153	translation initiation factor IF-1	0.304265
NLA_12720	hypothetical protein	0.304232
NLA_2010	hypothetical protein	0.30421
NMA1796	hypothetical protein	0.304197
NMA1789	hypothetical protein	0.304156
NMA0210	hypothetical protein	0.30415
NMBB_0074	N-acetylglucosamine-6-phosphate 2-epimerase	0.304113
NMA1081	hypothetical protein	0.304107
NMB1596	hypothetical protein	0.304088
NMBM01240355_0851	hypothetical protein	0.304056
NMBB_1484A	hypothetical protein	0.304033
NLA_13780	membrane protein	0.303943
NMA2117	hypothetical protein	0.303931
NLA_2080	mafB silent cassette	0.303931
NMBB_1390	hypothetical protein	0.30386
NLA_10150	hypothetical protein	0.303857
NMB1756	hypothetical protein	0.30379
NGTW08_1504	hypothetical protein	0.303782
NMBM01240355_0724	hypothetical protein	0.303768
NLA_2000	mafB silent cassette	0.30374
NLA_0720	hypothetical protein	0.30372
NMBB_1984A	hypothetical protein	0.303699
NMA1077	hypothetical protein	0.303691
NMCC_2082	hypothetical protein	0.303675
NMCC_0555	hypothetical protein	0.303657
NMA1885	hypothetical protein	0.303626
NMBNZ0533_1388	hypothetical protein	0.303608
NMBM04240196_0492	hypothetical protein	0.303604
NMBM04240196_1192	hypothetical protein	0.303604
NMBM04240196_1677	hypothetical protein	0.303604
NMBB_0475	hypothetical protein	0.303603
NGTW08_2042	hypothetical protein	0.303591
NMA0685	hypothetical protein	0.303588
NMA1622	hypothetical protein	0.303588
NLA_2140	hypothetical protein	0.303557
NLA_7320	hypothetical protein	0.303541
NGO0228	hypothetical protein	0.303467
NMBNZ0533_0691	hypothetical protein	0.303467
NMA1257	hypothetical protein	0.303422
NGTW08_1830	hypothetical protein	0.3034
NMV_1762	hypothetical protein	0.303377
NMA0691	hypothetical protein	0.303366
NMC1652	hypothetical protein	0.303307
NMV_0409	hypothetical protein	0.303258
NMBB_0822A	N-6 adenine-specific DNA methylase HgaI	0.303218
NMBM01240355_0382	hypothetical protein	0.303161
NMBM01240355_0651	hypothetical protein	0.303161
NMV_0407	hypothetical protein	0.303149
NMV_0097	hypothetical protein	0.303126
NMBB_1494	hypothetical protein	0.303116
NMBM01240149_1584	hypothetical protein	0.303035
NMBB_1969	hypothetical protein	0.303007
NMV_2328	hypothetical protein	0.302994
NMBB_2016A	hypothetical protein	0.302988
NMAA_0655	putative type II restriction-modification system enzyme Res	0.302964
NMBB_0965B	hypothetical protein	0.30293
NMBM01240355_1691	hypothetical protein	0.302929
NMBM01240149_1367	hypothetical protein	0.302928
NLA_9040	hypothetical protein	0.302876
NMBNZ0533_1728	virulence associated protein D	0.302823
NMV_0572	hypothetical protein	0.302786
NMBNZ0533_1970	pemK family protein	0.302777
NMC2085	hypothetical protein	0.30272
NMA0832	glycosyl transferase family protein	0.30267
NMA0857	hypothetical protein	0.302668
NMBG2136_0600	hypothetical protein	0.302631
NGTW08_0554	hypothetical protein	0.30261
NMBM01240355_0654	hypothetical protein	0.302582
NMBM01240355_1760	hypothetical protein	0.302572
NGTW08_1833	hypothetical protein	0.302558
NMO_0467	FrpC operon protein	0.302541
NMBM01240355_0231	hypothetical protein	0.302519
NMBG2136_1730	hypothetical protein	0.302517
NMBB_2420A	hypothetical protein	0.302514
NMC0282	hypothetical protein	0.302468
NMA0680	lipoprotein	0.302464
NGTW08_0777	hypothetical protein	0.302452
NMC0803	hypothetical protein	0.302334
NMAA_1725	hypothetical protein	0.302319
NMBB_0096	outer membrane protein P1	0.302294
NMBM01240355_1654	putative cation efflux protein	0.302283
NMA1036	type II restriction endonuclease	0.30226
NMAA_1567	FrpA/C-binding lipoprotein	0.302179
NMA0003	hypothetical protein	0.302052
NMA2120	hypothetical protein	0.30205
NMBB_2312B	hypothetical protein	0.302035
NMA0199	UDP-N-acetyl-D-glucosamine 2-epimerase	0.302002
NMBG2136_1591	hypothetical protein	0.301966
NMBB_0271A	hypothetical protein	0.301959
NLA_8350	AAA ATPase	0.301951
NLA_18990	Cadmium resistance protein	0.301939
NMBG2136_0022	hypothetical protein	0.301918
NMB1211	hypothetical protein	0.301879
NMBM01240149_1232	hypothetical protein	0.301815
NMBB_0733	hypothetical protein	0.301659
NMB0091	hypothetical protein	0.301623
NMBB_0821	modification methylase HgaI-1	0.301537
NMBM01240355_1210	glycerate kinase	0.301515
NMAA_1743	hypothetical protein	0.301515
NMBM01240149_2012	hypothetical protein	0.301489
NMC2013	hypothetical protein	0.301436
NMA0103	DNA-directed RNA polymerase subunit alpha	0.301434
NMA0200	capsule biosynthesis protein	0.301429
NMBG2136_1668	hypothetical protein	0.30139
NMBB_0557	hypothetical protein	0.30138
NMAA_0044	hypothetical protein	0.301332
NMAA_1585	hypothetical protein	0.30132
NGO1893	DamH	0.301297
NMCC_0780	hypothetical protein	0.301294
NLA_19230	hypothetical protein	0.301293
NMBM04240196_0381	hypothetical protein	0.301252
NMBM01240149_1860	hypothetical protein	0.301235
NMB0517	hypothetical protein	0.301229
NMBB_1471	hypothetical protein	0.301207
NMBM01240149_0824	hypothetical protein	0.301179
NMC2087	hypothetical protein	0.301134
NLA_12870	hypothetical protein	0.30113
NMCC_1454	hypothetical protein	0.301091
NLA_8840	hypothetical protein	0.301084
NMAA_0242	hypothetical protein	0.301043
NMBM01240149_1448	hypothetical protein	0.300988
NMBG2136_1605	hypothetical protein	0.300979
NLA_8910	hypothetical protein	0.300974
NMC1000	hypothetical protein	0.30096
NMBM01240355_1680	hypothetical protein	0.300857
NLA_19530	hypothetical protein	0.300843
NMBM01240355_1945	hypothetical protein	0.300806
NMBNZ0533_0308	hypothetical protein	0.300797
NMBB_2421C	hypothetical protein	0.300753
NMBM04240196_1105	gamma-glutamyltransferase	0.300748
NGO0429	hypothetical protein	0.300734
NMBM04240196_1689	virulence associated protein D	0.300699
NMA0307	hypothetical protein	0.300625
NLA_8970	hypothetical protein	0.30062
NMBM01240355_2043	hypothetical protein	0.300615
NMBB_1717A	hypothetical protein	0.300609
NMBG2136_0593	hypothetical protein	0.300607
NMBNZ0533_0167	hypothetical protein	0.300594
NMBG2136_0585	ribonuclease barnase inhibitor barstar	0.300575
NMAA_1812	DNA-directed RNA polymerase alpha chain (RNAP alpha subunit; transcriptase alpha chain; RNA polymerase alpha subunit)	0.300556
NMBM01240149_0456	putative cation efflux protein	0.300541
NMAA_1556	hypothetical protein	0.300536
NMBNZ0533_0204	hypothetical protein	0.300533
NMBG2136_1857	hypothetical protein	0.300529
NMV_0113	hypothetical protein	0.300475
NMA0109	preprotein translocase subunit SecY	0.300388
NMAA_0045	hypothetical protein	0.300345
NMBNZ0533_0473	hypothetical protein	0.300338
NGO1012	phage associated protein	0.300285
NMBNZ0533_1737	hemolysin-activating acyltransferase, HlyC family protein	0.300279
NMCC_0233	hypothetical protein	0.300245
NMBG2136_1423	IS1106 transposase	0.300241
NLA_8480	hypothetical protein	0.300148
NMBM01240355_1641	hypothetical protein	0.30014
NMV_1318	hypothetical protein	0.300129
NMBM01240355_0499	hypothetical protein	0.300095
NLA_2070	hypothetical protein	0.300051
NMBG2136_1796	hypothetical protein	0.300047
NMBG2136_1910	hypothetical protein	0.300047
NMBG2136_0229	hypothetical protein	0.299933
NMC1199	hypothetical protein	0.299914
NLA_1960	hypothetical protein	0.299823
NMA0541	hypothetical protein	0.29982
NMBM04240196_1660	hypothetical protein	0.299688
NMC1798	hypothetical protein	0.299543
NMBM01240149_1591	hypothetical protein	0.29951
NMBB_1975	fixQ cb-type cytochrome c oxidase subunit IV	0.299503
NMV_0220	hypothetical protein	0.299428
NLA_9190	hypothetical protein	0.299396
NLA_8200	hypothetical protein	0.299386
NMBG2136_0073	UDP-N-acetylglucosamine 2-epimerase	0.299363
NMA0036	hypothetical protein	0.299354
NMCC_1792	hypothetical protein	0.299338
NGTW08_1500	hypothetical protein	0.299332
NMBM01240355_2061	hypothetical protein	0.299322
NMBG2136_0520	hypothetical protein	0.299317
NMBB_0278	hypothetical protein	0.299292
NGTW08_1772	hypothetical protein	0.299261
NGTW08_0165	hypothetical protein	0.29925
NMC0220	hypothetical protein	0.299243
NMAA_1023	putative type II restriction-modification system enzyme Mod	0.299218
NMV_0889	hypothetical protein	0.299211
NLA_8190	hypothetical protein	0.299194
NMBG2136_0583	hypothetical protein	0.29916
NGO0982	hypothetical protein	0.299157
NMC0393	hypothetical protein	0.299135
NMV_1832	hypothetical protein	0.29911
NMAA_0052	hypothetical protein	0.299096
NMBG2136_1541	PIN domain-containing protein	0.298956
NLA_10230	hypothetical protein	0.298954
NMBG2136_0076	alpha-2,8-polysialyltransferase SiaD	0.298953
NMBG2136_0795	putative lipoprotein	0.29895
NMBNZ0533_1387	hypothetical protein	0.298947
NLA_9160	hypothetical protein	0.298889
NMBG2136_1651	hypothetical protein	0.298873
NMO_0189	hypothetical protein	0.298866
NMC1796	hypothetical protein	0.298811
NMBB_2014	putative toxin-activating protein	0.298802
NMBG2136_0438	hypothetical protein	0.298789
NMBG2136_0273	hypothetical protein	0.298788
NLA_19920	hypothetical protein	0.298778
NMBG2136_0887	hypothetical protein	0.29872
NMBM04240196_0089	transposase IS4 family	0.298703
NLA_3590	surface exposed protein	0.298683
NLA_1980	hypothetical protein	0.298662
NMAA_1754	hypothetical protein	0.298652
NMBNZ0533_2051	hypothetical protein	0.298633
NMA0308	hypothetical protein	0.298603
NMCC_0597	hypothetical protein	0.298593
NLA_14090	type II restriction endonuclease	0.298591
NMO_0257	hypothetical protein	0.29859
NMBNZ0533_1318	hypothetical protein	0.298574
NMC0895	ParA protein	0.298537
NMBG2136_1298	hypothetical protein	0.298514
NMV_0044	hypothetical protein	0.298508
NMBB_2116	hypothetical protein	0.2985
NMBG2136_1584	hypothetical protein	0.298469
NMBB_0166	preprotein translocase subunit SecY	0.298464
NMA0023	hypothetical protein	0.298368
NMC1636	hypothetical protein	0.298344
NLA_9070	hypothetical protein	0.298296
NLA_10180	hypothetical protein	0.298207
NMBG2136_1029	hypothetical protein	0.298142
NMBG2136_0444	hypothetical protein	0.298141
NGTW08_0231	hypothetical protein	0.298117
NMB1777	hypothetical protein	0.298106
NMB0126	transcription antitermination protein NusG	0.298072
NMC0453	hypothetical protein	0.298059
NMV_0178	translation initiation factor IF-1	0.298054
NMBB_1040A	hypothetical protein	0.298043
NMBNZ0533_0772	transposase	0.298025
NMBG2136_2011	hypothetical protein	0.298008
NGO1011	phage associated protein	0.297995
NLA_8180	integrase	0.297946
NLA_8380	hypothetical protein	0.297933
NMBM04240196_1307	hypothetical protein	0.297905
NMBG2136_1733	hypothetical protein	0.297866
NMBM01240149_0882	glycerate kinase	0.297774
NLA_8140	hypothetical protein	0.297773
NGTW08_2112	protein CadD	0.297737
NMBG2136_1301	hypothetical protein	0.297695
NLA_8940	hypothetical protein	0.297692
NMV_0604	hypothetical protein	0.297591
NMCC_0912	hypothetical protein	0.297588
NMAA_0437	hypothetical protein	0.297547
NMAA_0831	hypothetical protein	0.297539
NMBB_0822	type II restriction enzyme HgaI	0.297499
NMBM04240196_0379	hypothetical protein	0.29749
NMBM01240355_2046	hypothetical protein	0.297447
NLA_8560	hypothetical protein	0.297442
NMBNZ0533_0906	hypothetical protein	0.297421
NGO1857	preprotein translocase subunit SecE	0.297406
NMBB_2238	cadmium resistance protein	0.297392
NGO1387	hypothetical protein	0.297382
NMCC_1910	hypothetical protein	0.29736
NMB0649	hypothetical protein	0.297348
NLA_1990	hypothetical protein	0.297301
NMBG2136_0364	hypothetical protein	0.297279
NMBB_0696	glycosyltransferase PglE	0.297121
NMV_1756	hypothetical protein	0.297065
NMBB_0732	hypothetical protein	0.297055
NGTW08_1557	hypothetical protein	0.297051
NMA1500	modification methylase	0.296943
NMBM01240149_1440	hypothetical protein	0.296904
NLA_14500	hypothetical protein	0.296875
NGO1147	hypothetical protein	0.296857
NGO0121	hypothetical protein	0.296804
NMA0320	hypothetical protein	0.296763
NMBM01240355_2052	hypothetical protein	0.296753
NMBM04240196_1952	hypothetical protein	0.296658
NMBNZ0533_1706	putative cation efflux protein	0.296606
NMBG2136_0327	hypothetical protein	0.296583
NMBM01240149_2015	hypothetical protein	0.296562
NLA_8580	hypothetical protein	0.296561
NGO0428	hypothetical protein	0.296503
NMBM01240355_1679	hypothetical protein	0.296498
NLA_8360	subtilisin-like protease	0.296489
NMV_2330	hypothetical protein	0.296489
NMAA_0816	hypothetical protein	0.296423
NMBG2136_0365	hypothetical protein	0.296393
NMAA_1022	putative type II restriction-modification system enzyme Res	0.296383
NMC0890	hypothetical protein	0.296359
NGTW08_0757	hypothetical protein	0.296351
NMAA_0189	hypothetical protein	0.296335
NMBG2136_0599	hypothetical protein	0.296334
NMBG2136_0455	hypothetical protein	0.296323
NMBM04240196_1518	hypothetical protein	0.296305
NMCC_2111	hypothetical protein	0.296246
NMV_1743	hypothetical protein	0.296243
NLA_3090	hypothetical protein	0.296142
NMA0785	hypothetical protein	0.296131
NLA_10120	integrase	0.296077
NMBM01240149_0670	hypothetical protein	0.296074
NMBM04240196_1790	hypothetical protein	0.296072
NMV_1132	glycerate kinase	0.296021
NMBM01240355_2049	hypothetical protein	0.296017
NMBM01240355_0501	ribonuclease barnase inhibitor barstar	0.295972
NLA_8400	hypothetical protein	0.29596
NLA_2030	hypothetical protein	0.295938
NMV_0558	putative hemagglutinin/hemolysin-related protein	0.295938
NGO1625	phage associated protein	0.295935
NMV_2333	hypothetical protein	0.295914
NMBM01240149_1450	ribonuclease barnase inhibitor barstar	0.295907
NGTW08_1499	hypothetical protein	0.295887
NMBG2136_2009	hypothetical protein	0.295858
NMC2096	hypothetical protein	0.295827
NMC0595	hypothetical protein	0.295787
NMBB_2025	hypothetical protein	0.295764
NGO1372	hypothetical protein	0.295721
NMC0892	hypothetical protein	0.295719
NMBM04240196_0170	translation initiation factor IF-1	0.29568
NGTW08_1616	hypothetical protein	0.29567
NMBG2136_1844	cadmium resistance protein CadD	0.295657
NMV_2007	hypothetical protein	0.295647
NMV_0545	hypothetical protein	0.29556
NMBNZ0533_1747	hypothetical protein	0.29554
NMB0508	hypothetical protein	0.295499
NMBB_2010A	hypothetical protein	0.295432
NMBM01240149_0753	hypothetical protein	0.295355
NMBM01240149_1514	hypothetical protein	0.295355
NMBM01240355_1655	hypothetical protein	0.295349
NMA1246	hypothetical protein	0.295329
NMBNZ0533_0229	hypothetical protein	0.295297
NMCC_0202	hypothetical protein	0.295292
NGK_1040	hypothetical protein	0.29527
NMCC_0972	hypothetical protein	0.295255
NGTW08_0801	hypothetical protein	0.295233
NMBG2136_0239	hypothetical protein	0.295229
NMBG2136_0607	hypothetical protein	0.29522
NMB0235	hypothetical protein	0.295208
NLA_2170	hypothetical protein	0.295187
NMC0458	hypothetical protein	0.29518
NGO1628	phage associated protein	0.295111
NMBB_0620	hypothetical protein	0.295077
NLA_10130	NTP-binding protein TniB	0.29506
NMC0802	hypothetical protein	0.295035
NMC1653	hypothetical protein	0.295006
NMV_0632	putative heavy metal transport protein	0.295003
NMC0627	hypothetical protein	0.294978
NMBM01240355_0849	putative lipoprotein	0.294977
NMBM01240355_0856	putative lipoprotein	0.294977
NMBM01240149_0403	hypothetical protein	0.294952
NMBM01240149_0964	hypothetical protein	0.294945
NMBM01240149_0417	hypothetical protein	0.294906
NMBG2136_0789	hypothetical protein	0.294899
NMB2152	hypothetical protein	0.294895
NGTW08_0139	hypothetical protein	0.294878
NMBM01240149_0234	protein CadD	0.294875
NMO_1783	putative permease	0.294788
NMBM01240149_0469	hypothetical protein	0.294757
NLA_12770	hypothetical protein	0.294645
NMV_2180	hypothetical protein	0.294614
NMBM04240196_1512	hypothetical protein	0.294568
NMBG2136_1729	hypothetical protein	0.294466
NMBM01240149_0951	hypothetical protein	0.294455
NLA_2120	hypothetical protein	0.294426
NMBM01240355_1946	hypothetical protein	0.294405
NMBM01240149_1716	hypothetical protein	0.294393
NMA1499	type-II restriction endonuclease	0.294322
NMBM01240355_0233	hypothetical protein	0.294321
NMC0589	ribonuclease inhibitor barstar	0.294285
NMA1157	hypothetical protein	0.294277
NGTW08_1866	hypothetical protein	0.294272
NMC1995	pilin	0.294261
NMB2124	hypothetical protein	0.294251
NGTW08_1196	hypothetical protein	0.294218
NMBM04240196_1302	hypothetical protein	0.29421
NMV_2318	hypothetical protein	0.294208
NMC1626	hypothetical protein	0.294167
NLA_8160	hypothetical protein	0.294152
NLA_17980	hypothetical protein	0.294007
NMBM01240355_1334	hypothetical protein	0.293935
NMBM01240149_1656	hypothetical protein	0.293911
NMBM01240149_0221	hypothetical protein	0.29389
NMBG2136_0020	hypothetical protein	0.293886
NMV_0246	hypothetical protein	0.293869
NMBM01240149_1436	hypothetical protein	0.293847
NGTW08_1087	glycerate kinase	0.293799
NMC1730	hypothetical protein	0.293669
NMBB_0263A	hypothetical protein	0.293651
NMBM01240149_0066	alpha-2,8-polysialyltransferase SiaD	0.293605
NLA_18580	hypothetical protein	0.293564
NMBM01240355_0072	UDP-N-acetylglucosamine 2-epimerase	0.293552
NMBM04240196_1510	hypothetical protein	0.293551
NMBM01240149_0171	prepilin-type N-terminal cleavage/methylation domain-containing protein	0.293532
NMBB_2183	hypothetical protein	0.293524
NGO0686	hypothetical protein	0.293522
NMBM01240149_0476	hypothetical protein	0.293491
NMV_1543	hypothetical protein	0.29349
NMV_0570	hypothetical protein	0.293464
NMBM04240196_0207	hypothetical protein	0.29345
NMBB_0071	hypothetical protein	0.293414
NMBM01240149_1452	hypothetical protein	0.293411
NLA_12090	hypothetical protein	0.293394
NLA_8890	hypothetical protein	0.293391
NMBG2136_2007	hypothetical protein	0.293357
NMBB_0171	DNA-directed RNA polymerase subunit alpha	0.293346
NMC0602	hypothetical protein	0.29334
NMBM01240355_1896	hypothetical protein	0.293329
NMBM04240196_0079	transposase IS4 family	0.293307
NMBM04240196_0694	transposase IS4 family	0.293307
NMBM04240196_0941	transposase IS4 family	0.293307
NMBM04240196_1740	transposase IS4 family	0.293307
NMBG2136_1300	hypothetical protein	0.293254
NMBM01240149_0069	UDP-N-acetylglucosamine 2-epimerase	0.293226
NMBM01240355_0511	hypothetical protein	0.293225
NMBM01240355_0503	hypothetical protein	0.293201
NMBM04240196_0041	GIY-YIG catalytic domain-containing protein	0.293165
NMBM01240149_1435	hypothetical protein	0.293139
NMBG2136_2015	hypothetical protein	0.293129
NMV_0644	cytochrome c oxidase polypeptide IV	0.293062
NMBM01240355_0096	hypothetical protein	0.293059
NMBM01240149_0415	hypothetical protein	0.293023
NMBM04240196_1442	hypothetical protein	0.292999
NMBM01240355_0069	alpha-2,8-polysialyltransferase SiaD	0.292989
NMBB_0213A	hypothetical protein	0.29298
NGTW08_0618	putative phage associated protein	0.292939
NMAA_1591	hypothetical protein	0.292913
NMC1940	hypothetical protein	0.2929
NMBM01240149_0455	hypothetical protein	0.292881
NMBNZ0533_1259	glycerate kinase	0.292877
NMBM01240355_0727	hypothetical protein	0.292866
NMBM01240355_1012	hypothetical protein	0.29286
NMBG2136_0114	hypothetical protein	0.292859
NMBG2136_0447	hypothetical protein	0.292839
NLA_9370	hypothetical protein	0.292814
NMBM01240355_1634	hypothetical protein	0.292808
NMAA_0908	hypothetical protein	0.292766
NGTW08_1421	hypothetical protein	0.292759
NMBM01240149_1275	hypothetical protein	0.29275
NMBM01240355_0277	hypothetical protein	0.292733
NMBG2136_1118	hypothetical protein	0.292662
NMBM01240149_2009	hypothetical protein	0.29261
NMC0267	hypothetical protein	0.292585
NMBM01240149_0812	hypothetical protein	0.292569
NMBM01240355_0117	hypothetical protein	0.29255
NMBM01240149_1814	hypothetical protein	0.292542
NMC0587	hypothetical protein	0.292458
NLA_11640	hypothetical protein	0.292455
NMBM04240196_1651	hypothetical protein	0.292415
NMV_0219	hypothetical protein	0.292402
NMBG2136_0606	hypothetical protein	0.292397
NMBB_2421A	MafB alternative c terminus	0.292379
NMC0112	hypothetical protein	0.292338
NMBM01240355_1715	hypothetical protein	0.292314
NGTW08_0740	putative IS150 ORF B	0.292283
NMBM01240355_1687	hypothetical protein	0.292236
NMBB_1664	hypothetical protein	0.292184
NMBG2136_2008	hypothetical protein	0.29218
NMAA_1848	hypothetical protein	0.292168
NMC1123	transposase (fragment)	0.292109
NMC0042	hypothetical protein	0.292069
NMCC_1645	integral membrane protein	0.292052
NMBM01240355_2060	hypothetical protein	0.292028
NMBM01240149_1858	hypothetical protein	0.291949
NMBG2136_1900	hypothetical protein	0.291919
NMBM01240149_0418	hypothetical protein	0.291908
NMBM01240355_1698	hypothetical protein	0.291899
NMBM04240196_1700	hypothetical protein	0.291895
NMC0054	N-acetylglucosamine-6-phosphate 2-epimerase	0.291849
NMC0364	hypothetical protein	0.291832
NMA1879	hypothetical protein	0.29182
NMO_0813	phage protein	0.291816
NMBNZ0533_0699	hypothetical protein	0.291705
NMAA_0971	hypothetical protein	0.291699
NMBNZ0533_2045	MafB domain protein	0.291669
NGK_p6	ribosomal protein S11	0.291635
NMBNZ0533_0626	hypothetical protein	0.29159
NMBM01240355_1337	hypothetical protein	0.291566
NMC0445	hypothetical protein	0.291559
NMBM01240149_0175	ScaI restriction endonuclease family protein	0.291553
NMBM01240149_1363	putative DNA methylase	0.291548
NMBG2136_0307	hypothetical protein	0.291537
NMBM04240196_0232	hypothetical protein	0.291527
NMBG2136_2014	hypothetical protein	0.291521
NMBG2136_0164	DNA-directed RNA polymerase subunit alpha	0.291516
NMBM01240149_1511	hypothetical protein	0.291462
NMBM01240149_0093	hypothetical protein	0.291438
NMBM01240355_1129	hypothetical protein	0.291421
NMV_1988	hypothetical protein	0.291352
NMAA_0855	hypothetical protein	0.29135
NMBB_0413	hypothetical protein	0.291337
NMV_0588	hypothetical protein	0.29132
NMCC_0608	hypothetical protein	0.291308
NMV_0574	hypothetical protein	0.291265
NMV_1914	hypothetical protein	0.291265
NMBM01240355_2053	hypothetical protein	0.291259
NMCC_0816	hypothetical protein	0.291234
NMBNZ0533_1390	hypothetical protein	0.291227
NMBM04240196_0932	glycerate kinase	0.291226
NMBNZ0533_1176	hypothetical protein	0.291187
NMBM01240149_0805	hypothetical protein	0.291175
NMBM01240149_1588	hypothetical protein	0.291165
NMA1294	hypothetical protein	0.291132
NLA_2050	mafB silent cassette	0.291113
NMBB_1418	C-5 cytosine-specific DNA-methylase	0.291064
NMC2095	hypothetical protein	0.290994
NMA1225	phage repressor	0.290959
NMAA_1347	hypothetical protein	0.290958
NMBB_0406	putative rtx iron-regulated frpc protein outer membrane	0.290944
NMBNZ0533_0689	ribonuclease barnase inhibitor barstar	0.290944
NLA_10650	Type I restriction-modification system DNA methylase	0.290932
NMBM04240196_2052	hypothetical protein	0.29092
NMBNZ0533_0371	cadmium resistance protein CadD	0.290914
NMBM01240355_0518	hypothetical protein	0.290912
NMBM01240149_2027	hypothetical protein	0.290898
NMC2097	hypothetical protein	0.290884
NMC0451	hypothetical protein	0.290874
NMBB_0102	putative protein export protein	0.290869
NGTW08_0292	putative lipoprotein	0.290843
NMBM01240355_1284	hypothetical protein	0.290839
NMBNZ0533_1189	hypothetical protein	0.290834
NMBG2136_1737	FrpC operon protein	0.290818
NMV_0563	hypothetical protein	0.290792
NMAA_0805	putative DNA-binding phage protein	0.290788
NMC0796	hypothetical protein	0.290776
NMBG2136_0434	hypothetical protein	0.290747
NMV_0581	hypothetical protein	0.29072
NMC0083	hypothetical protein	0.290709
NMAA_0143	hypothetical protein	0.290698
NMC0222	hypothetical protein	0.290688
NGTW08_0266	hypothetical protein	0.290632
NMBG2136_0554	hypothetical protein	0.290596
NMA1435	hypothetical protein	0.290584
NMBM01240149_0421	hypothetical protein	0.290543
NMCC_1557	hypothetical protein	0.290536
NMC1020	hypothetical protein	0.290505
NMAA_1308	putative HTH-type transcriptional regulator	0.290499
NMC1452	hypothetical protein	0.290482
NMBM04240196_0504	putative cation efflux protein	0.290436
NMBB_1042	hypothetical protein	0.290367
NMBM01240149_1365	DNA-cytosine methyltransferase	0.290263
NMA0022	IS1016 transposase	0.290262
NMC0029	hypothetical protein	0.290243
NMC0279	hypothetical protein	0.290243
NMC1711	hypothetical protein	0.290243
NMC1863	hypothetical protein	0.290243
NMC0600	hypothetical protein	0.290204
NMO_0026	hypothetical protein	0.29019
NMV_0248	hypothetical protein	0.29019
NMCC_0915	hypothetical protein	0.290179
NMCC_1657	hypothetical protein	0.290179
NMA0428	hypothetical protein	0.290167
NMCC_1987b	translation initiation factor IF-1	0.290156
NMC1927	cadmium resistance protein	0.290147
NMC1791	hypothetical protein	0.290146
NMBG2136_1014	hypothetical protein	0.290126
NMBM01240149_1718	hypothetical protein	0.290045
NMBM01240355_1841	hypothetical protein	0.289994
NMBNZ0533_1748	hypothetical protein	0.289993
NMV_2146	putative transporter	0.289983
NMC0459	hypothetical protein	0.28995
NMC0089	hypothetical protein	0.289949
NMCC_0993	membrane protein	0.289929
NMBNZ0533_1817	hypothetical protein	0.289928
NMBM01240355_2021	adenine-specific methyltransferase HpaI	0.289914
NMBM01240149_1434	hypothetical protein	0.28987
NMBM04240196_1653	hypothetical protein	0.289847
NMV_0630	hypothetical protein	0.289799
NMB2038	PemK-like protein	0.289791
NMV_0983	hypothetical protein	0.289789
NMC0365	hypothetical protein	0.289784
NMBM01240149_1838	hypothetical protein	0.289748
NMBG2136_0078	hypothetical protein	0.289745
NMBB_0963	hypothetical protein	0.289736
NMBG2136_0768	type II restriction enzyme HphI	0.289724
NMBM01240355_0726	hypothetical protein	0.289688
NMA0148	preprotein translocase subunit SecE	0.289684
NMBM01240355_0648	hypothetical protein	0.289681
NMBNZ0533_0073	alpha-2,8-polysialyltransferase SiaD	0.289678
NMBM01240355_1822	hypothetical protein	0.289624
NMAA_1856	preprotein translocase subunit SecE	0.289608
NMAA_0681	hypothetical protein	0.289597
NMBNZ0533_2048	hypothetical protein	0.289577
NMV_1751	hypothetical protein	0.28954
NMBM01240149_2020	hypothetical protein	0.289525
NMV_0249	hypothetical protein	0.289495
NGTW08_0190	hypothetical protein	0.289491
NMV_2315	hypothetical protein	0.289456
NGO1428	hypothetical protein	0.289438
NMV_0592	hypothetical protein	0.289399
NMBG2136_0136	IS1106 transposase	0.289395
NMV_1908	hypothetical protein	0.289375
NMCC_0372	hypothetical protein	0.289362
NMBM01240149_0823	hypothetical protein	0.289349
NMBG2136_0158	preprotein translocase subunit SecY	0.289327
NGTW08_2158	hypothetical protein	0.28931
NMBB_1716	putative inner membrane protein	0.289288
NMBM01240355_0657	hypothetical protein	0.289263
NMBNZ0533_1693	hypothetical protein	0.289256
NGO0364	restriction endonuclease R.NgoVII	0.289241
NMCC_0973	gamma-glutamyltranspeptidase	0.289234
NMBM01240355_1786	hypothetical protein	0.2892
NMC0243	hypothetical protein	0.289159
NMBNZ0533_0358	hypothetical protein	0.289152
NMBM01240355_0440	Fatty acid desaturase family protein	0.289099
NMB2109	hypothetical protein	0.289098
NMBM01240355_1592	PIN domain-containing protein	0.289096
NMC1702	hypothetical protein	0.289089
NMBM01240149_1433	hypothetical protein	0.289078
NMO_0858	hypothetical protein	0.288982
NMBNZ0533_1877	hypothetical protein	0.288977
NMBM01240355_0253	hypothetical protein	0.288976
NMC1584	hypothetical protein	0.288975
NMBM01240149_1076	hypothetical protein	0.288944
NMBM01240149_2010	hypothetical protein	0.288938
NMBNZ0533_1473	hypothetical protein	0.288923
NMBNZ0533_1519	hypothetical protein	0.288923
NMBNZ0533_1604	hypothetical protein	0.288923
NMV_1537	hypothetical protein	0.288898
NGTW08_1495	hypothetical protein	0.288841
NMBNZ0533_1686	hypothetical protein	0.288841
NMC0050	hypothetical protein	0.288833
NMBM01240149_0333	hypothetical protein	0.288783
NMBM01240355_2047	hypothetical protein	0.288766
NMAA_0494	hypothetical protein	0.288757
NMBNZ0533_0687	hypothetical protein	0.288751
NMC0940	ATP-dependent helicase	0.288733
NMAA_0654	putative type II restriction-modification system enzyme Mod	0.288727
NMBG2136_0196	hypothetical protein	0.288677
NGK_1065	hypothetical protein	0.288657
NMBM01240149_1599	hypothetical protein	0.288656
NMBNZ0533_0703	hypothetical protein	0.288655
NMCC_1947	hypothetical protein	0.288635
NGTW08_1284	hypothetical protein	0.288554
NMCC_1588	hypothetical protein	0.28854
NMBB_0177	hypothetical protein	0.288523
NMB0484	hypothetical protein	0.288515
NMB0972	hypothetical protein	0.288515
NMB1743	hypothetical protein	0.288515
NMV_0651	hypothetical protein	0.288505
NMV_1927	hypothetical protein	0.288492
NMBM01240355_0378	hypothetical protein	0.28848
NMC0568	glycosyl transferase	0.288478
NMAA_1460	hypothetical protein	0.288465
NMBNZ0533_1739	putative lipoprotein	0.288456
NMBM01240355_0653	hypothetical protein	0.288443
NMBB_0073A	polysialic acid capsule biosynthesis protein SiaB	0.288434
NMBM01240149_2024	hypothetical protein	0.288428
NMA1071	hypothetical protein	0.288426
NMV_0557	hypothetical protein	0.288384
NMBB_0556	hypothetical protein	0.288373
NMBNZ0533_0549	hypothetical protein	0.288347
NMC0329	hypothetical protein	0.288298
NMBNZ0533_0307	hypothetical protein	0.288284
NMBB_1914	hypothetical protein	0.288254
NMBG2136_0888	cupin family protein	0.288254
NMBNZ0533_0076	UDP-N-acetylglucosamine 2-epimerase	0.288251
NMA2004	hypothetical protein	0.288222
NMBG2136_0934	hypothetical protein	0.288214
NMV_1361	hypothetical protein	0.288153
NMBB_0248	hypothetical protein	0.288139
NMA0856	hypothetical protein	0.288133
NMB1755	hypothetical protein	0.288095
NMBM01240355_1695	hypothetical protein	0.288087
NMBM01240149_1583	hypothetical protein	0.288046
NMCC_0853	hypothetical protein	0.288042
NMBM01240149_1917	DNA-directed RNA polymerase subunit alpha	0.288027
NMC2093	hypothetical protein	0.288017
NMBB_2181	hypothetical protein	0.288004
NMBNZ0533_1750	hypothetical protein	0.287985
NMBNZ0533_1330	hypothetical protein	0.287976
NMV_1429	hypothetical protein	0.287971
NMBNZ0533_2041	hypothetical protein	0.287958
NMBM01240355_2050	hypothetical protein	0.28788
NMB1329	hypothetical protein	0.287844
NMBM01240355_0854	hypothetical protein	0.28782
NMC0437	lipoprotein	0.287817
NMBM01240149_0985	hypothetical protein	0.287808
NMBNZ0533_0704	hypothetical protein	0.287806
NMBNZ0533_0274	hypothetical protein	0.287788
NMC0607	hypothetical protein	0.287778
NMV_1752	hypothetical protein	0.287765
NMBM01240355_2020	hypothetical protein	0.287757
NMCC_0603	hypothetical protein	0.28769
NMCC_1768	hypothetical protein	0.28769
NMV_0707	hypothetical protein	0.287672
NMBM04240196_1668	hypothetical protein	0.287658
NMC1713	hypothetical protein	0.28765
NMBM01240355_1883	cadmium resistance protein CadD	0.287629
NMBM01240149_1240	hypothetical protein	0.287618
NMBB_0645	iron-regulated protein FrpC, truncated	0.28761
NMBB_1416	putative type II restriction enzyme	0.287583
NMA1283	hypothetical protein	0.28754
NMBM01240355_0377	hypothetical protein	0.287538
NMBM01240149_0672	hypothetical protein	0.287529
NMV_0660	hypothetical protein	0.287508
NMBM01240355_0379	hypothetical protein	0.28749
NMBG2136_0592	hypothetical protein	0.287463
NMV_1834	hypothetical protein	0.287458
NMBM01240149_1713	hypothetical protein	0.28742
NMBB_0411	hypothetical protein	0.287402
NMBM01240149_1512	hypothetical protein	0.287388
NMBNZ0533_0311	type II restriction enzyme	0.287382
NGO0355	hypothetical protein	0.287378
NMBM01240355_0656	hypothetical protein	0.287353
NMBNZ0533_0864	hypothetical protein	0.287342
NMC0608	hypothetical protein	0.287325
NMBM01240355_1336	hypothetical protein	0.287313
NMA1226	hypothetical protein	0.287297
NMC0891	hypothetical protein	0.287134
NMBG2136_0601	hypothetical protein	0.287133
NMBNZ0533_0628	hypothetical protein	0.28713
NMCC_0159	PEMK-like protein	0.28708
NMV_2162	hypothetical protein	0.287031
NMBM01240355_1678	hypothetical protein	0.286961
NMBM01240149_0413	hypothetical protein	0.286936
NMBM04240196_2055	hypothetical protein	0.286867
NMV_0568	hypothetical protein	0.286854
NMBM01240149_1712	hypothetical protein	0.286823
NMBNZ0533_0776	putative DNA methylase	0.286789
NMC0441	hypothetical protein	0.286781
NMBNZ0533_2055	hypothetical protein	0.286779
NMO_1274	hypothetical protein	0.286772
NMCC_0047	putative endonuclease	0.286763
NMV_1224	hypothetical protein	0.286752
NMCC_0192	hypothetical protein	0.286725
NMBM01240355_1035	hypothetical protein	0.286665
NMBM04240196_1699	putative lipoprotein	0.286618
NMO_0560	hypothetical protein	0.286617
NMBM01240355_0959	hypothetical protein	0.286566
NMO_1389	hypothetical protein	0.28654
NMV_0298	hypothetical protein	0.286526
NMBB_2016	hypothetical protein	0.286515
NMBB_0073	polysialic acid capsule biosynthesis protein SiaC	0.286501
NMAA_0846	putative DNA-binding phage protein	0.286486
NMBM04240196_1949	hypothetical protein	0.286476
NMBM04240196_1705	hypothetical protein	0.286448
NMBM01240355_1719	hypothetical protein	0.286428
NMC0804	hypothetical protein	0.286322
NGTW08_0495	putative type IV pilin-like protein	0.286313
NMAA_0806	hypothetical protein	0.286275
NMBM04240196_1670	hypothetical protein	0.28627
NMCC_2080	MAFB alternative C-terminus	0.286199
NMBNZ0533_1743	hypothetical protein	0.286165
NMBNZ0533_0552	hypothetical protein	0.286043
NMV_1067	hypothetical protein	0.286043
NMBM01240149_1952	hypothetical protein	0.285997
NMBNZ0533_1337	hypothetical protein	0.285989
NGO0699	hypothetical protein	0.285947
NMV_0493	hypothetical protein	0.285925
NMAA_1153	hypothetical protein	0.285889
NMV_1951	hypothetical protein	0.285849
NMBM01240149_0407	hypothetical protein	0.285841
NGK_2454	hypothetical protein	0.285831
NMBM01240149_1717	hypothetical protein	0.285826
NGK_1064	hypothetical protein	0.285808
NMV_0559	hypothetical protein	0.285732
NMV_0071	UDP-N-acetylglucosamine 2-epimerase (uridine diphosphate-N-acetylglucosamine-2-epimerase; UDP-GlcNAc-2-epimerase)	0.285709
NMBM01240355_0260	hypothetical protein	0.285705
NMBM01240355_1142	hypothetical protein	0.285705
NMBNZ0533_0231	hypothetical protein	0.285705
NGTW08_0442	hypothetical protein	0.28569
NGTW08_0649	hypothetical protein	0.285676
NMV_2313	hypothetical protein	0.285675
NMBM01240355_2063	hypothetical protein	0.285645
NMB1757	hypothetical protein	0.285644
NGO1563	hypothetical protein	0.285642
NMV_1918	hypothetical protein	0.285626
NMC1802	lipoprotein	0.28557
NMBNZ0533_0099	hypothetical protein	0.285557
NMBM01240149_1364	type II restriction enzyme	0.285556
NMBNZ0533_0774	DNA-cytosine methyltransferase	0.285487
NMCC_2048	integral membrane protein	0.28542
NMAA_1453	hypothetical protein	0.285408
NMBM01240149_2019	hypothetical protein	0.28539
NMBM01240355_0855	hypothetical protein	0.285348
NMV_1765	hypothetical protein	0.285348
NMBM04240196_2050	hypothetical protein	0.285329
NMC0250	hypothetical protein	0.285319
NGTW08_1908	protein DamH	0.285218
NMBG2136_0074	N-acylneuraminate cytidylyltransferase	0.285213
NMBM04240196_0503	hypothetical protein	0.2852
NGO0120	hypothetical protein	0.285134
NMV_1329	hypothetical protein	0.285133
NMBM04240196_0517	hypothetical protein	0.285104
NMBM04240196_0998	hypothetical protein	0.285102
NMC1795	hypothetical protein	0.285102
NMCC_0455	hypothetical protein	0.285101
NMB0969	hypothetical protein	0.285077
NMBG2136_1068	hypothetical protein	0.285077
NMBNZ0533_2046	hypothetical protein	0.285034
NMBM04240196_1520	ribonuclease barnase inhibitor barstar	0.285032
NMC1801	hypothetical protein	0.284988
NMC0158	DNA-directed RNA polymerase subunit alpha	0.284975
NMBM01240355_0170	DNA-directed RNA polymerase subunit alpha	0.284928
NGK_1774	hypothetical protein	0.284898
NGO0363	stress-sensitive restriction system protein	0.284892
NMBM01240355_1446	putative lipoprotein	0.284892
NMBG2136_0230	hypothetical protein	0.284777
NGO1296	hypothetical protein	0.284775
NMC2091	hypothetical protein	0.284771
NMBM04240196_1953	prepilin-type N-terminal cleavage/methylation domain-containing protein	0.28473
NMBB_1564	FrpC operon protein	0.284716
NMBNZ0533_1879	hypothetical protein	0.284657
NMBG2136_0792	hypothetical protein	0.284637
NMBM01240149_1472	glycosyltransferase PglE	0.284622
NMBNZ0533_0667	glycosyltransferase PglE	0.28459
NMC2092	hypothetical protein	0.284551
NMBM04240196_1654	hypothetical protein	0.284546
NMAA_0401	hypothetical protein	0.284541
NMBM01240355_0819	hypothetical protein	0.284502
NMBNZ0533_1319	hypothetical protein	0.284495
NMBNZ0533_0705	hypothetical protein	0.28443
NMBM01240149_0278	hypothetical protein	0.284425
NMV_0131	hypothetical protein	0.284399
NMV_1906	hypothetical protein	0.284378
NGTW08_0542	hypothetical protein	0.284331
NMV_1674	hypothetical protein	0.284325
NMB0862	hypothetical protein	0.284287
NGTW08_1024	alcohol dehydrogenase	0.284264
NMC1806	hypothetical protein	0.284214
NMBNZ0533_0706	hypothetical protein	0.284114
NMBNZ0533_2042	hypothetical protein	0.284104
NMBM04240196_0693	outer membrane autotransporter N-terminal domain, disrupted by a transposase	0.284102
NMV_1675	putative ATPase	0.284102
NMBNZ0533_2050	hypothetical protein	0.284085
NMBM01240355_0244	hypothetical protein	0.284075
NMC2089	hypothetical protein	0.284046
NMBM04240196_1349	hypothetical protein	0.284018
NGO0784	hypothetical protein	0.284017
NMC0309	hypothetical protein	0.283956
NMBB_0964A	hypothetical protein	0.283938
NMBM01240355_1417	hypothetical protein	0.283908
NMV_2316	hypothetical protein	0.283845
NMBNZ0533_0471	hypothetical protein	0.28384
NGO0672	hypothetical protein	0.283835
NMBM01240149_1857	hypothetical protein	0.283737
NGTW08_1829	hypothetical protein	0.283731
NMBM04240196_0234	hypothetical protein	0.283628
NMB0857	hypothetical protein	0.283625
NMCC_0611	hypothetical protein	0.283614
NMB1427	hypothetical protein	0.283596
NMBM04240196_1672	hypothetical protein	0.283553
NMBM01240149_0176	adenine-specific methyltransferase HpaI	0.283532
NGTW08_0617	putative phage associated protein	0.283504
NMBB_0547	hypothetical protein	0.283454
NMBG2136_0075	polysialic acid capsule biosynthesis protein SiaC	0.283399
NMBM01240149_1265	type II restriction enzyme	0.283398
NMBM04240196_1904	hypothetical protein	0.283368
NMBM01240355_2058	hypothetical protein	0.283341
NMBNZ0533_2052	hypothetical protein	0.283298
NMBG2136_1140	hypothetical protein	0.283239
NMC0152	preprotein translocase subunit SecY	0.283238
NMBM01240355_0068	hypothetical protein	0.283221
NMBNZ0533_1760	hypothetical protein	0.283211
NMBM01240355_0164	preprotein translocase subunit SecY	0.283196
NMBM01240149_1847	hypothetical protein	0.283194
NMBB_1720	hypothetical protein	0.283173
NMBM01240355_2062	hypothetical protein	0.28317
NGTW08_1268	hypothetical protein	0.283166
NMBM01240149_2016	hypothetical protein	0.283139
NMBNZ0533_1062	hypothetical protein	0.283129
NMBM01240149_1831	hypothetical protein	0.283117
NMCC_1178	hypothetical protein	0.283059
NMBM01240149_2026	hypothetical protein	0.283056
NMV_2324	hypothetical protein	0.283053
NMV_0816	hypothetical protein	0.283044
NMBM04240196_0376	hypothetical protein	0.282994
NMBG2136_1000	hypothetical protein	0.28296
NMBNZ0533_0557	hypothetical protein	0.282957
NMB0505	hypothetical protein	0.282955
NMBM01240149_1714	hypothetical protein	0.282931
NGO0449	hypothetical protein	0.282929
NMBM01240355_1910	hypothetical protein	0.282868
NGTW08_1591	hypothetical protein	0.282785
NMV_1741	hypothetical protein	0.282782
NMC2099	hypothetical protein	0.282758
NMB0092	hypothetical protein	0.282689
NMBB_0794	hypothetical protein	0.282629
NMBG2136_1618	hypothetical protein	0.282589
NMBM04240196_0083	alpha-2,8-polysialyltransferase SiaD	0.282523
NMBM04240196_0803	hypothetical protein	0.282522
NGTW08_1391	hypothetical protein	0.282515
NMBG2136_1037	hypothetical protein	0.282508
NMBNZ0533_0899	hypothetical protein	0.282501
NMBM04240196_0806	hypothetical protein	0.282495
NGO0492	phage associated protein	0.282478
NMBM04240196_0524	hypothetical protein	0.282469
NMBM01240149_0518	hypothetical protein	0.28245
NMBNZ0533_1752	hypothetical protein	0.28237
NMBM04240196_1309	putative lipoprotein	0.282316
NMBM01240149_0646	putative lipoprotein	0.282301
NMBNZ0533_0172	DNA-directed RNA polymerase subunit alpha	0.282196
NMBM01240149_1923	preprotein translocase subunit SecY	0.282161
NMCC_2070	hypothetical protein	0.282148
NMBM01240149_0064	hypothetical protein	0.282148
NMBB_1178	hypothetical protein	0.28205
NGO1445	hypothetical protein	0.282041
NMBM01240355_0584	FrpC operon protein	0.282036
NMBM01240149_0067	polysialic acid capsule biosynthesis protein SiaC	0.281985
NGK_1085	TraA protein	0.281983
NMBNZ0533_1644	PIN domain-containing protein	0.281967
NMBNZ0533_0136	hypothetical protein	0.28195
NMBM04240196_1718	hypothetical protein	0.281948
NMBM04240196_1522	hypothetical protein	0.281931
NMBM04240196_0102	hypothetical protein	0.281925
NMBNZ0533_1063	hypothetical protein	0.28192
NMBM04240196_1019	hypothetical protein	0.281914
NGO0015	hypothetical protein	0.281873
NMC0298	hypothetical protein	0.281812
NMBM04240196_0080	UDP-N-acetylglucosamine 2-epimerase	0.281761
NMBM04240196_0123	hypothetical protein	0.281753
NMC0772	type II restriction endonuclease	0.281734
NMBM04240196_1710	hypothetical protein	0.281734
NMBG2136_2010	hypothetical protein	0.281695
NGTW08_1160	hypothetical protein	0.281658
NGTW08_1549	hypothetical protein	0.281658
NGTW08_1585	hypothetical protein	0.281658
NMBM04240196_0279	hypothetical protein	0.281624
NMC0223	hypothetical protein	0.281564
NMBNZ0533_1155	hypothetical protein	0.281562
NMBM04240196_1067	hypothetical protein	0.281518
NMBM01240355_0752	RNA chaperone Hfq	0.281517
NMBNZ0533_1874	hypothetical protein	0.281506
NMBM01240355_1497	hypothetical protein	0.281336
NMBM01240149_1126	hypothetical protein	0.281321
NMBG2136_0586	hypothetical protein	0.28131
NMBB_1163	putative phage repressor	0.281297
NMC0233	hypothetical protein	0.281242
NMB0047	hypothetical protein	0.281223
NMC0193	hypothetical protein	0.28119
NMBM04240196_1662	hypothetical protein	0.281155
NMBNZ0533_1873	hypothetical protein	0.281123
NGO0165	hypothetical protein	0.281094
NGTW08_1286	hypothetical protein	0.281091
NGTW08_0940	hypothetical protein	0.28109
NMC0051	alpha-2,9-polysialyltransferase	0.281086
NMBNZ0533_0543	hypothetical protein	0.281074
NMB1224	hypothetical protein	0.281068
NMBM04240196_1738	hypothetical protein	0.281066
NMBM04240196_1438	putative DNA methylase	0.28105
NMBM04240196_1794	hypothetical protein	0.281031
NMBM04240196_0697	putative lipoprotein	0.281013
NMC1667	hypothetical protein	0.280999
NMBNZ0533_0775	type II restriction enzyme	0.280779
NMC1955	hypothetical protein	0.280669
NGO1894	5-methylcytosine methyltransferase	0.280572
NMB1056	hypothetical protein	0.280523
NMBM01240355_1681	hypothetical protein	0.280458
NMB1057	gamma-glutamyltranspeptidase	0.280386
NMBNZ0533_1499	putative lipoprotein	0.280259
NMBNZ0533_1878	hypothetical protein	0.280207
NMBNZ0533_2049	hypothetical protein	0.280163
NMBNZ0533_0312	DNA methylase	0.280051
NMB0362	hypothetical protein	0.280044
NMB2113	hypothetical protein	0.280026
NMB2015	hypothetical protein	0.280019
NMBM01240355_0095	toxin secretion ABC transporter, permease/ATP-binding protein	0.279984
NMBNZ0533_1471	hypothetical protein	0.27995
NMBNZ0533_1521	hypothetical protein	0.27995
NMBNZ0533_1606	hypothetical protein	0.27995
NMB1753	VapD-like protein	0.27992
NMC0086	protein export protein	0.279913
NMBB_0722	hypothetical protein	0.279876
NMBB_1649A	hypothetical protein	0.279827
NGO0357	hypothetical protein	0.279786
NMBNZ0533_1225	hypothetical protein	0.279782
NMBM01240355_0071	N-acylneuraminate cytidylyltransferase	0.279675
NMCC_0453	hypothetical protein	0.279627
NMBM01240355_1059	hypothetical protein	0.279574
NMCC_1646	hypothetical protein	0.279512
NMBM01240355_1353	hypothetical protein	0.279405
NMBM01240355_2045	hypothetical protein	0.279348
NMBM01240355_2051	hypothetical protein	0.279348
NMCC_0227	hypothetical protein	0.279296
NGTW08_1329	hypothetical protein	0.279277
NMBM01240355_2059	hypothetical protein	0.279134
NGO1141	phage associated protein	0.279092
NGO1266	phage associated protein	0.279092
NGK_1857	hypothetical protein	0.279019
NMBM01240355_1022	hypothetical protein	0.278988
NMCC_1085	hypothetical protein	0.278882
NMBM01240355_0070	polysialic acid capsule biosynthesis protein SiaC	0.278826
NGTW08_1394	hypothetical protein	0.278805
NMBB_0719	hypothetical protein	0.278778
NMBB_0927	C-5 cytosine-specific DNA methylase	0.278771
NGO1084	hypothetical protein	0.278686
NMBM01240355_0586	FrpC operon protein	0.278476
NGTW08_0102	hypothetical protein	0.278327
NGTW08_0167	hypothetical protein	0.278226
NGK_1037	protein SsbB	0.278127
NGTW08_0467	hypothetical protein	0.278088
NGTW08_0908	hypothetical protein	0.278029
NMCC_1774	hypothetical protein	0.278
NMBB_0723	hypothetical protein	0.27787
NGK_1688	hypothetical protein	0.277602
NGK_2602	hypothetical protein	0.27753
NMCC_1094	cytosine-specific DNA methylase	0.277493
NMCC_1630	hypothetical protein	0.277482
NGK_2138	hypothetical protein	0.27747
NGO1648	Irg7	0.277465
NMBB_2002	putative transposase	0.277201
NMCC_0599	hypothetical protein	0.277104
NGTW08_2033	hypothetical protein	0.276971
NMCC_1577	hypothetical protein	0.276644
NMBB_1164	hypothetical protein	0.276597
NMCC_0594	ribonuclease inhibitor barstar	0.276322
NMCC_0078	polysialic acid capsule biosynthesis protein SynX	0.276308
NMCC_2028	integral membrane protein	0.276184
NMCC_2078	hypothetical protein	0.276174
NMBB_0126	hypothetical protein	0.276024
NGK_0710	MAFB alternative C-terminus	0.275968
NMCC_1948	hypothetical protein	0.275779
NMCC_0247	hypothetical protein	0.275588
NMCC_0459	hypothetical protein	0.274872
NMCC_0452	hypothetical protein	0.274818
NGK_0272	hypothetical protein	0.274567
NMCC_0593	hypothetical protein	0.274525
NMCC_0632	hypothetical protein	0.274449
NGK_1374	hypothetical protein	0.274326
NGTW08_1344	hypothetical protein	0.274293
NGTW08_1463	hypothetical protein	0.274186
NGTW08_0399	restriction endonuclease R.NgoVII	0.274175
NMCC_0821	membrane protein	0.274079
NMCC_1694	hypothetical protein	0.273979
NGK_1062	hypothetical protein	0.273276
NGK_2365	hypothetical protein	0.272871
NGTW08_1370	hypothetical protein	0.272443
NGK_1361	hypothetical protein	0.27243
NGK_2140	Cytochrome c nitrite reductase	0.272106
[truncated: 53 more rows]
